# Supplementary material for: Antibiotic-resistant organisms establish reservoirs in new hospital built environments and are related to patient blood infection isolates
Source: Commun Med (Lond). 2022 Jun 1;2:62. doi: 10.1038/s43856-022-00124-5 (PMC9160058; doi:10.1038/s43856-022-00124-5)
Supplement: Supplementary file 2 — Supplementary Data 1 [file 43856_2022_124_MOESM2_ESM.xlsx]

## Sheet: Sheet1
New ID	Building	Type	Room	Month	Week	Location	MALDI Species	ANI_species	ANI_MASH_ID
Blood-WK0-060	New	Blood	Blood	NA	0	Blood	Staphylococcus aureus	Staphylococcus_aureus	Staphylococcus_aureus
NA	New	Blood	Blood	NA	0	Blood	Staphylococcus aureus	NA	NA
NA	New	Blood	Blood	NA	0	Blood	Staphylococcus aureus	NA	NA
NA	New	Blood	Blood	NA	0	Blood	Staphylococcus aureus	NA	NA
NA	New	Blood	Blood	NA	0	Blood	Staphylococcus aureus	NA	NA
NA	New	Blood	Blood	NA	3	Blood	Enterobacter cloacae	NA	NA
Blood-WK3-063	New	Blood	Blood	NA	3	Blood	Enterobacter cloacae	Enterobacter_hormaechei	Enterobacter_hormaechei
Blood-WK28-030	New	Blood	Blood	NA	28	Blood	Pseudomonas_aeruginosa	Pseudomonas_aeruginosa	Pseudomonas_aeruginosa
Blood-WK28-073	New	Blood	Blood	NA	28	Blood	Staphylococcus aureus	Staphylococcus_aureus	Staphylococcus_aureus
NA	Old	Blood	Rm5	NA	8	Blood	Citrobacter freundii	NA	NA
NA	Old	Blood	Rm5	NA	8	Blood	Clostridium species, not perfringens	NA	NA
NA	Old	Blood	Rm5	NA	8	Blood	Klebsiella oxytoca	NA	NA
NA	Old	Blood	Rm5	NA	8	Blood	Pseudomonas_aeruginosa	NA	NA
Blood-Rm5-WK27-028	New	Blood	Rm5	NA	27	Blood	Pseudomonas_aeruginosa	Pseudomonas_aeruginosa	Pseudomonas_aeruginosa
NA	New	Blood	Rm5	NA	27	Blood	Pseudomonas_aeruginosa	NA	NA
Blood-Rm5-WK49-0016	New	Blood	Rm5	NA	49	Blood	Stenotrophomonas_maltophilia	NA	Stenotrophomonas_spp 7
NA	New	Surface	Rm5	2	5.5	InRoom_Sink_drain	GNCB	NA	NA
7817-10-C1	New	Surface	Rm5	3	10	InRoom_Sink_drain	Stenotrophomonas_maltophilia	NA	Stenotrophomonas_spp 2
NA	New	Surface	Rm5	4	12	Bathroom_Sink_drain	Sphingomonas_yanoikuyae	NA	NA
17-WK12-L-1	New	Surface	Rm5	4	12	Sofa	Pseudomonas_oryzihabitans	Pseudomonas_oryzihabitans	Pseudomonas_oryzihabitans
NA	New	Surface	Rm5	4	14	Nursing_call_button	Candida_albicans	NA	NA
17-WK14-E-1	New	Surface	Rm5	4	14	Bathroom_Sink_drain	Pseudomonas_aeruginosa	Pseudomonas_aeruginosa	Pseudomonas_aeruginosa
7817-14-C1	New	Surface	Rm5	4	14	InRoom_Sink_drain	Stenotrophomonas_maltophilia	Pseudomonas_geniculata	Pseudomonas_geniculata
7817-16-C1	New	Surface	Rm5	5	16	InRoom_Sink_drain	Pseudomonas_aeruginosa	Pseudomonas_aeruginosa	Pseudomonas_aeruginosa
7817-20-C1	New	Surface	Rm5	6	20	InRoom_Sink_drain	Stenotrophomonas_maltophilia	Pseudomonas_geniculata	Pseudomonas_geniculata
7817-22-C1	New	Surface	Rm5	6	22	InRoom_Sink_drain	Stenotrophomonas_maltophilia	Pseudomonas_geniculata	Pseudomonas_geniculata
7817-22-E1	New	Surface	Rm5	6	22	Bathroom_Sink_drain	Stenotrophomonas_maltophilia	Stenotrophomonas_maltophilia	Stenotrophomonas_maltophilia
7817-24-C1	New	Surface	Rm5	7	24	InRoom_Sink_drain	Pseudomonas_aeruginosa	Pseudomonas_aeruginosa	Pseudomonas_aeruginosa
7817-24-E1	New	Surface	Rm5	7	24	Bathroom_Sink_drain	Stenotrophomonas_maltophilia	Stenotrophomonas_maltophilia	Stenotrophomonas_maltophilia
7817-26-E1	New	Surface	Rm5	7	26	Bathroom_Sink_drain	Stenotrophomonas_maltophilia	Stenotrophomonas_maltophilia	Stenotrophomonas_maltophilia
NA	New	Surface	Rm5	8	30	Sofa	Mold (sterile) not_sa	NA	NA
7817-30-E1	New	Surface	Rm5	8	30	Bathroom_Sink_drain	Stenotrophomonas_maltophilia	Stenotrophomonas_maltophilia	Stenotrophomonas_maltophilia
7817-35-E1	New	Surface	Rm5	9	35	Bathroom_Sink_drain	Pseudomonas_fluorescens	NA	NA
NA	New	Surface	Rm5	9	35	Foam_dispenser	Ralstonia_pickettii	NA	NA
NA	New	Surface	Rm5	9	35	Gown_glove	Ralstonia_pickettii	NA	NA
7817-39-E1	New	Surface	Rm5	10	39	Bathroom_Sink_drain	Pseudomonas_aeruginosa	Pseudomonas_aeruginosa	Pseudomonas_aeruginosa
NA	New	Surface	Rm5	11	44	Bedside_rail	Enterococcus_faecium	NA	NA
7817-44-C1	New	Surface	Rm5	11	44	InRoom_Sink_drain	Pseudomonas_aeruginosa	Pseudomonas_aeruginosa	Pseudomonas_aeruginosa
7817-44-E1	New	Surface	Rm5	11	44	Bathroom_Sink_drain	Pseudomonas_oryzihabitans	Pseudomonas_aeruginosa	Pseudomonas_aeruginosa
NA	New	Surface	Rm5	12	48	InRoom_Sink_drain	Not_SA	NA	NA
NA	New	Surface	Rm5	12	48	Bathroom_Sink_drain	Rhizobium_radiobacter	NA	NA
7817-51-E1	New	Surface	Rm5	13	51	Bathroom_Sink_drain	Pseudomonas_putida	NA	Pseudomonas_sp 9
7817-51-C1	New	Surface	Rm5	13	51	InRoom_Sink_drain	Pseudomonas_aeruginosa	Pseudomonas_aeruginosa	Pseudomonas_aeruginosa
7817-51-I1	New	Surface	Rm5	13	51	Room_floor	Pseudomonas_aeruginosa	Pseudomonas_aeruginosa	Pseudomonas_aeruginosa
7817-51-M1	New	Surface	Rm5	13	51	Toilet	Pseudomonas_luteola	Pseudomonas_zeshuii	Pseudomonas_zeshuii
NA	New	Surface	Rm5	14	57	Sofa	Not_SA	NA	NA
NA	New	Surface	Rm5	14	57	InRoom_Sink_water	Ochrobactrum_anthropi	NA	NA
NA	New	Surface	Rm5	14	57	Bathroom_Sink_drain	Rhizobium_radiobacter	NA	NA
NA	New	Surface	Rm5	14	57	Room_floor	Staphylococcus_aureus	NA	NA
NA	New	Surface	Rm5	14	57	Computer	Staphylococcus_aureus	NA	NA
NA	New	Surface	Rm5	2	6	Room_floor	Candida_albicans	NA	NA
7817-6-C1	New	Surface	Rm5	2	6	InRoom_Sink_drain	Stenotrophomonas_maltophilia	Pseudomonas_geniculata	Pseudomonas_geniculata
7817-61-C1	New	Surface	Rm5	15	61	InRoom_Sink_drain	Pseudomonas_aeruginosa	Pseudomonas_aeruginosa	Pseudomonas_aeruginosa
NA	New	Surface	Rm5	3	8	Bathroom_Sink_drain	Acinetobacter_johnsonii	NA	NA
NA	New	Surface	Rm5	3	8	Computer	Candida_parapsilosis	NA	NA
NA	New	Surface	Rm5	2	5.5	InRoom_Sink_drain	Sphingomonas_multivorum	NA	NA
7817-10-C2	New	Surface	Rm5	3	10	InRoom_Sink_drain	Stenotrophomonas_maltophilia	NA	Stenotrophomonas_spp 2
NA	New	Surface	Rm5	4	14	InRoom_Sink_drain	Delftia_acidovorans	NA	NA
NA	New	Surface	Rm5	4	14	Bathroom_Sink_drain	Pseudomonas_putida	NA	NA
7817-20-C2	New	Surface	Rm5	6	20	InRoom_Sink_drain	Pseudomonas_aeruginosa	Pseudomonas_aeruginosa	Pseudomonas_aeruginosa
7817-22-C2	New	Surface	Rm5	6	22	InRoom_Sink_drain	Pseudomonas_aeruginosa	Pseudomonas_aeruginosa	Pseudomonas_aeruginosa
7817-22-E2	New	Surface	Rm5	6	22	Bathroom_Sink_drain	Pseudomonas_aeruginosa	Pseudomonas_aeruginosa	Pseudomonas_aeruginosa
7817-24-E2	New	Surface	Rm5	7	24	Bathroom_Sink_drain	Pseudomonas_fluorescens	NA	NA
7817-26-E2	New	Surface	Rm5	7	26	Bathroom_Sink_drain	Pseudomonas_aeruginosa	Pseudomonas_aeruginosa	Pseudomonas_aeruginosa
7817-30-E2	New	Surface	Rm5	8	30	Bathroom_Sink_drain	Pseudomonas_aeruginosa	Pseudomonas_aeruginosa	Pseudomonas_aeruginosa
7817-35-E2	New	Surface	Rm5	9	35	Bathroom_Sink_drain	Stenotrophomonas_maltophilia	Stenotrophomonas_maltophilia	Stenotrophomonas_maltophilia
NA	New	Surface	Rm5	10	39	Bathroom_Sink_drain	Acinetobacter_baumannii_complex	NA	NA
7817-44-E2	New	Surface	Rm5	11	44	Bathroom_Sink_drain	Pseudomonas_putida	NA	Pseudomonas_sp 9
7817-44-C2	New	Surface	Rm5	11	44	InRoom_Sink_drain	Pseudomonas_aeruginosa	Pseudomonas_aeruginosa	Pseudomonas_aeruginosa
7817-48-E2	New	Surface	Rm5	12	48	Bathroom_Sink_drain	Stenotrophomonas_maltophilia	Stenotrophomonas_maltophilia	Stenotrophomonas_maltophilia
NA	New	Surface	Rm5	13	51	Room_floor	Candida_parapsilosis	NA	NA
7817-57-C2	New	Surface	Rm5	14	57	InRoom_Sink_drain	Pseudomonas_aeruginosa	Pseudomonas_aeruginosa	Pseudomonas_aeruginosa
7817-57-E2	New	Surface	Rm5	14	57	Bathroom_Sink_drain	Stenotrophomonas_maltophilia	Stenotrophomonas_maltophilia	Stenotrophomonas_maltophilia
7817-61-C2	New	Surface	Rm5	15	61	InRoom_Sink_drain	Pseudomonas_aeruginosa	Pseudomonas_aeruginosa	Pseudomonas_aeruginosa
NA	New	Surface	Rm5	3	8	Bathroom_Sink_drain	Acinetobacter_guillouiae	NA	NA
NA	New	Surface	Rm5	2	5.5	InRoom_Sink_drain	GNCB	NA	NA
7817-10-C3	New	Surface	Rm5	3	10	InRoom_Sink_drain	Stenotrophomonas_maltophilia	NA	Stenotrophomonas_spp 2
NA	New	Surface	Rm5	4	14	Bathroom_Sink_drain	Sphingomonas_yanoikuyae	NA	NA
7817-14-C3	New	Surface	Rm5	4	14	InRoom_Sink_drain	Stenotrophomonas_maltophilia	Pseudomonas_geniculata	Pseudomonas_geniculata
NA	New	Surface	Rm5	6	22	InRoom_Sink_drain	Elizabethkingia_meningoseptica	NA	NA
7817-24-E3	New	Surface	Rm5	7	24	Bathroom_Sink_drain	Pseudomonas_aeruginosa	NA	NA
NA	New	Surface	Rm5	9	35	Bathroom_Sink_drain	Rhizobium_radiobacter	NA	NA
7817-39-E3	New	Surface	Rm5	10	39	Bathroom_Sink_drain	Stenotrophomonas_maltophilia	Stenotrophomonas_maltophilia	Stenotrophomonas_maltophilia
7817-44-E3	New	Surface	Rm5	11	44	Bathroom_Sink_drain	Pseudomonas_putida	NA	Pseudomonas_sp 9
7817-48-E3	New	Surface	Rm5	12	48	Bathroom_Sink_drain	Pseudomonas_putida	Pseudomonas_monteilii	Pseudomonas_monteilii
NA	New	Surface	Rm5	13	51	Room_floor	Candida_tropicalis	NA	NA
NA	New	Surface	Rm5	14	57	Bathroom_Sink_drain	Acinetobacter_baumannii_complex	NA	NA
NA	New	Surface	Rm5	3	8	Bathroom_Sink_drain	Sphingomonas_yanoikuyae	NA	NA
7817-35-E4	New	Surface	Rm5	9	35	Bathroom_Sink_drain	Pseudomonas_putida	NA	Pseudomonas_sp 9
7817-44-E4	New	Surface	Rm5	11	44	Bathroom_Sink_drain	Stenotrophomonas_maltophilia	Stenotrophomonas_maltophilia	Stenotrophomonas_maltophilia
7817-48-E4	New	Surface	Rm5	12	48	Bathroom_Sink_drain	Pseudomonas_aeruginosa	Pseudomonas_aeruginosa	Pseudomonas_aeruginosa
NA	New	Surface	Rm3	2	5	InRoom_Sink_drain	Acinetobacter_ursingii	NA	NA
NA	New	Surface	Rm3	2	5.5	InRoom_Sink_drain	Sphingomonas_multivorum	NA	NA
18-WK10-C-1	New	Surface	Rm3	3	10	InRoom_Sink_drain	Pseudomonas_aeruginosa	Pseudomonas_aeruginosa	Pseudomonas_aeruginosa
NA	New	Surface	Rm3	4	12	Toilet	Enterococcus_faecium	NA	NA
18-WK12-C-1	New	Surface	Rm3	4	12	InRoom_Sink_drain	Pseudomonas_putida	NA	Pseudomonas_sp 1
18-WK14-E-1	New	Surface	Rm3	4	14	Bathroom_Sink_drain	Pseudomonas_putida	NA	Pseudomonas_sp 2
NA	New	Surface	Rm3	5	16	Foam_dispenser	GNB	NA	NA
NA	New	Surface	Rm3	5	16	Bathroom_Sink_drain	GNCB	NA	NA
NA	New	Surface	Rm3	5	16	Room_floor	Staphylococcus_aureus	NA	NA
7818-16-C1	New	Surface	Rm3	5	16	Gown_glove	Pseudomonas_putida	NA	Pseudomonas_sp 1
7818-18-C1	New	Surface	Rm3	5	18	InRoom_Sink_drain	Pseudomonas_putida	NA	Pseudomonas_sp 1
7818-20-C1	New	Surface	Rm3	6	20	InRoom_Sink_drain	Stenotrophomonas_maltophilia	NA	Stenotrophomonas_spp 4
NA	New	Surface	Rm3	6	22	Sofa	Mold (unable_to_identify/sterile)	NA	NA
7818-24-C1	New	Surface	Rm3	7	24	InRoom_Sink_drain	Stenotrophomonas_maltophilia	NA	Stenotrophomonas_spp 4
NA	New	Surface	Rm3	9	35	Sofa	Bipolaris_species	NA	NA
NA	New	Surface	Rm3	9	35	Room_floor	Candida_albicans	NA	NA
NA	New	Surface	Rm3	10	39	Bedside_rail	Enterococcus_faecium	NA	NA
NA	New	Surface	Rm3	10	39	Nursing_call_button	Enterococcus_faecium	NA	NA
NA	New	Surface	Rm3	10	39	Sofa	Enterococcus_faecium	NA	NA
NA	New	Surface	Rm3	10	39	InRoom_Sink_drain	Rhizobium_radiobacter	NA	NA
NA	New	Surface	Rm3	11	44	Room_floor	Candida_albicans	NA	NA
7818-44-C1	New	Surface	Rm3	11	44	InRoom_Sink_drain	Pseudomonas_putida	Pseudomonas_monteilii	Pseudomonas_monteilii
NA	New	Surface	Rm3	12	48	Bedside_rail	Candida_albicans	NA	NA
NA	New	Surface	Rm3	12	48	Bathroom_Sink_drain	Rhizobium_radiobacter	NA	NA
7818-48-C1	New	Surface	Rm3	12	48	InRoom_Sink_drain	Stenotrophomonas_maltophilia	NA	Stenotrophomonas_spp 4
7818-57-K1	New	Surface	Rm3	14	57	Computer	Escherichia_coli	Escherichia_coli	Escherichia_coli
NA	New	Surface	Rm3	15	61	InRoom_Sink_drain	Rhizobium_radiobacter	NA	NA
7817-14-E3	New	Surface	Rm3	15	61	Bathroom_Sink_drain	Pseudomonas_aeruginosa	NA	Pseudomonas_sp 9
18-WK8-C-1	New	Surface	Rm3	3	8	InRoom_Sink_drain	Pseudomonas_putida	NA	Pseudomonas_sp 1
18-W5-C-2	New	Surface	Rm3	2	5	InRoom_Sink_drain	Pseudomonas_putida	NA	Pseudomonas_sp 1
NA	New	Surface	Rm3	2	5.5	InRoom_Sink_drain	Sphingomonas_multivorum	NA	NA
NA	New	Surface	Rm3	4	12	Toilet	Candida_glabrata	NA	NA
18-WK12-C-2	New	Surface	Rm3	4	12	InRoom_Sink_drain	Pseudomonas_putida	NA	Pseudomonas_sp 1
NA	New	Surface	Rm3	4	14	Bathroom_Sink_drain	Acinetobacter_baumannii_complex	NA	NA
7818-16-C2	New	Surface	Rm3	5	16	Gown_glove	Pseudomonas_aeruginosa	Pseudomonas_aeruginosa	Pseudomonas_aeruginosa
7818-16-E2	New	Surface	Rm3	5	16	Bathroom_Sink_drain	Stenotrophomonas_maltophilia	Stenotrophomonas_maltophilia	Stenotrophomonas_maltophilia
7818-18-C2	New	Surface	Rm3	5	18	InRoom_Sink_drain	Pseudomonas_aeruginosa	Pseudomonas_aeruginosa	Pseudomonas_aeruginosa
7818-20-C2	New	Surface	Rm3	6	20	InRoom_Sink_drain	Pseudomonas_aeruginosa	Pseudomonas_aeruginosa	Pseudomonas_aeruginosa
7818-24-C2	New	Surface	Rm3	7	24	InRoom_Sink_drain	Pseudomonas_aeruginosa	Pseudomonas_aeruginosa	Pseudomonas_aeruginosa
NA	New	Surface	Rm3	10	39	Nursing_call_button	Candida_glabrata	NA	NA
7818-39-C2	New	Surface	Rm3	10	39	InRoom_Sink_drain	Stenotrophomonas_maltophilia	NA	Stenotrophomonas_spp 4
7818-44-C2	New	Surface	Rm3	11	44	InRoom_Sink_drain	Stenotrophomonas_maltophilia	NA	Stenotrophomonas_spp 4
7818-48-E2	New	Surface	Rm3	12	48	Bathroom_Sink_drain	Stenotrophomonas_maltophilia	Stenotrophomonas_maltophilia	Stenotrophomonas_maltophilia
NA	New	Surface	Rm3	15	61	InRoom_Sink_drain	Ochrobactrum_anthropi	NA	NA
NA	New	Surface	Rm3	3	8	InRoom_Sink_drain	Acinetobacter_johnsonii	NA	NA
18-WK12-C-3	New	Surface	Rm3	4	12	InRoom_Sink_drain	Pseudomonas_aeruginosa	Pseudomonas_aeruginosa	Pseudomonas_aeruginosa
18-WK14-E-3	New	Surface	Rm3	4	14	Bathroom_Sink_drain	Pseudomonas_putida	NA	Pseudomonas_sp 2
7818-18-C3	New	Surface	Rm3	5	18	InRoom_Sink_drain	Pseudomonas_aeruginosa	Pseudomonas_aeruginosa	Pseudomonas_aeruginosa
7818-39-C3	New	Surface	Rm3	10	39	InRoom_Sink_drain	Pseudomonas_aeruginosa	Pseudomonas_aeruginosa	Pseudomonas_aeruginosa
7818-48-E3	New	Surface	Rm3	12	48	Bathroom_Sink_drain	Pseudomonas_aeruginosa	Pseudomonas_aeruginosa	Pseudomonas_aeruginosa
7818-61-C3	New	Surface	Rm3	15	61	InRoom_Sink_drain	Stenotrophomonas_maltophilia	NA	Stenotrophomonas_spp 4
18-WK8-C-3	New	Surface	Rm3	3	8	InRoom_Sink_drain	Pseudomonas_aeruginosa	Pseudomonas_aeruginosa	Pseudomonas_aeruginosa
18-WK12-C-4	New	Surface	Rm3	4	12	InRoom_Sink_drain	Pseudomonas_putida	NA	Pseudomonas_sp 1
7818-18-C4	New	Surface	Rm3	5	18	InRoom_Sink_drain	Pseudomonas_putida	NA	Pseudomonas_sp 1
7818-61-C4	New	Surface	Rm3	15	61	InRoom_Sink_drain	Pseudomonas_putida	Pseudomonas_monteilii	Pseudomonas_monteilii
18-WK8-C-4	New	Surface	Rm3	3	8	InRoom_Sink_drain	Pseudomonas_putida	NA	Pseudomonas_sp 1
7818-18-C5	New	Surface	Rm3	5	18	InRoom_Sink_drain	Pseudomonas_aeruginosa	Pseudomonas_aeruginosa	Pseudomonas_aeruginosa
NA	New	Surface	Rm3	3	8	InRoom_Sink_drain	Acinetobacter_johnsonii	NA	NA
NA	New	Surface	Rm3	3	8	InRoom_Sink_drain	Candida_albicans	NA	NA
NA	New	Blood	Rm4	NA	58	Blood	Stenotrophomonas_maltophilia	NA	NA
NA	New	Blood	Rm4	NA	58	Blood	Stenotrophomonas_maltophilia	NA	NA
NA	New	Surface	Rm4	2	5	InRoom_Sink_drain	Sphingomonas_yanoikuyae	NA	NA
NA	New	Surface	Rm4	2	5.5	Room_floor	Cryptococcus_laurentii	NA	NA
NA	New	Surface	Rm4	2	5.5	Bedside_rail	Rhodotorula_mucilaginosa	NA	NA
20-WK5B-E-1	New	Surface	Rm4	2	5.5	Bathroom_Sink_drain	Pseudomonas_putida	Pseudomonas_fulva	Pseudomonas_fulva
7820-Term5B-C1	New	Surface	Rm4	2	5.5	InRoom_Sink_drain	Stenotrophomonas_maltophilia	Stenotrophomonas_maltophilia	Stenotrophomonas_maltophilia
7820-10-E1	New	Surface	Rm4	3	10	Bathroom_Sink_drain	Stenotrophomonas_maltophilia	Stenotrophomonas_maltophilia	Stenotrophomonas_maltophilia
NA	New	Surface	Rm4	4	12	Bathroom_Sink_drain	Acinetobacter_baumannii_complex	NA	NA
NA	New	Surface	Rm4	4	12	InRoom_Sink_drain	Rhizobium_radiobacter	NA	NA
NA	New	Surface	Rm4	4	14	InRoom_Sink_drain	Rhizobium_radiobacter	NA	NA
7820-14-E1	New	Surface	Rm4	4	14	Bathroom_Sink_drain	Stenotrophomonas_maltophilia	Stenotrophomonas_maltophilia	Stenotrophomonas_maltophilia
NA	New	Surface	Rm4	5	16	InRoom_Sink_drain	Rhizobium_radiobacter	NA	NA
7820-16-E1	New	Surface	Rm4	5	16	Bathroom_Sink_drain	Pseudomonas_putida	NA	Pseudomonas_sp 3
7820-20-C1	New	Surface	Rm4	6	20	InRoom_Sink_drain	Stenotrophomonas_maltophilia	Stenotrophomonas_maltophilia	Stenotrophomonas_maltophilia
NA	New	Surface	Rm4	6	22	Foam_dispenser	Penicillium_species	NA	NA
NA	New	Surface	Rm4	6	22	InRoom_Sink_drain	Rhizobium_radiobacter	NA	NA
7820-22-E1	New	Surface	Rm4	6	22	Bathroom_Sink_drain	Stenotrophomonas_maltophilia	Stenotrophomonas_maltophilia	Stenotrophomonas_maltophilia
NA	New	Surface	Rm4	7	24	InRoom_Sink_drain	Rhizobium_radiobacter	NA	NA
7820-24-E1	New	Surface	Rm4	7	24	Bathroom_Sink_drain	Pseudomonas_putida	NA	Pseudomonas_sp 3
7820-26-E1	New	Surface	Rm4	7	26	Bathroom_Sink_drain	Pseudomonas_putida	NA	Pseudomonas_sp 3
NA	New	Surface	Rm4	8	30	Room_floor	Staphylococcus_aureus	NA	NA
7820-30-E1	New	Surface	Rm4	8	30	Bathroom_Sink_drain	Pseudomonas_fluorescens	Pseudomonas_lactis	Pseudomonas_lactis
7820-30-C1	New	Surface	Rm4	8	30	InRoom_Sink_drain	Stenotrophomonas_maltophilia	Stenotrophomonas_maltophilia	Stenotrophomonas_maltophilia
NA	New	Surface	Rm4	9	35	Foam_dispenser	Ralstonia_pickettii	NA	NA
NA	New	Surface	Rm4	9	35	Gown_glove	Ralstonia_pickettii	NA	NA
NA	New	Surface	Rm4	9	35	InRoom_Sink_drain	Ralstonia_pickettii	NA	NA
NA	New	Surface	Rm4	9	35	Bathroom_Sink_drain	Ralstonia_pickettii	NA	NA
NA	New	Surface	Rm4	9	35	Bedside_rail	Ralstonia_pickettii	NA	NA
NA	New	Surface	Rm4	9	35	Nursing_call_button	Ralstonia_pickettii	NA	NA
NA	New	Surface	Rm4	9	35	Room_floor	Ralstonia_pickettii	NA	NA
NA	New	Surface	Rm4	9	35	Light_switch	Ralstonia_pickettii	NA	NA
NA	New	Surface	Rm4	9	35	Computer	Ralstonia_pickettii	NA	NA
NA	New	Surface	Rm4	9	35	Sofa	Ralstonia_pickettii	NA	NA
NA	New	Surface	Rm4	9	35	Toilet	Ralstonia_pickettii	NA	NA
NA	New	Surface	Rm4	10	39	InRoom_Sink_drain	Rhizobium_radiobacter	NA	NA
NA	New	Surface	Rm4	11	44	Bathroom_Sink_drain	No_ID	NA	NA
NA	New	Surface	Rm4	11	44	InRoom_Sink_drain	Rhizobium_radiobacter	NA	NA
NA	New	Surface	Rm4	12	48	InRoom_Sink_drain	Rhizobium_radiobacter	NA	NA
NA	New	Surface	Rm4	13	51	Bathroom_Sink_drain	Acinetobacter_baumannii_complex	NA	NA
NA	New	Surface	Rm4	13	51	Bedside_rail	Candida_glabrata	NA	NA
NA	New	Surface	Rm4	13	51	InRoom_Sink_drain	Rhizobium_radiobacter	NA	NA
7820-51-J1	New	Surface	Rm4	13	51	Room_floor	Pseudomonas_fluorescens	NA	Pseudomonas
20-WK6-E-1	New	Surface	Rm4	2	6	Bathroom_Sink_drain	Pseudomonas_putida	NA	Pseudomonas_sp 3
7820-6-C1	New	Surface	Rm4	2	6	InRoom_Sink_drain	Stenotrophomonas_maltophilia	Stenotrophomonas_maltophilia	Stenotrophomonas_maltophilia
NA	New	Surface	Rm4	15	61	Room_floor	Not_SA	NA	NA
7820-61-C1	New	Surface	Rm4	15	61	InRoom_Sink_drain	Pseudomonas_aeruginosa	Pseudomonas_aeruginosa	Pseudomonas_aeruginosa
NA	New	Surface	Rm4	3	8	Nursing_call_button	Candida_guilliermondii	NA	NA
20-WK8-E-1	New	Surface	Rm4	3	8	Bathroom_Sink_drain	Pseudomonas_putida	NA	Pseudomonas_sp 3
7820-8-C1	New	Surface	Rm4	3	8	InRoom_Sink_drain	Stenotrophomonas_maltophilia	Stenotrophomonas_maltophilia	Stenotrophomonas_maltophilia
20-WK5B-E-2	New	Surface	Rm4	2	5.5	Bathroom_Sink_drain	Pseudomonas_putida	Pseudomonas_fulva	Pseudomonas_fulva
7820-10-E2	New	Surface	Rm4	3	10	Bathroom_Sink_drain	Stenotrophomonas_maltophilia	Stenotrophomonas_maltophilia	Stenotrophomonas_maltophilia
7820-12-C2	New	Surface	Rm4	4	12	InRoom_Sink_drain	Stenotrophomonas_maltophilia	Stenotrophomonas_maltophilia	Stenotrophomonas_maltophilia
7820-12-E2	New	Surface	Rm4	4	12	Bathroom_Sink_drain	Stenotrophomonas_maltophilia	Stenotrophomonas_maltophilia	Stenotrophomonas_maltophilia
NA	New	Surface	Rm4	4	14	InRoom_Sink_drain	Achromobacter_xylosoxidans/dentrificans	NA	NA
20-WK14-E-2	New	Surface	Rm4	4	14	Bathroom_Sink_drain	Pseudomonas_putida	NA	Pseudomonas_sp 3
7820-16-C2	New	Surface	Rm4	5	16	InRoom_Sink_drain	Stenotrophomonas_maltophilia	Stenotrophomonas_maltophilia	Stenotrophomonas_maltophilia
7820-16-E2	New	Surface	Rm4	5	16	Bathroom_Sink_drain	Stenotrophomonas_maltophilia	Stenotrophomonas_maltophilia	Stenotrophomonas_maltophilia
7820-22-E2	New	Surface	Rm4	6	22	Bathroom_Sink_drain	Pseudomonas_fluorescens	Pseudomonas_lactis	Pseudomonas_lactis
7820-22-C2	New	Surface	Rm4	6	22	InRoom_Sink_drain	Stenotrophomonas_maltophilia	Stenotrophomonas_maltophilia	Stenotrophomonas_maltophilia
7820-24-E2	New	Surface	Rm4	7	24	Bathroom_Sink_drain	Pseudomonas_fluorescens	Pseudomonas_lactis	Pseudomonas_lactis
7820-24-C2	New	Surface	Rm4	7	24	InRoom_Sink_drain	Stenotrophomonas_maltophilia	Stenotrophomonas_maltophilia	Stenotrophomonas_maltophilia
7820-26-E2	New	Surface	Rm4	7	26	Bathroom_Sink_drain	Stenotrophomonas_maltophilia	Stenotrophomonas_maltophilia	Stenotrophomonas_maltophilia
7820-30-E2	New	Surface	Rm4	8	30	Bathroom_Sink_drain	Pseudomonas_aeruginosa	Pseudomonas_aeruginosa	Pseudomonas_aeruginosa
7820-35-C2	New	Surface	Rm4	9	35	InRoom_Sink_drain	Pseudomonas_putida	NA	Pseudomonas_sp 4
NA	New	Surface	Rm4	10	39	InRoom_Sink_drain	Achromobacter_xylosoxidans/dentrificans	NA	NA
NA	New	Surface	Rm4	11	44	InRoom_Sink_drain	Achromobacter_xylosoxidans/dentrificans	NA	NA
7820-44-E2	New	Surface	Rm4	11	44	Bathroom_Sink_drain	Stenotrophomonas_maltophilia	NA	Stenotrophomonas_spp 1
7820-48-C2	New	Surface	Rm4	12	48	InRoom_Sink_drain	Stenotrophomonas_maltophilia	Stenotrophomonas_maltophilia	Stenotrophomonas_maltophilia
7820-51-C2	New	Surface	Rm4	13	51	InRoom_Sink_drain	Stenotrophomonas_maltophilia	Stenotrophomonas_maltophilia	Stenotrophomonas_maltophilia
7820-51-E2	New	Surface	Rm4	13	51	Bathroom_Sink_drain	Stenotrophomonas_maltophilia	Stenotrophomonas_maltophilia	Stenotrophomonas_maltophilia
NA	New	Surface	Rm4	2	6	Bathroom_Sink_drain	Acinetobacter_baumannii_complex	NA	NA
20-WK6-C-2	New	Surface	Rm4	2	6	InRoom_Sink_drain	Pseudomonas_putida	NA	Pseudomonas_sp 1
7820-61-C2	New	Surface	Rm4	15	61	InRoom_Sink_drain	Stenotrophomonas_maltophilia	Stenotrophomonas_maltophilia	Stenotrophomonas_maltophilia
20-WK8-C-2	New	Surface	Rm4	3	8	InRoom_Sink_drain	Pseudomonas_putida	NA	Pseudomonas_sp 4
20-WK8-E-2	New	Surface	Rm4	3	8	Bathroom_Sink_drain	Pseudomonas_putida	Pseudomonas_fulva	Pseudomonas_fulva
20-WK12-E-3	New	Surface	Rm4	4	12	Bathroom_Sink_drain	Pseudomonas_putida	NA	Pseudomonas_sp 3
7820-12-C3	New	Surface	Rm4	4	12	InRoom_Sink_drain	Stenotrophomonas_maltophilia	Stenotrophomonas_maltophilia	Stenotrophomonas_maltophilia
20-WK14-C-3	New	Surface	Rm4	4	14	InRoom_Sink_drain	Pseudomonas_aeruginosa	Pseudomonas_aeruginosa	Pseudomonas_aeruginosa
20-WK14-E-3	New	Surface	Rm4	4	14	Bathroom_Sink_drain	Pseudomonas_fluorescens	Pseudomonas_lactis	Pseudomonas_lactis
7820-16-C3	New	Surface	Rm4	5	16	InRoom_Sink_drain	Pseudomonas_fluorescens	Pseudomonas_protegens	Pseudomonas_protegens
7820-22-E3	New	Surface	Rm4	6	22	Bathroom_Sink_drain	Pseudomonas_putida	NA	Pseudomonas_sp 3
7820-24-C3	New	Surface	Rm4	7	24	InRoom_Sink_drain	Pseudomonas_putida	NA	Pseudomonas_sp 4
7820-24-E3	New	Surface	Rm4	7	24	Bathroom_Sink_drain	Stenotrophomonas_maltophilia	Stenotrophomonas_maltophilia	Stenotrophomonas_maltophilia
NA	New	Surface	Rm4	7	26	Bathroom_Sink_drain	Acinetobacter_baumannii_complex	NA	NA
7820-30-E3	New	Surface	Rm4	8	30	Bathroom_Sink_drain	Stenotrophomonas_maltophilia	Stenotrophomonas_maltophilia	Stenotrophomonas_maltophilia
7820-35-C3	New	Surface	Rm4	9	35	InRoom_Sink_drain	Stenotrophomonas_maltophilia	Stenotrophomonas_maltophilia	Stenotrophomonas_maltophilia
7820-39-C3	New	Surface	Rm4	10	39	InRoom_Sink_drain	Pseudomonas_aeruginosa	Pseudomonas_aeruginosa	Pseudomonas_aeruginosa
NA	New	Surface	Rm4	11	44	Bathroom_Sink_drain	Acinetobacter_baumannii_complex	NA	NA
NA	New	Surface	Rm4	11	44	InRoom_Sink_drain	Candida_glabrata	NA	NA
7820-48-C3	New	Surface	Rm4	12	48	InRoom_Sink_drain	Pseudomonas_fluorescens	Pseudomonas_protegens	Pseudomonas_protegens
NA	New	Surface	Rm4	13	51	InRoom_Sink_drain	Achromobacter_xylosoxidans/dentrificans	NA	NA
7820-51-E3	New	Surface	Rm4	13	51	Bathroom_Sink_drain	Pseudomonas_aeruginosa	Pseudomonas_aeruginosa	Pseudomonas_aeruginosa
NA	New	Surface	Rm4	2	6	Bathroom_Sink_drain	Acinetobacter_baumannii_complex	NA	NA
7820-6-C3	New	Surface	Rm4	2	6	InRoom_Sink_drain	Stenotrophomonas_maltophilia	Stenotrophomonas_maltophilia	Stenotrophomonas_maltophilia
7820-61-C3	New	Surface	Rm4	15	61	InRoom_Sink_drain	Pseudomonas_fluorescens	Pseudomonas_protegens	Pseudomonas_protegens
20-WK8-C-3	New	Surface	Rm4	3	8	InRoom_Sink_drain	Pseudomonas_putida	NA	Pseudomonas_sp 4
7820-8-E3	New	Surface	Rm4	3	8	Bathroom_Sink_drain	Stenotrophomonas_maltophilia	Stenotrophomonas_maltophilia	Stenotrophomonas_maltophilia
20-WK12-E-4	New	Surface	Rm4	4	12	Bathroom_Sink_drain	Pseudomonas_fluorescens	Pseudomonas_lactis	Pseudomonas_lactis
7820-14-C4	New	Surface	Rm4	4	14	InRoom_Sink_drain	Stenotrophomonas_maltophilia	NA	Stenotrophomonas_spp 8
7820-14-E4	New	Surface	Rm4	4	14	Bathroom_Sink_drain	Stenotrophomonas_maltophilia	Stenotrophomonas_maltophilia	Stenotrophomonas_maltophilia
7820-16-C4	New	Surface	Rm4	5	16	InRoom_Sink_drain	Pseudomonas_putida	NA	Pseudomonas_sp 4
NA	New	Surface	Rm4	7	24	InRoom_Sink_drain	Achromobacter_xylosoxidans/dentrificans	NA	NA
7820-26-E4	New	Surface	Rm4	7	26	Bathroom_Sink_drain	Pseudomonas_aeruginosa	Pseudomonas_aeruginosa	Pseudomonas_aeruginosa
7820-39-C4	New	Surface	Rm4	10	39	InRoom_Sink_drain	Pseudomonas_fluorescens	Pseudomonas_protegens	Pseudomonas_protegens
7820-44-C4	New	Surface	Rm4	11	44	InRoom_Sink_drain	Stenotrophomonas_maltophilia	Stenotrophomonas_maltophilia	Stenotrophomonas_maltophilia
20-WK6-E-4	New	Surface	Rm4	2	6	Bathroom_Sink_drain	Pseudomonas_putida	NA	Pseudomonas_sp 3
7820-6-C4	New	Surface	Rm4	2	6	InRoom_Sink_drain	Stenotrophomonas_maltophilia	Pseudomonas_geniculata	Pseudomonas_geniculata
20-WK8-C-5	New	Surface	Rm4	3	8	InRoom_Sink_drain	Pseudomonas_putida	NA	Pseudomonas_sp 4
20-WK8-E-4	New	Surface	Rm4	3	8	Bathroom_Sink_drain	Pseudomonas_putida	Pseudomonas_fulva	Pseudomonas_fulva
NA	New	Surface	Rm4	4	12	Bathroom_Sink_drain	Acinetobacter_pittii	NA	NA
NA	New	Surface	Rm4	4	14	Bathroom_Sink_drain	Acinetobacter_baumannii_complex	NA	NA
20-WK14-C-5	New	Surface	Rm4	4	14	InRoom_Sink_drain	Pseudomonas_putida	NA	Pseudomonas_sp 4
7820-39-C5	New	Surface	Rm4	10	39	InRoom_Sink_drain	Stenotrophomonas_maltophilia	Stenotrophomonas_maltophilia	Stenotrophomonas_maltophilia
NA	New	Surface	Rm4	2	6	InRoom_Sink_drain	Candida_albicans	NA	NA
7820-6-E5	New	Surface	Rm4	2	6	Bathroom_Sink_drain	Stenotrophomonas_maltophilia	Stenotrophomonas_maltophilia	Stenotrophomonas_maltophilia
NA	New	Surface	Rm4	3	8	Bathroom_Sink_drain	Acinetobacter_baumannii_complex	NA	NA
7820-8-C5	New	Surface	Rm4	3	8	InRoom_Sink_drain	Stenotrophomonas_maltophilia	Stenotrophomonas_maltophilia	Stenotrophomonas_maltophilia
7820-12-E6	New	Surface	Rm4	4	12	Bathroom_Sink_drain	Stenotrophomonas_maltophilia	Stenotrophomonas_maltophilia	Stenotrophomonas_maltophilia
20-WK14-E-6	New	Surface	Rm4	4	14	Bathroom_Sink_drain	Pseudomonas_putida	NA	Pseudomonas_sp 3
Blood-Rm1-WK24-025	New	Blood	Rm1	NA	24	Blood	Pseudomonas_aeruginosa	Pseudomonas_aeruginosa	Pseudomonas_aeruginosa
Blood-Rm1-WK24-026	New	Blood	Rm1	NA	24	Blood	Pseudomonas_aeruginosa	Pseudomonas_aeruginosa	Pseudomonas_aeruginosa
NA	New	Blood	Rm1	NA	24	Blood	Pseudomonas_aeruginosa	NA	NA
NA	New	Blood	Rm1	NA	35	Blood	Staphylococcus, coagulase negative	NA	NA
NA	New	Blood	Rm1	NA	36	Blood	Stenotrophomonas_maltophilia	NA	NA
Blood-Rm1-WK36-0276	New	Blood	Rm1	NA	36	Blood	Stenotrophomonas_maltophilia	NA	Stenotrophomonas_spp 8
NA	New	Blood	Rm1	NA	36	Blood	Stenotrophomonas_maltophilia	NA	NA
NA	New	Blood	Rm1	NA	36	Blood	Stenotrophomonas_maltophilia	NA	NA
NA	New	Blood	Rm1	NA	36	Blood	Stenotrophomonas_maltophilia	NA	NA
NA	New	Blood	Rm1	NA	36	Blood	Stenotrophomonas_maltophilia	NA	NA
NA	New	Blood	Rm1	NA	36	Blood	Stenotrophomonas_maltophilia	NA	NA
NA	New	Blood	Rm1	NA	36	Blood	Stenotrophomonas_maltophilia	NA	NA
NA	New	Blood	Rm1	NA	49	Blood	Stenotrophomonas_maltophilia	NA	NA
NA	New	Blood	Rm1	NA	49	Blood	Stenotrophomonas_maltophilia	NA	NA
NA	New	Blood	Rm1	NA	49	Blood	Stenotrophomonas_maltophilia	NA	NA
NA	New	Blood	Rm1	NA	49	Blood	Stenotrophomonas_maltophilia	NA	NA
NA	New	Blood	Rm1	NA	49	Blood	Stenotrophomonas_maltophilia	NA	NA
NA	New	Surface	Rm1	2	5	InRoom_Sink_water	Sphingomonas_yanoikuyae	NA	NA
21-W5-C-1	New	Surface	Rm1	2	5	InRoom_Sink_drain	Pseudomonas_veronii/fluorescens	NA	Pseudomonas_sp 5
NA	New	Surface	Rm1	2	5.5	InRoom_Sink_drain	Cupriavidus_pauculus	NA	NA
NA	New	Surface	Rm1	3	10	Room_floor	Pantoea_agglomerans	NA	NA
NA	New	Surface	Rm1	3	10	InRoom_Sink_drain	Sphingomonas_yanoikuyae	NA	NA
21-WK12-H-1	New	Surface	Rm1	4	12	Nursing_call_button	Pseudomonas_fluorescens	NA	Pseudomonas_sp 7
7821-12-C1	New	Surface	Rm1	4	12	InRoom_Sink_drain	Stenotrophomonas_maltophilia	NA	Stenotrophomonas_spp 5
NA	New	Surface	Rm1	5	16	InRoom_Sink_drain	Rhizobium_radiobacter	NA	NA
7821-18-C1	New	Surface	Rm1	5	18	InRoom_Sink_drain	Stenotrophomonas_maltophilia	NA	Stenotrophomonas_spp 5
7821-20-C1	New	Surface	Rm1	6	20	InRoom_Sink_drain	Pseudomonas_aeruginosa	Pseudomonas_aeruginosa	Pseudomonas_aeruginosa
NA	New	Surface	Rm1	6	22	Bathroom_Sink_drain	Acinetobacter_baumannii_complex	NA	NA
NA	New	Surface	Rm1	6	22	InRoom_Sink_drain	Rhizobium_radiobacter	NA	NA
7821-24-C1	New	Surface	Rm1	7	24	InRoom_Sink_drain	Stenotrophomonas_maltophilia	NA	Stenotrophomonas_spp 2
NA	New	Surface	Rm1	8	30	Sofa	Curvularia_species	NA	NA
NA	New	Surface	Rm1	8	30	Room_floor	Staphylococcus_aureus	NA	NA
7821-30-C1	New	Surface	Rm1	8	30	InRoom_Sink_drain	Stenotrophomonas_maltophilia	NA	NA
NA	New	Surface	Rm1	9	35	Sofa	Aspergillus_niger	NA	NA
NA	New	Surface	Rm1	10	39	Computer	Curvularia_species	NA	NA
7821-39-C1	New	Surface	Rm1	10	39	InRoom_Sink_drain	Stenotrophomonas_maltophilia	NA	Stenotrophomonas_spp 2
7821-44-C1	New	Surface	Rm1	11	44	InRoom_Sink_drain	Pseudomonas_aeruginosa	NA	NA
NA	New	Surface	Rm1	12	48	Bathroom_Sink_drain	Rhizobium_radiobacter	NA	NA
7821-48-C1	New	Surface	Rm1	12	48	InRoom_Sink_drain	Stenotrophomonas_maltophilia	NA	Stenotrophomonas_spp 2
7821-51-C1	New	Surface	Rm1	13	51	InRoom_Sink_drain	Stenotrophomonas_maltophilia	NA	Stenotrophomonas_spp 2
NA	New	Surface	Rm1	14	57	Toilet	Staphylococcus_aureus	NA	NA
7821-57-C1	New	Surface	Rm1	14	57	InRoom_Sink_drain	Stenotrophomonas_maltophilia	NA	Stenotrophomonas_spp 5
7821-57-E1	New	Surface	Rm1	14	57	Bathroom_Sink_drain	Stenotrophomonas_maltophilia	Stenotrophomonas_maltophilia	Stenotrophomonas_maltophilia
NA	New	Surface	Rm1	2	6	Bathroom_Sink_drain	Acinetobacter_baumannii_complex	NA	NA
7821-6-C1	New	Surface	Rm1	2	6	InRoom_Sink_drain	Stenotrophomonas_maltophilia	Pseudomonas_geniculata	Pseudomonas_geniculata
7821-61-C1	New	Surface	Rm1	15	61	InRoom_Sink_drain	Pseudomonas_aeruginosa	Pseudomonas_aeruginosa	Pseudomonas_aeruginosa
NA	New	Surface	Rm1	3	8	Bathroom_Sink_drain	Rhizobium_radiobacter	NA	NA
7821-8-C1	New	Surface	Rm1	3	8	InRoom_Sink_drain	Stenotrophomonas_maltophilia	Pseudomonas_geniculata	Pseudomonas_geniculata
21-W5-C-2	New	Surface	Rm1	2	5	InRoom_Sink_drain	Pseudomonas_aeruginosa	Pseudomonas_aeruginosa	Pseudomonas_aeruginosa
NA	New	Surface	Rm1	2	5.5	InRoom_Sink_drain	Sphingomonas_multivorum	NA	NA
21-WK10-C-2	New	Surface	Rm1	3	10	InRoom_Sink_drain	Pseudomonas_fluorescens/viridiflava	NA	Pseudomonas_sp 6
21-WK12-H-2	New	Surface	Rm1	4	12	Nursing_call_button	Pseudomonas_fluorescens	NA	Pseudomonas_sp 7
21-WK12-C-2	New	Surface	Rm1	4	12	InRoom_Sink_drain	Pseudomonas_aeruginosa	Pseudomonas_aeruginosa	Pseudomonas_aeruginosa
7821-16-C2	New	Surface	Rm1	5	16	InRoom_Sink_drain	Pseudomonas_aeruginosa	Pseudomonas_aeruginosa	Pseudomonas_aeruginosa
7821-18-C2	New	Surface	Rm1	5	18	InRoom_Sink_drain	Pseudomonas_aeruginosa	Pseudomonas_aeruginosa	Pseudomonas_aeruginosa
7821-20-C2	New	Surface	Rm1	6	20	InRoom_Sink_drain	Stenotrophomonas_maltophilia	NA	Stenotrophomonas_spp 2
7821-22-E2	New	Surface	Rm1	6	22	Bathroom_Sink_drain	Pseudomonas_aeruginosa	Pseudomonas_aeruginosa	Pseudomonas_aeruginosa
7821-22-C2	New	Surface	Rm1	6	22	InRoom_Sink_drain	Stenotrophomonas_maltophilia	NA	Stenotrophomonas_spp 2
7821-24-C2	New	Surface	Rm1	7	24	InRoom_Sink_drain	Pseudomonas_aeruginosa	Pseudomonas_aeruginosa	Pseudomonas_aeruginosa
7821-39-C2	New	Surface	Rm1	10	39	InRoom_Sink_drain	Pseudomonas_aeruginosa	Pseudomonas_aeruginosa	Pseudomonas_aeruginosa
7821-44-C2	New	Surface	Rm1	11	44	InRoom_Sink_drain	Pseudomonas_aeruginosa	Pseudomonas_aeruginosa	Pseudomonas_aeruginosa
7821-48-E2	New	Surface	Rm1	12	48	Bathroom_Sink_drain	Stenotrophomonas_maltophilia	Stenotrophomonas_maltophilia	Stenotrophomonas_maltophilia
7821-57-C2	New	Surface	Rm1	14	57	InRoom_Sink_drain	Pseudomonas_aeruginosa	Pseudomonas_aeruginosa	Pseudomonas_aeruginosa
21-WK6-E-2	New	Surface	Rm1	2	6	Bathroom_Sink_drain	Pseudomonas_savastanoi	NA	Pseudomonas_sp 6
7821-6-C2	New	Surface	Rm1	2	6	InRoom_Sink_drain	Stenotrophomonas_maltophilia	NA	Stenotrophomonas_spp 1
7821-61-C2	New	Surface	Rm1	15	61	InRoom_Sink_drain	Stenotrophomonas_maltophilia	NA	Stenotrophomonas_spp 2
NA	New	Surface	Rm1	3	8	Bathroom_Sink_drain	Acinetobacter_baumannii_complex	NA	NA
21-WK8-C-2	New	Surface	Rm1	3	8	InRoom_Sink_drain	Pseudomonas_aeruginosa	Pseudomonas_aeruginosa	Pseudomonas_aeruginosa
21-W5-C-3	New	Surface	Rm1	2	5	InRoom_Sink_drain	Pseudomonas_aeruginosa	Pseudomonas_aeruginosa	Pseudomonas_aeruginosa
21-WK5B-C-3	New	Surface	Rm1	2	5.5	InRoom_Sink_drain	Pseudomonas_aeruginosa	Pseudomonas_aeruginosa	Pseudomonas_aeruginosa
21-WK12-C-3	New	Surface	Rm1	4	12	InRoom_Sink_drain	Pseudomonas_aeruginosa	Pseudomonas_aeruginosa	Pseudomonas_aeruginosa
7821-16-C3	New	Surface	Rm1	5	16	InRoom_Sink_drain	Stenotrophomonas_maltophilia	NA	Stenotrophomonas_spp 5
7821-18-C3	New	Surface	Rm1	5	18	InRoom_Sink_drain	Stenotrophomonas_maltophilia	NA	Stenotrophomonas_spp 2
NA	New	Surface	Rm1	6	22	InRoom_Sink_drain	Ochrobactrum_anthropi	NA	NA
NA	New	Surface	Rm1	11	44	InRoom_Sink_drain	No_ID	NA	NA
7821-48-E3	New	Surface	Rm1	12	48	Bathroom_Sink_drain	Pseudomonas_aeruginosa	Pseudomonas_aeruginosa	Pseudomonas_aeruginosa
NA	New	Surface	Rm1	2	6	Bathroom_Sink_drain	Acinetobacter_baumannii_complex	NA	NA
21-WK6-C-3	New	Surface	Rm1	2	6	InRoom_Sink_drain	Pseudomonas_aeruginosa	Pseudomonas_aeruginosa	Pseudomonas_aeruginosa
NA	New	Surface	Rm1	3	8	Bathroom_Sink_drain	Rhizobium_radiobacter	NA	NA
21-WK8-C-3	New	Surface	Rm1	3	8	InRoom_Sink_drain	Pseudomonas_aeruginosa	Pseudomonas_aeruginosa	Pseudomonas_aeruginosa
21-WK5B-C-4	New	Surface	Rm1	2	5.5	InRoom_Sink_drain	Pseudomonas_aeruginosa	Pseudomonas_aeruginosa	Pseudomonas_aeruginosa
NA	New	Surface	Rm1	4	12	InRoom_Sink_drain	Delftia_acidovorans	NA	NA
NA	New	Surface	Rm1	11	44	InRoom_Sink_drain	Ochrobactrum_anthropi	NA	NA
21-WK6-C-4	New	Surface	Rm1	2	6	InRoom_Sink_drain	Pseudomonas_aeruginosa	Pseudomonas_aeruginosa	Pseudomonas_aeruginosa
21-WK8-C-4	New	Surface	Rm1	3	8	InRoom_Sink_drain	Pseudomonas_veronii/fluorescens	NA	Pseudomonas_sp 5
7821-12-C5	New	Surface	Rm1	4	12	InRoom_Sink_drain	Stenotrophomonas_maltophilia	NA	Stenotrophomonas_spp 2
21-WK6-C-5	New	Surface	Rm1	2	6	InRoom_Sink_drain	Pseudomonas_chloroaphis	NA	Pseudomonas_sp 6
NA	New	Blood	Rm2	NA	38	Blood	Pseudomonas_aeruginosa	NA	NA
NA	New	Surface	Rm2	2	5	InRoom_Sink_drain	Sphingomonas_yanoikuyae	NA	NA
22-W5-L-1	New	Surface	Rm2	2	5	Sofa	Pseudomonas_oryzihabitans	NA	Pseudomonas
22-W5-L-1	New	Surface	Rm2	2	5	Sofa	Pseudomonas_oryzihabitans	NA	Pseudomonas
22-WK5B-E-1	New	Surface	Rm2	2	5.5	Bathroom_Sink_drain	Pseudomonas_putida	NA	Pseudomonas_sp 8
22-WK5B-C-1	New	Surface	Rm2	2	5.5	InRoom_Sink_drain	Pseudomonas_aeruginosa	Pseudomonas_aeruginosa	Pseudomonas_aeruginosa
NA	New	Surface	Rm2	3	10	Bathroom_Sink_drain	Rhizobium_radiobacter	NA	NA
NA	New	Surface	Rm2	3	10	Room_floor	Staphylococcus_aureus	NA	NA
21-WK14-E-1	New	Surface	Rm2	4	14	Bathroom_Sink_drain	Pseudomonas_putida	NA	Pseudomonas_sp 8
NA	New	Surface	Rm2	5	16	Bathroom_Sink_drain	Rhizobium_radiobacter	NA	NA
7822-18-C1	New	Surface	Rm2	5	18	InRoom_Sink_drain	Pseudomonas_aeruginosa	Pseudomonas_aeruginosa	Pseudomonas_aeruginosa
7822-20-C1	New	Surface	Rm2	6	20	InRoom_Sink_drain	Pseudomonas_aeruginosa	Pseudomonas_aeruginosa	Pseudomonas_aeruginosa
NA	New	Surface	Rm2	6	22	Room_floor	Candida_albicans	NA	NA
NA	New	Surface	Rm2	6	22	Sofa	Candida_albicans	NA	NA
NA	New	Surface	Rm2	6	22	Toilet	Candida_albicans	NA	NA
7822-22-E1	New	Surface	Rm2	6	22	Bathroom_Sink_drain	Pseudomonas_aeruginosa	Pseudomonas_aeruginosa	Pseudomonas_aeruginosa
7822-24-C1	New	Surface	Rm2	7	24	InRoom_Sink_drain	Pseudomonas_aeruginosa	Pseudomonas_aeruginosa	Pseudomonas_aeruginosa
7822-26-E1	New	Surface	Rm2	7	26	Bathroom_Sink_drain	Pseudomonas_putida	NA	Pseudomonas_sp 8
7822-35-C1	New	Surface	Rm2	9	35	InRoom_Sink_drain	Pseudomonas_putida	Pseudomonas_soli	Pseudomonas_soli
7822-35-E1	New	Surface	Rm2	9	35	Bathroom_Sink_drain	Stenotrophomonas_maltophilia	NA	Stenotrophomonas_spp 2
NA	New	Surface	Rm2	10	39	Nursing_call_button	Candida_dubliniensis	NA	NA
7822-39-C1	New	Surface	Rm2	10	39	InRoom_Sink_drain	Pseudomonas_aeruginosa	Pseudomonas_aeruginosa	Pseudomonas_aeruginosa
NA	New	Surface	Rm2	11	44	InRoom_Sink_drain	Pandoraea_sputorum	NA	NA
NA	New	Surface	Rm2	2	6	Foam_dispenser	Rhizobium_radiobacter	NA	NA
NA	New	Surface	Rm2	15	61	Bathroom_Sink_drain	Acinetobacter_junii	NA	NA
7822-61-C1	New	Surface	Rm2	15	61	InRoom_Sink_drain	Stenotrophomonas_maltophilia	NA	Stenotrophomonas_spp 3
22-WK8-E-1	New	Surface	Rm2	3	8	Bathroom_Sink_drain	Pseudomonas_putida	NA	Pseudomonas_sp 8
22-WK5B-E-2	New	Surface	Rm2	2	5.5	Bathroom_Sink_drain	Pseudomonas_putida	NA	Pseudomonas_sp 8
22-WK5B-C-2	New	Surface	Rm2	2	5.5	InRoom_Sink_drain	Pseudomonas_aeruginosa	Pseudomonas_aeruginosa	Pseudomonas_aeruginosa
7822-10-E2	New	Surface	Rm2	3	10	Bathroom_Sink_drain	Stenotrophomonas_maltophilia	NA	Stenotrophomonas_spp 6
7822-14-E2	New	Surface	Rm2	4	14	Bathroom_Sink_drain	Stenotrophomonas_maltophilia	NA	Stenotrophomonas_spp 6
7822-16-E2	New	Surface	Rm2	5	16	Bathroom_Sink_drain	Pseudomonas_putida	NA	Pseudomonas_sp 8
NA	New	Surface	Rm2	7	24	InRoom_Sink_drain	Candida_glabrata	NA	NA
7822-26-E2	New	Surface	Rm2	7	26	Bathroom_Sink_drain	Pseudomonas_aeruginosa	Pseudomonas_aeruginosa	Pseudomonas_aeruginosa
7822-35-E2	New	Surface	Rm2	9	35	Bathroom_Sink_drain	Pseudomonas_putida	NA	Pseudomonas_sp 8
7822-39-C2	New	Surface	Rm2	10	39	InRoom_Sink_drain	Stenotrophomonas_maltophilia	NA	Stenotrophomonas_spp 3
7822-44-C2	New	Surface	Rm2	11	44	InRoom_Sink_drain	Klebsiella_pneumoniae	Klebsiella_pneumoniae	Klebsiella_pneumoniae
NA	New	Surface	Rm2	15	61	InRoom_Sink_drain	Pandoraea_sputorum	NA	NA
7822-61-E2	New	Surface	Rm2	15	61	Bathroom_Sink_drain	Stenotrophomonas_maltophilia	NA	Stenotrophomonas_spp 2
7822-8-E2	New	Surface	Rm2	3	8	Bathroom_Sink_drain	Stenotrophomonas_maltophilia	NA	Stenotrophomonas_spp 6
22-WK5B-E-3	New	Surface	Rm2	2	5.5	Bathroom_Sink_drain	Pseudomonas_putida	NA	Pseudomonas_sp 8
22-WK5B-C-3	New	Surface	Rm2	2	5.5	InRoom_Sink_drain	Pseudomonas_stutzeri	Pseudomonas_stutzeri	Pseudomonas_stutzeri
NA	New	Surface	Rm2	3	10	Bathroom_Sink_drain	Rhizobium_radiobacter	NA	NA
22-WK14-E-3	New	Surface	Rm2	4	14	Bathroom_Sink_drain	Pseudomonas_putida	NA	Pseudomonas_sp 8
7822-16-E3	New	Surface	Rm2	5	16	Bathroom_Sink_drain	Pseudomonas_aeruginosa	Pseudomonas_aeruginosa	Pseudomonas_aeruginosa
NA	New	Surface	Rm2	7	24	InRoom_Sink_drain	Candida_albicans	NA	NA
7822-26-E3	New	Surface	Rm2	7	26	Bathroom_Sink_drain	Stenotrophomonas_maltophilia	NA	Stenotrophomonas_spp 2
7822-35-E3	New	Surface	Rm2	9	35	Bathroom_Sink_drain	Pseudomonas_aeruginosa	Pseudomonas_aeruginosa	Pseudomonas_aeruginosa
NA	New	Surface	Rm2	10	39	InRoom_Sink_drain	Candida_dubliniensis	NA	NA
NA	New	Surface	Rm2	15	61	Bathroom_Sink_drain	Rhizobium_radiobacter	NA	NA
22-WK8-E-2	New	Surface	Rm2	3	8	Bathroom_Sink_drain	Pseudomonas_putida	NA	Pseudomonas_sp 8
Blood-WK9-019	New	Blood	Blood	NA	9	Blood	Pseudomonas_aeruginosa	Pseudomonas_aeruginosa	Pseudomonas_aeruginosa
NA	New	Blood	Blood	NA	18	Blood	Histoplasma capsulatum	NA	NA
18-265-002405	New	Blood	Blood	NA	38	Blood	Stenotrophomonas_maltophilia	NA	Stenotrophomonas_spp 9
NA	New	Surface	Rm6	2	5	Sofa	Staphylococcus_aureus	NA	NA
7824-Term5-E1	New	Surface	Rm6	2	5	Bathroom_Sink_drain	Stenotrophomonas_maltophilia	Stenotrophomonas_lactitubi	Stenotrophomonas_lactitubi
NA	New	Surface	Rm6	2	5.5	Room_floor	Enterococcus_faecium	NA	NA
24-WK5B-C-1	New	Surface	Rm6	2	5.5	InRoom_Sink_drain	Pseudomonas_species	NA	Pseudomonas_sp 10
24-WK10-C-1	New	Surface	Rm6	3	10	InRoom_Sink_drain	Pseudomonas_aeruginosa	Pseudomonas_aeruginosa	Pseudomonas_aeruginosa
7824-10-E1	New	Surface	Rm6	3	10	Bathroom_Sink_drain	Stenotrophomonas_maltophilia	NA	Stenotrophomonas_spp 1
7824-12-E1	New	Surface	Rm6	4	12	Bathroom_Sink_drain	Stenotrophomonas_maltophilia	NA	Stenotrophomonas_spp 1
7824-14-E1	New	Surface	Rm6	4	14	Bathroom_Sink_drain	Stenotrophomonas_maltophilia	NA	Stenotrophomonas_spp 1
7824-16-E1	New	Surface	Rm6	5	16	Bathroom_Sink_drain	Stenotrophomonas_maltophilia	NA	NA
7824-18-C1	New	Surface	Rm6	5	18	InRoom_Sink_drain	Stenotrophomonas_maltophilia	Pseudomonas_geniculata	Pseudomonas_geniculata
7824-16-E1	New	Surface	Rm6	6	22	Bathroom_Sink_drain	Stenotrophomonas_maltophilia	NA	NA
7824-22-I1	New	Surface	Rm6	6	22	Room_floor	Pseudomonas_aeruginosa	NA	NA
7824-22-C1	New	Surface	Rm6	6	22	InRoom_Sink_drain	Pseudomonas_aeruginosa	Pseudomonas_aeruginosa	Pseudomonas_aeruginosa
NA	New	Surface	Rm6	7	26	Nursing_call_button	Enterococcus_faecium	NA	NA
7824-26-C1	New	Surface	Rm6	7	26	InRoom_Sink_drain	Pseudomonas_putida	Pseudomonas_monteilii	Pseudomonas_monteilii
7824-26-E1	New	Surface	Rm6	7	26	Bathroom_Sink_drain	Pseudomonas_putida	Pseudomonas_monteilii	Pseudomonas_monteilii
7824-30-C1	New	Surface	Rm6	8	30	InRoom_Sink_drain	Stenotrophomonas_maltophilia	Pseudomonas_geniculata	Pseudomonas_geniculata
7824-30-L1	New	Surface	Rm6	8	30	Sofa	Pseudomonas_oryzihabitans	Pseudomonas_oryzihabitans	Pseudomonas_oryzihabitans
7824-30-E1	New	Surface	Rm6	8	30	Bathroom_Sink_drain	Stenotrophomonas_maltophilia	NA	Stenotrophomonas_spp 1
NA	New	Surface	Rm6	9	35	Foam_dispenser	Ralstonia_pickettii	NA	NA
NA	New	Surface	Rm6	9	35	Gown_glove	Ralstonia_pickettii	NA	NA
NA	New	Surface	Rm6	9	35	InRoom_Sink_drain	Ralstonia_pickettii	NA	NA
NA	New	Surface	Rm6	9	35	Bedside_rail	Ralstonia_pickettii	NA	NA
NA	New	Surface	Rm6	9	35	Nursing_call_button	Ralstonia_pickettii	NA	NA
NA	New	Surface	Rm6	9	35	Room_floor	Ralstonia_pickettii	NA	NA
NA	New	Surface	Rm6	9	35	Light_switch	Ralstonia_pickettii	NA	NA
NA	New	Surface	Rm6	9	35	Computer	Ralstonia_pickettii	NA	NA
NA	New	Surface	Rm6	9	35	Sofa	Ralstonia_pickettii	NA	NA
NA	New	Surface	Rm6	9	35	Toilet	Ralstonia_pickettii	NA	NA
7824-35-E1	New	Surface	Rm6	9	35	Bathroom_Sink_drain	Pseudomonas_aeruginosa	Pseudomonas_aeruginosa	Pseudomonas_aeruginosa
NA	New	Surface	Rm6	10	39	Sofa	Alternaria_species	NA	NA
7824-39-E1	New	Surface	Rm6	10	39	Bathroom_Sink_drain	Pseudomonas_aeruginosa	Pseudomonas_aeruginosa	Pseudomonas_aeruginosa
7824-39-C1	New	Surface	Rm6	10	39	InRoom_Sink_drain	Stenotrophomonas_maltophilia	Pseudomonas_geniculata	Pseudomonas_geniculata
NA	New	Surface	Rm6	11	44	Bathroom_Sink_drain	No_ID	NA	NA
NA	New	Surface	Rm6	11	44	InRoom_Sink_drain	Rhizobium_radiobacter	NA	NA
NA	New	Surface	Rm6	12	48	Bathroom_Sink_drain	Acinetobacterbereziniae	NA	NA
NA	New	Surface	Rm6	13	51	Bathroom_Sink_drain	Rhizobium_radiobacter	NA	NA
7824-51-C1	New	Surface	Rm6	13	51	InRoom_Sink_drain	Pseudomonas_fluorescens	Pseudomonas_lactis	Pseudomonas_lactis
7824-57-C1	New	Surface	Rm6	14	57	InRoom_Sink_drain	Pseudomonas_aeruginosa	Pseudomonas_aeruginosa	Pseudomonas_aeruginosa
NA	New	Surface	Rm6	2	6	Foam_dispenser	Alternaria_species	NA	NA
NA	New	Surface	Rm6	2	6	Room_floor	Staphylococcus_aureus	NA	NA
24-WK6-C-1	New	Surface	Rm6	2	6	InRoom_Sink_drain	Pseudomonas_aeruginosa	Pseudomonas_aeruginosa	Pseudomonas_aeruginosa
7824-61-E1	New	Surface	Rm6	15	61	Bathroom_Sink_drain	Pseudomonas_aeruginosa	Pseudomonas_aeruginosa	Pseudomonas_aeruginosa
7824-61-C1	New	Surface	Rm6	15	61	InRoom_Sink_drain	Stenotrophomonas_maltophilia	Stenotrophomonas_maltophilia	Stenotrophomonas_maltophilia
24-W5-E-2	New	Surface	Rm6	2	5	Bathroom_Sink_drain	Pseudomonas_fluorescens	NA	Pseudomonas
24-WK5B-C-2	New	Surface	Rm6	2	5.5	InRoom_Sink_drain	Pseudomonas_aeruginosa	Pseudomonas_aeruginosa	Pseudomonas_aeruginosa
24-WK10-E-2	New	Surface	Rm6	3	10	Bathroom_Sink_drain	Pseudomonas_putida	NA	Pseudomonas_sp 9
24-WK10-C-2	New	Surface	Rm6	3	10	InRoom_Sink_drain	Pseudomonas_aeruginosa	Pseudomonas_aeruginosa	Pseudomonas_aeruginosa
7824-12-E2	New	Surface	Rm6	4	12	Bathroom_Sink_drain	Stenotrophomonas_maltophilia	NA	Stenotrophomonas_spp 1
24-WK14-E-2	New	Surface	Rm6	4	14	Bathroom_Sink_drain	Pseudomonas_putida	Pseudomonas_monteilii	Pseudomonas_monteilii
7824-16-E2	New	Surface	Rm6	5	16	Bathroom_Sink_drain	Pseudomonas_putida	Pseudomonas_monteilii	Pseudomonas_monteilii
7824-18-C2	New	Surface	Rm6	5	18	InRoom_Sink_drain	Pseudomonas_aeruginosa	Pseudomonas_aeruginosa	Pseudomonas_aeruginosa
NA	New	Surface	Rm6	6	22	Room_floor	Candida_parapsilosis	NA	NA
7824-22-E2	New	Surface	Rm6	6	22	Bathroom_Sink_drain	Pseudomonas_aeruginosa	Pseudomonas_aeruginosa	Pseudomonas_aeruginosa
7824-26-E2	New	Surface	Rm6	7	26	Bathroom_Sink_drain	Pseudomonas_aeruginosa	Pseudomonas_aeruginosa	Pseudomonas_aeruginosa
NA	New	Surface	Rm6	8	30	Sofa	Curvularia_species	NA	NA
7824-30-E2	New	Surface	Rm6	8	30	Bathroom_Sink_drain	Pseudomonas_aeruginosa	Pseudomonas_aeruginosa	Pseudomonas_aeruginosa
7824-35-C2	New	Surface	Rm6	9	35	InRoom_Sink_drain	Pseudomonas_aeruginosa	Pseudomonas_aeruginosa	Pseudomonas_aeruginosa
7824-35-E2	New	Surface	Rm6	9	35	Bathroom_Sink_drain	Stenotrophomonas_maltophilia	NA	Stenotrophomonas_spp 1
7824-39-E2	New	Surface	Rm6	10	39	Bathroom_Sink_drain	Pseudomonas_putida	Pseudomonas_monteilii	Pseudomonas_monteilii
7824-44-C2	New	Surface	Rm6	11	44	InRoom_Sink_drain	Pseudomonas_aeruginosa	Pseudomonas_aeruginosa	Pseudomonas_aeruginosa
7824-44-E2	New	Surface	Rm6	11	44	Bathroom_Sink_drain	Pseudomonas_aeruginosa	Pseudomonas_aeruginosa	Pseudomonas_aeruginosa
NA	New	Surface	Rm6	12	48	Bathroom_Sink_drain	Acinetobacter_johnsonii	NA	NA
7824-51-C2	New	Surface	Rm6	13	51	InRoom_Sink_drain	Pseudomonas_aeruginosa	Pseudomonas_aeruginosa	Pseudomonas_aeruginosa
7824-51-E2	New	Surface	Rm6	13	51	Bathroom_Sink_drain	Pseudomonas_putida	Pseudomonas_monteilii	Pseudomonas_monteilii
7824-57-C2	New	Surface	Rm6	14	57	InRoom_Sink_drain	Stenotrophomonas_maltophilia	Stenotrophomonas_maltophilia	Stenotrophomonas_maltophilia
24-WK6-C-2	New	Surface	Rm6	2	6	InRoom_Sink_drain	Pseudomonas_aeruginosa	Pseudomonas_aeruginosa	Pseudomonas_aeruginosa
7824-61-C3	New	Surface	Rm6	15	61	InRoom_Sink_drain	Pseudomonas_aeruginosa	Pseudomonas_aeruginosa	Pseudomonas_aeruginosa
7824-61-E2	New	Surface	Rm6	15	61	Bathroom_Sink_drain	Stenotrophomonas_maltophilia	NA	Stenotrophomonas_spp 1
24-WK5B-C-3	New	Surface	Rm6	2	5.5	InRoom_Sink_drain	Pseudomonas_species	NA	Pseudomonas_sp 10
24-WK10-E-3	New	Surface	Rm6	3	10	Bathroom_Sink_drain	Pseudomonas_putida	NA	Pseudomonas_sp 9
7824-12-E3	New	Surface	Rm6	4	12	Bathroom_Sink_drain	Stenotrophomonas_maltophilia	NA	Stenotrophomonas_spp 1
NA	New	Surface	Rm6	4	14	Bathroom_Sink_drain	Acinetobacter_baumannii_complex	NA	NA
7824-16-E3	New	Surface	Rm6	5	16	Bathroom_Sink_drain	Pseudomonas_fluorescens	NA	NA
7824-22-E3	New	Surface	Rm6	6	22	Bathroom_Sink_drain	Pseudomonas_putida	Pseudomonas_monteilii	Pseudomonas_monteilii
NA	New	Surface	Rm6	9	35	Bathroom_Sink_drain	Acinetobacter_bereziniae	NA	NA
7824-35-C3	New	Surface	Rm6	9	35	InRoom_Sink_drain	Pseudomonas_fluorescens	Pseudomonas_lactis	Pseudomonas_lactis
7824-39-E3	New	Surface	Rm6	10	39	Bathroom_Sink_drain	Stenotrophomonas_maltophilia	NA	Stenotrophomonas_spp 1
7824-44-C3	New	Surface	Rm6	11	44	InRoom_Sink_drain	Pseudomonas_aeruginosa	Pseudomonas_aeruginosa	Pseudomonas_aeruginosa
7824-44-E3	New	Surface	Rm6	11	44	Bathroom_Sink_drain	Stenotrophomonas_maltophilia	NA	Stenotrophomonas_spp 1
7824-48-E3	New	Surface	Rm6	12	48	Bathroom_Sink_drain	Pseudomonas_fluorescens	Pseudomonas_lactis	Pseudomonas_lactis
7824-51-C3	New	Surface	Rm6	13	51	InRoom_Sink_drain	Stenotrophomonas_maltophilia	Pseudomonas_geniculata	Pseudomonas_geniculata
7824-57-C3	New	Surface	Rm6	14	57	InRoom_Sink_drain	Pseudomonas_aeruginosa	Pseudomonas_aeruginosa	Pseudomonas_aeruginosa
NA	New	Surface	Rm6	15	61	Bathroom_Sink_drain	Acinetobacter_johnsonii	NA	NA
NA	New	Surface	Rm6	15	61	InRoom_Sink_drain	Ochrobactrum_anthropi	NA	NA
24-WK5B-C-4	New	Surface	Rm6	2	5.5	InRoom_Sink_drain	Pseudomonas_species	NA	Pseudomonas_sp 10
7824-14-E4	New	Surface	Rm6	4	14	Bathroom_Sink_drain	Stenotrophomonas_maltophilia	NA	Stenotrophomonas_spp 1
7824-22-E4	New	Surface	Rm6	6	22	Bathroom_Sink_drain	Klebsiella_pneumoniae	Klebsiella_quasipneumoniae	Klebsiella_quasipneumoniae
7824-44-E4	New	Surface	Rm6	11	44	Bathroom_Sink_drain	Pseudomonas_putida	Pseudomonas_monteilii	Pseudomonas_monteilii
NA	New	Surface	Rm6	15	61	Bathroom_Sink_drain	Rhizobium_radiobacter	NA	NA
NA	New	Blood	Blood	NA	23	Blood	Pseudomonas_aeruginosa	NA	NA
NA	New	Blood	Blood	NA	23	Blood	Pseudomonas_aeruginosa	NA	NA
Blood-WK8-015	Old	Blood	Blood	NA	8	Blood	Klebsiella oxytoca	Klebsiella_michiganensis	Klebsiella_michiganensis
Blood-WK8-014	Old	Blood	Blood	NA	8	Blood	Pseudomonas_aeruginosa	Pseudomonas_aeruginosa	Pseudomonas_aeruginosa
NA	New	Blood	Blood	NA	57	Blood	Staphylococcus aureus	NA	NA
Blood-WK57-094	New	Blood	Blood	NA	57	Blood	Staphylococcus aureus	Staphylococcus_aureus	Staphylococcus_aureus
Blood-WK7-067	New	Blood	Blood	NA	7	Blood	Escherichia coli	Escherichia_coli	Escherichia_coli
NA	New	Blood	Blood	NA	7	Blood	Pseudomonas_aeruginosa	NA	NA
NA	New	Blood	Blood	NA	7	Blood	Staphylococcus, coagulase negative	NA	NA
NA	New	Blood	Blood	NA	7	Blood	Escherichia coli	NA	NA
NA	New	Blood	Blood	NA	37	Blood	Stenotrophomonas_maltophilia	NA	NA
Blood-WK37-036	New	Blood	Blood	NA	37	Blood	Stenotrophomonas_maltophilia	Klebsiella_pneumoniae	NA
NA	New	Blood	Blood	NA	38	Blood	Stenotrophomonas_maltophilia	NA	NA
NA	New	Blood	Blood	NA	38	Blood	Stenotrophomonas_maltophilia	NA	NA
NA	New	Blood	Blood	NA	58	Blood	Stenotrophomonas_maltophilia	NA	NA
NA	New	Blood	Blood	NA	58	Blood	Stenotrophomonas_maltophilia	NA	NA
Blood-WK49-0518	New	Blood	Blood	NA	49	Blood	Stenotrophomonas_maltophilia	NA	Stenotrophomonas_spp 7
NA	New	Blood	Blood	NA	49	Blood	Stenotrophomonas_maltophilia	NA	NA
Blood-WK-2-0520	Old	Blood	Blood	NA	-2	Blood	Klebsiella variicola	NA	NA
Blood-WK0-0521	Old	Blood	Blood	NA	0	Blood	Enterococcus faecium	NA	Enterococcus
8912-3-D1	Old	Surface	O_Rm6	1	3	InRoom_Sink_drain	Stenotrophomonas_maltophilia	NA	Stenotrophomonas_spp 2
12-W3-D-2	Old	Surface	O_Rm6	1	3	InRoom_Sink_drain	Pseudomonas_aeruginosa	Pseudomonas_aeruginosa	Pseudomonas_aeruginosa
12-W3-D-3	Old	Surface	O_Rm6	1	3	InRoom_Sink_drain	Pseudomonas_aeruginosa	Pseudomonas_aeruginosa	Pseudomonas_aeruginosa
8912-3-D4	Old	Surface	O_Rm6	1	3	InRoom_Sink_drain	Stenotrophomonas_maltophilia	NA	Stenotrophomonas_spp 2
8914-01-I1	Old	Surface	O_Rm5	1	1	Room_floor	Enterobacter_cloacae_complex	Enterobacter_mori	Enterobacter_mori
NA	Old	Surface	O_Rm5	1	1	Nursing_call_button	Candida_albicans	NA	NA
8914-1-D1	Old	Surface	O_Rm5	1	1	InRoom_Sink_drain	Pseudomonas_aeruginosa	Pseudomonas_aeruginosa	Pseudomonas_aeruginosa
NA	Old	Surface	O_Rm5	1	3	Nursing_call_button	Candida_guilliermondii	NA	NA
14-W3-D-1	Old	Surface	O_Rm5	1	3	InRoom_Sink_drain	Pseudomonas_aeruginosa	Pseudomonas_aeruginosa	Pseudomonas_aeruginosa
NA	Old	Surface	O_Rm5	1	1	Room_floor	Staphylococcus_aureus	NA	NA
8914-1-D2	Old	Surface	O_Rm5	1	1	InRoom_Sink_drain	Pseudomonas_aeruginosa	Pseudomonas_aeruginosa	Pseudomonas_aeruginosa
14-W3-D-2	Old	Surface	O_Rm5	1	3	InRoom_Sink_drain	Pseudomonas_aeruginosa	Pseudomonas_aeruginosa	Pseudomonas_aeruginosa
NA	Old	Surface	O_Rm5	1	1	InRoom_Sink_drain	Burkholderia_cepacia	NA	NA
NA	Old	Surface	O_Rm5	1	1	Room_floor	Candida_albicans	NA	NA
NA	Old	Surface	O_Rm5	1	3	InRoom_Sink_drain	Burkholderia_cepacia	NA	NA
8914-1-D4	Old	Surface	O_Rm5	1	1	InRoom_Sink_drain	Pseudomonas_aeruginosa	Pseudomonas_aeruginosa	Pseudomonas_aeruginosa
NA	Old	Surface	O_Rm5	1	3	InRoom_Sink_drain	Achromobacter_xylosoxidans/dentrificans	NA	NA
NA	Old	Surface	O_Rm5	1	3	InRoom_Sink_drain	ns	NA	NA
8915-0-D1	Old	Surface	O_Rm4	1	0	InRoom_Sink_drain	Pseudomonas_aeruginosa	Pseudomonas_aeruginosa	Pseudomonas_aeruginosa
NA	Old	Surface	O_Rm4	1	1	Bedside_rail	Enterococcus_faecium	NA	NA
NA	Old	Surface	O_Rm4	1	1	Nursing_call_button	Enterococcus_faecium	NA	NA
NA	Old	Surface	O_Rm4	1	1	Room_floor	Staphylococcus_aureus	NA	NA
NA	Old	Surface	O_Rm4	1	1	Light_switch	Staphylococcus_aureus	NA	NA
8915-1-D1	Old	Surface	O_Rm4	1	1	InRoom_Sink_drain	Pseudomonas_aeruginosa	Pseudomonas_aeruginosa	Pseudomonas_aeruginosa
NA	Old	Surface	O_Rm4	1	3	Bedside_rail	Enterococcus_faecium	NA	NA
NA	Old	Surface	O_Rm4	1	3	Nursing_call_button	Enterococcus_faecium	NA	NA
NA	Old	Surface	O_Rm4	1	3	Room_floor	Enterococcus_faecium	NA	NA
NA	Old	Surface	O_Rm4	1	3	Light_switch	Enterococcus_faecium	NA	NA
15-W5-D-1	Old	Surface	O_Rm4	1	3	InRoom_Sink_drain	Pseudomonas_aeruginosa	Pseudomonas_aeruginosa	Pseudomonas_aeruginosa
8915-0-D2	Old	Surface	O_Rm4	1	0	InRoom_Sink_drain	Pseudomonas_aeruginosa	Pseudomonas_aeruginosa	Pseudomonas_aeruginosa
NA	Old	Surface	O_Rm4	1	1	Room_floor	Enterococcus_faecium	NA	NA
8915-1-D2	Old	Surface	O_Rm4	1	1	InRoom_Sink_drain	Pseudomonas_aeruginosa	Pseudomonas_aeruginosa	Pseudomonas_aeruginosa
15-W3-D-2	Old	Surface	O_Rm4	1	3	InRoom_Sink_drain	Pseudomonas_aeruginosa	Pseudomonas_aeruginosa	Pseudomonas_aeruginosa
8915-0-D3	Old	Surface	O_Rm4	1	0	InRoom_Sink_drain	Pseudomonas_aeruginosa	Pseudomonas_aeruginosa	Pseudomonas_aeruginosa
8915-1-D3	Old	Surface	O_Rm4	1	1	InRoom_Sink_drain	Stenotrophomonas_maltophilia	Stenotrophomonas_maltophilia	Stenotrophomonas_maltophilia
15-W3-D-3	Old	Surface	O_Rm4	1	3	InRoom_Sink_drain	Pseudomonas_aeruginosa	Pseudomonas_aeruginosa	Pseudomonas_aeruginosa
NA	Old	Surface	O_Rm4	1	1	InRoom_Sink_drain	Acinetobacter_lwoffii	NA	NA
15-W3-D-4	Old	Surface	O_Rm4	1	3	InRoom_Sink_drain	Pseudomonas_aeruginosa	Pseudomonas_aeruginosa	Pseudomonas_aeruginosa
8917-0-D1	Old	Surface	O_Rm3	1	0	InRoom_Sink_drain	Pseudomonas_aeruginosa	Pseudomonas_aeruginosa	Pseudomonas_aeruginosa
8917-01-D1	Old	Surface	O_Rm3	1	1	InRoom_Sink_drain	Pseudomonas_aeruginosa	Pseudomonas_aeruginosa	Pseudomonas_aeruginosa
NA	Old	Surface	O_Rm3	1	3	Nursing_call_button	Acinetobacter_baumannii_complex	NA	NA
NA	Old	Surface	O_Rm3	1	3	Room_floor	Acinetobacter_baumannii_complex	NA	NA
17-W3-D-1	Old	Surface	O_Rm3	1	3	InRoom_Sink_drain	Pseudomonas_aeruginosa	Pseudomonas_aeruginosa	Pseudomonas_aeruginosa
8917-3-G1	Old	Surface	O_Rm3	1	3	Bedside_rail	Stenotrophomonas_maltophilia	Stenotrophomonas_maltophilia	Stenotrophomonas_maltophilia
8917-0-D2	Old	Surface	O_Rm3	1	0	InRoom_Sink_drain	Pseudomonas_aeruginosa	Pseudomonas_aeruginosa	Pseudomonas_aeruginosa
8917-01-D2	Old	Surface	O_Rm3	1	1	InRoom_Sink_drain	Pseudomonas_aeruginosa	Pseudomonas_aeruginosa	Pseudomonas_aeruginosa
NA	Old	Surface	O_Rm3	1	3	Room_floor	Acinetobacter_baumannii_complex	NA	NA
8917-3-D2	Old	Surface	O_Rm3	1	3	InRoom_Sink_drain	Pseudomonas_aeruginosa	NA	NA
8917-1-D3	Old	Surface	O_Rm3	1	1	InRoom_Sink_drain	Pseudomonas_aeruginosa	Pseudomonas_aeruginosa	Pseudomonas_aeruginosa
8917-3-D3	Old	Surface	O_Rm3	1	3	InRoom_Sink_drain	Pseudomonas_aeruginosa	Pseudomonas_aeruginosa	Pseudomonas_aeruginosa
8917-1-D4	Old	Surface	O_Rm3	1	1	InRoom_Sink_drain	Pseudomonas_aeruginosa	Pseudomonas_aeruginosa	Pseudomonas_aeruginosa
8917-1-D5	Old	Surface	O_Rm3	1	1	InRoom_Sink_drain	Stenotrophomonas_maltophilia	Stenotrophomonas_maltophilia	Stenotrophomonas_maltophilia
8918-0-D1	Old	Surface	O_Rm2	1	0	InRoom_Sink_drain	Pseudomonas_aeruginosa	Pseudomonas_aeruginosa	Pseudomonas_aeruginosa
8918-WK1-C-1	Old	Surface	O_Rm2	1	1	InRoom_Sink_handles	Pseudomonas_aeruginosa	Pseudomonas_aeruginosa	Pseudomonas_aeruginosa
8918-WK1-D-1	Old	Surface	O_Rm2	1	1	InRoom_Sink_drain	Pseudomonas_aeruginosa	Pseudomonas_aeruginosa	Pseudomonas_aeruginosa
NA	Old	Surface	O_Rm2	1	3	Light_switch	Enterococcus_faecium	NA	NA
NA	Old	Surface	O_Rm2	1	3	Computer	Enterococcus_faecium	NA	NA
18-W3-D-1	Old	Surface	O_Rm2	1	3	InRoom_Sink_drain	Pseudomonas_aeruginosa	Pseudomonas_aeruginosa	Pseudomonas_aeruginosa
8918-0-D2	Old	Surface	O_Rm2	1	0	InRoom_Sink_drain	Pseudomonas_aeruginosa	Pseudomonas_aeruginosa	Pseudomonas_aeruginosa
8918-WK1-D-2	Old	Surface	O_Rm2	1	1	InRoom_Sink_drain	Pseudomonas_aeruginosa	Pseudomonas_aeruginosa	Pseudomonas_aeruginosa
18-W3-D2	Old	Surface	O_Rm2	1	3	InRoom_Sink_drain	Pseudomonas_aeruginosa	Pseudomonas_aeruginosa	Pseudomonas_aeruginosa
8918-3-J2	Old	Surface	O_Rm2	1	3	Light_switch	Stenotrophomonas_maltophilia	Stenotrophomonas_maltophilia	Stenotrophomonas_maltophilia
8918-00-D3	Old	Surface	O_Rm2	1	0	InRoom_Sink_drain	Pseudomonas_aeruginosa	Pseudomonas_aeruginosa	Pseudomonas_aeruginosa
8918-WK1-D-3	Old	Surface	O_Rm2	1	1	InRoom_Sink_drain	Pseudomonas_aeruginosa	Pseudomonas_aeruginosa	Pseudomonas_aeruginosa
18-W3-D3	Old	Surface	O_Rm2	1	3	InRoom_Sink_drain	Pseudomonas_aeruginosa	Pseudomonas_aeruginosa	Pseudomonas_aeruginosa
8918-0-D4	Old	Surface	O_Rm2	1	0	InRoom_Sink_drain	Stenotrophomonas_maltophilia	NA	NA
8918-3-D4	Old	Surface	O_Rm2	1	3	InRoom_Sink_drain	Stenotrophomonas_maltophilia	NA	Stenotrophomonas_spp 7
NA	Old	Surface	O_Rm2	1	3	InRoom_Sink_drain	Cupriavidus_pauculus	NA	NA
NA	Old	Blood	O_Rm1	NA	0	Blood	Enterococcus faecium	NA	NA
NA	Old	Blood	O_Rm1	NA	5	Blood	Stenotrophomonas_maltophilia	NA	NA
NA	Old	Blood	O_Rm1	NA	5	Blood	Stenotrophomonas_maltophilia	NA	NA
NA	Old	Surface	O_Rm1	1	0	Nursing_call_button	Achromobacter_xylosoxidans/dentrificans	NA	NA
NA	Old	Surface	O_Rm1	1	0	Room_floor	Achromobacter_xylosoxidans/dentrificans	NA	NA
8919-0-D1	Old	Surface	O_Rm1	1	0	InRoom_Sink_drain	Pseudomonas_putida	Pseudomonas_soli	Pseudomonas_soli
8919-WK1-D-1	Old	Surface	O_Rm1	1	1	InRoom_Sink_drain	Pseudomonas_putida	Pseudomonas_soli	Pseudomonas_soli
8919-03-D1	Old	Surface	O_Rm1	1	3	InRoom_Sink_drain	Citrobacter_freundii	Citrobacter_fruendii	Citrobacter_fruendii
NA	Old	Surface	O_Rm1	1	0	Nursing_call_button	Achromobacter_xylosoxidans/dentrificans	NA	NA
NA	Old	Surface	O_Rm1	1	0	Room_floor	Achromobacter_xylosoxidans/dentrificans	NA	NA
8919-0-D2	Old	Surface	O_Rm1	1	0	InRoom_Sink_drain	Pseudomonas_aeruginosa	Pseudomonas_aeruginosa	Pseudomonas_aeruginosa
8919-WK1-D-2	Old	Surface	O_Rm1	1	1	InRoom_Sink_drain	Pseudomonas_aeruginosa	Pseudomonas_aeruginosa	Pseudomonas_aeruginosa
NA	Old	Surface	O_Rm1	1	3	InRoom_Sink_drain	Achromobacter_xylosoxidans/dentrificans	NA	NA
8919-0-H3	Old	Surface	O_Rm1	1	0	Nursing_call_button	Stenotrophomonas_maltophilia	NA	NA
8919-0-D3	Old	Surface	O_Rm1	1	0	InRoom_Sink_drain	Pseudomonas_aeruginosa	Pseudomonas_aeruginosa	Pseudomonas_aeruginosa
8919-WK1-D-3	Old	Surface	O_Rm1	1	1	InRoom_Sink_drain	Pseudomonas_putida	Pseudomonas_soli	Pseudomonas_soli
19-W3-D-3	Old	Surface	O_Rm1	1	3	InRoom_Sink_drain	Pseudomonas_aeruginosa	Pseudomonas_aeruginosa	Pseudomonas_aeruginosa
NA	Old	Surface	O_Rm1	1	3	InRoom_Sink_drain	Achromobacter_xylosoxidans/dentrificans	NA	NA
8919-03-D5	Old	Surface	O_Rm1	1	3	InRoom_Sink_drain	Citrobacter_freundii	Citrobacter_fruendii	Citrobacter_fruendii
19-W3-D-6	Old	Surface	O_Rm1	1	3	InRoom_Sink_drain	Pseudomonas_aeruginosa	Pseudomonas_aeruginosa	Pseudomonas_aeruginosa
8919-3-D7	Old	Surface	O_Rm1	1	3	InRoom_Sink_drain	Stenotrophomonas_maltophilia	Stenotrophomonas_maltophilia	Stenotrophomonas_maltophilia
NA	Old	Surface	O_Rm1	1	3	InRoom_Sink_drain	Delftia_acidovorans	NA	NA
NA	New	Blood	Blood	NA	58	Blood	Stenotrophomonas_maltophilia	NA	NA
NA	New	Blood	Blood	NA	28	Blood	Pseudomonas_aeruginosa	NA	NA
Blood-WK8-017	New	Blood	Blood	NA	8	Blood	Pseudomonas_aeruginosa	Pseudomonas_aeruginosa	Pseudomonas_aeruginosa
NA	New	Blood	Blood	NA	17	Blood	Histoplasma capsulatum	NA	NA
NA	New	Blood	Blood	NA	17	Blood	Histoplasma capsulatum	NA	NA
NA	New	Blood	Blood	NA	33	Blood	Pseudomonas_aeruginosa	NA	NA
Blood-WK33-032	New	Blood	Blood	NA	33	Blood	Pseudomonas_aeruginosa	Pseudomonas_aeruginosa	Pseudomonas_aeruginosa
Blood-WK39-038	New	Blood	Blood	NA	39	Blood	Pseudomonas_aeruginosa	Pseudomonas_aeruginosa	Pseudomonas_aeruginosa
NA	Old	Blood	Blood	NA	-3	Blood	Citrobacter freundii	NA	NA
Blood-WK-3-0621	Old	Blood	Blood	NA	-3	Blood	Citrobacter freundii	NA	Citrobacter
Blood-WK-2-0622	Old	Blood	Blood	NA	-2	Blood	Enterococcus faecalis	NA	Enterococcus
NA	Old	Blood	Blood	NA	-2	Blood	Clostridium perfringens	NA	NA
NA	Old	Blood	Blood	NA	-2	Blood	Streptococcus agalactiae	NA	NA
Blood-WK-2-058	Old	Blood	Blood	NA	-2	Blood	Staphylococcus aureus	Staphylococcus_aureus	Staphylococcus_aureus
NA	Old	Blood	Blood	NA	-2	Blood	Staphylococcus aureus	NA	NA
NA	Old	Blood	Blood	NA	-2	Blood	Streptococcus agalactiae	NA	NA
Blood-WK-2-059	Old	Blood	Blood	NA	-2	Blood	Escherichia coli	Escherichia_coli	Escherichia_coli
NA	Old	Blood	Blood	NA	-2	Blood	Escherichia coli	NA	NA
NA	Old	Blood	Blood	NA	-1	Blood	Corynebacterium species	NA	NA
NA	Old	Blood	Blood	NA	-1	Blood	Staphylococcus, coagulase negative	NA	NA
NA	Old	Blood	Blood	NA	0	Blood	Streptococcus pneumoniae	NA	NA
NA	Old	Blood	Blood	NA	0	Blood	Candida guilliermondii	NA	NA
NA	Old	Blood	Blood	NA	0	Blood	Aspergillus galactomannan	NA	NA
Blood-WK0-0635	Old	Blood	Blood	NA	0	Blood	Serratia marcescens	NA	Serratia
NA	Old	Blood	Blood	NA	0	Blood	Serratia marcescens	NA	NA
NA	Old	Blood	Blood	NA	0	Blood	Klebsiella pneumoniae	NA	NA
Blood-WK0-009	Old	Blood	Blood	NA	0	Blood	Klebsiella pneumoniae	Klebsiella_pneumoniae	Klebsiella_pneumoniae
NA	Old	Blood	Blood	NA	0	Blood	Staphylococcus, coagulase negative	NA	NA
Blood-WK1-061	Old	Blood	Blood	NA	1	Blood	Escherichia coli	Escherichia_coli	Escherichia_coli
NA	Old	Blood	Blood	NA	1	Blood	Escherichia coli	NA	NA
Blood-WK1-062	Old	Blood	Blood	NA	1	Blood	Staphylococcus aureus	Staphylococcus_aureus	Staphylococcus_aureus
Blood-WK1-0643	Old	Blood	Blood	NA	1	Blood	Enterococcus faecium	NA	Enterococcus
NA	Old	Blood	Blood	NA	1	Blood	Enterococcus faecium	NA	NA
Blood-WK2-0645	Old	Blood	Blood	NA	2	Blood	Enterococcus faecalis	NA	Enterococcus
NA	Old	Blood	Blood	NA	2	Blood	Enterococcus faecium	NA	NA
NA	Old	Blood	Blood	NA	2	Blood	Enterococcus faecium	NA	NA
NA	New	Blood	Blood	NA	2	Blood	Staphylococcus, coagulase negative	NA	NA
NA	New	Blood	Blood	NA	39	Blood	Escherichia coli	NA	NA
NA	Old	Blood	Blood	NA	3	Blood	Streptococcus salivarius group	NA	NA
Blood-WK3-064	Old	Blood	Blood	NA	3	Blood	Escherichia coli	Escherichia_coli	Escherichia_coli
Blood-WK3-064	Old	Blood	Blood	NA	3	Blood	Enterococcus faecalis	NA	NA
NA	Old	Blood	Blood	NA	4	Blood	Clostridium innocuum	NA	NA
NA	Old	Blood	Blood	NA	5	Blood	Staphylococcus, coagulase negative	NA	NA
NA	Old	Blood	Blood	NA	5	Blood	Streptococcus mitis group	NA	NA
NA	Old	Blood	Blood	NA	5	Blood	Streptococcus salivarius group	NA	NA
Blood-WK5-065	Old	Blood	Blood	NA	5	Blood	Staphylococcus aureus	Staphylococcus_aureus	Staphylococcus_aureus
Blood-WK7-066	New	Blood	Blood	NA	7	Blood	Enterobacter aerogenes	Klebsiella_aerogenes	Klebsiella_aerogenes
NA	New	Blood	Blood	NA	7	Blood	Enterobacter aerogenes	NA	NA
NA	New	Blood	Blood	NA	7	Blood	Enterobacter aerogenes	NA	NA
NA	New	Blood	Blood	NA	7	Blood	Enterobacter aerogenes	NA	NA
Blood-WK7-013	New	Blood	Blood	NA	7	Blood	Klebsiella pneumoniae	Klebsiella_pneumoniae	Klebsiella_pneumoniae
NA	New	Blood	Blood	NA	7	Blood	Klebsiella pneumoniae	NA	NA
NA	New	Blood	Blood	NA	8	Blood	Klebsiella pneumoniae	NA	NA
Blood-WK8-016	New	Blood	Blood	NA	8	Blood	Klebsiella pneumoniae	Klebsiella_pneumoniae	Klebsiella_pneumoniae
Blood-WK8-018	New	Blood	Blood	NA	8	Blood	Klebsiella pneumoniae	Klebsiella_pneumoniae	Klebsiella_pneumoniae
NA	New	Blood	Blood	NA	9	Blood	Staphylococcus hominis	NA	NA
NA	New	Blood	Blood	NA	9	Blood	Staphylococcus hominis	NA	NA
NA	New	Blood	Blood	NA	9	Blood	Staphylococcus, coagulase negative	NA	NA
Blood-WK11-020	New	Blood	Blood	NA	11	Blood	Klebsiella pneumoniae	Klebsiella_pneumoniae	Klebsiella_pneumoniae
NA	New	Blood	Blood	NA	11	Blood	Klebsiella pneumoniae	NA	NA
NA	New	Blood	Blood	NA	11	Blood	Bacteroides fragilis	NA	NA
NA	New	Blood	Blood	NA	11	Blood	Bacteroides fragilis	NA	NA
NA	New	Blood	Blood	NA	12	Blood	Bacteroides fragilis	NA	NA
NA	New	Blood	Blood	NA	12	Blood	Bacteroides fragilis	NA	NA
NA	New	Blood	Blood	NA	13	Blood	Staphylococcus epidermidis	NA	NA
NA	New	Blood	Blood	NA	13	Blood	Staphylococcus epidermidis	NA	NA
Blood-WK14-021	New	Blood	Blood	NA	14	Blood	Klebsiella pneumoniae	Klebsiella_pneumoniae	Klebsiella_pneumoniae
NA	New	Blood	Blood	NA	14	Blood	Streptococcus anginosus	NA	NA
NA	New	Blood	Blood	NA	14	Blood	Streptococcus mitis group	NA	NA
NA	New	Blood	Blood	NA	14	Blood	Staphylococcus aureus	NA	NA
Blood-WK14-068	New	Blood	Blood	NA	14	Blood	Staphylococcus aureus	Staphylococcus_aureus	Staphylococcus_aureus
Blood-WK15-0683	New	Blood	Blood	NA	15	Blood	Enterococcus faecium	NA	Enterococcus
NA	New	Blood	Blood	NA	15	Blood	Enterococcus faecium	NA	NA
Blood-WK16-022	New	Blood	Blood	NA	16	Blood	Escherichia coli	Escherichia_coli	Escherichia_coli
NA	New	Blood	Blood	NA	16	Blood	Escherichia coli	NA	NA
NA	New	Blood	Blood	NA	16	Blood	Enterococcus faecium	NA	NA
NA	New	Blood	Blood	NA	16	Blood	Enterococcus faecium	NA	NA
Blood-WK16-0689	New	Blood	Blood	NA	16	Blood	Enterococcus faecium	NA	Enterococcus
NA	New	Blood	Blood	NA	16	Blood	Corynebacterium species	NA	NA
NA	New	Blood	Blood	NA	19	Blood	Staphylococcus, coagulase negative	NA	NA
NA	New	Blood	Blood	NA	21	Blood	Staphylococcus, coagulase negative	NA	NA
NA	New	Blood	Blood	NA	21	Blood	Arthrographis species	NA	NA
NA	New	Blood	Blood	NA	21	Blood	Enterobacter cloacae	NA	NA
NA	New	Blood	Blood	NA	21	Blood	Streptococcus mitis group	NA	NA
Blood-WK21-069	New	Blood	Blood	NA	21	Blood	Streptococcus mitis group	Enterobacter_mori	Enterobacter_mori
NA	New	Blood	Blood	NA	21	Blood	Enterobacter cloacae	NA	NA
NA	New	Blood	Blood	NA	22	Blood	Staphylococcus, coagulase negative	NA	NA
NA	New	Blood	Blood	NA	22	Blood	Escherichia coli	NA	NA
Blood-WK22-070	New	Blood	Blood	NA	22	Blood	Escherichia coli	Escherichia_coli	Escherichia_coli
NA	New	Blood	Blood	NA	22	Blood	Escherichia coli	NA	NA
NA	New	Blood	Blood	NA	22	Blood	Staphylococcus, coagulase negative	NA	NA
NA	New	Blood	Blood	NA	23	Blood	Klebsiella pneumoniae	NA	NA
NA	New	Blood	Blood	NA	23	Blood	Streptococcus mitis group	NA	NA
Blood-WK23-023	New	Blood	Blood	NA	23	Blood	Klebsiella pneumoniae	Klebsiella_pneumoniae	Klebsiella_pneumoniae
NA	New	Blood	Blood	NA	23	Blood	Staphylococcus epidermidis	NA	NA
NA	New	Blood	Blood	NA	23	Blood	Streptococcus mitis group	NA	NA
NA	New	Blood	Blood	NA	23	Blood	Candida albicans	NA	NA
NA	New	Blood	Blood	NA	23	Blood	Candida albicans	NA	NA
Blood-WK23-072	New	Blood	Blood	NA	23	Blood	Staphylococcus aureus	Staphylococcus_aureus	Staphylococcus_aureus
NA	New	Blood	Blood	NA	23	Blood	Staphylococcus aureus	NA	NA
NA	New	Blood	Blood	NA	23	Blood	Staphylococcus aureus	NA	NA
NA	New	Blood	Blood	NA	23	Blood	Staphylococcus aureus	NA	NA
Blood-WK24-0714	New	Blood	Blood	NA	24	Blood	Enterococcus faecium	NA	Enterococcus
NA	New	Blood	Blood	NA	24	Blood	Streptococcus viridans group	NA	NA
Blood-WK24-027	New	Blood	Blood	NA	24	Blood	Escherichia coli	Escherichia_coli	Escherichia_coli
NA	New	Blood	Blood	NA	25	Blood	Candida dubliniensis	NA	NA
Blood-WK25-0718	New	Blood	Blood	NA	25	Blood	Klebsiella pneumoniae	NA	NA
NA	New	Blood	Blood	NA	25	Blood	Klebsiella pneumoniae	NA	NA
NA	New	Blood	Blood	NA	25	Blood	Streptococcus mitis group	NA	NA
NA	New	Blood	Blood	NA	27	Blood	Staphylococcus epidermidis	NA	NA
NA	New	Blood	Blood	NA	27	Blood	Staphylococcus epidermidis	NA	NA
Blood-WK27-029	New	Blood	Blood	NA	27	Blood	Escherichia coli	Escherichia_coli	Escherichia_coli
Blood-WK28-0724	New	Blood	Blood	NA	28	Blood	Enterococcus faecium	NA	Enterococcus
NA	New	Blood	Blood	NA	28	Blood	Rothia mucilaginosa	NA	NA
NA	New	Blood	Blood	NA	28	Blood	Staphylococcus epidermidis	NA	NA
NA	New	Blood	Blood	NA	28	Blood	Staphylococcus epidermidis	NA	NA
NA	New	Blood	Blood	NA	29	Blood	Enterococcus faecium	NA	NA
NA	New	Blood	Blood	NA	29	Blood	Staphylococcus haemolyticus	NA	NA
Blood-WK29-0730	New	Blood	Blood	NA	29	Blood	Enterococcus faecium	NA	Enterococcus
NA	New	Blood	Blood	NA	29	Blood	Staphylococcus haemolyticus	NA	NA
NA	New	Blood	Blood	NA	30	Blood	Micrococcus species	NA	NA
NA	New	Blood	Blood	NA	30	Blood	Escherichia coli	NA	NA
Blood-WK30-074	New	Blood	Blood	NA	30	Blood	Escherichia coli	Escherichia_coli	Escherichia_coli
NA	New	Blood	Blood	NA	30	Blood	Achromobacter species	NA	NA
NA	New	Blood	Blood	NA	30	Blood	Achromobacter species	NA	NA
NA	New	Blood	Blood	NA	30	Blood	Campylobacter species	NA	NA
NA	NA	Blood	Blood	NA	30	Blood	Aeromonas species	NA	NA
NA	New	Blood	Blood	NA	30	Blood	Achromobacter species	NA	NA
NA	New	Blood	Blood	NA	30	Blood	Achromobacter species	NA	NA
NA	NA	Blood	Blood	NA	30	Blood	Candida parapsilosis	NA	NA
NA	New	Blood	Blood	NA	30	Blood	Achromobacter species	NA	NA
NA	New	Blood	Blood	NA	30	Blood	Achromobacter species	NA	NA
Blood-WK31-031	New	Blood	Blood	NA	31	Blood	Enterobacter cloacae	Enterobacter_hormaechei	Enterobacter_hormaechei
NA	New	Blood	Blood	NA	31	Blood	Staphylococcus, coagulase negative	NA	NA
NA	New	Blood	Blood	NA	32	Blood	Staphylococcus, coagulase negative	NA	NA
NA	New	Blood	Blood	NA	32	Blood	Candida glabrata	NA	NA
NA	New	Blood	Blood	NA	32	Blood	Candida glabrata	NA	NA
NA	New	Blood	Blood	NA	33	Blood	Candida albicans	NA	NA
NA	New	Blood	Blood	NA	33	Blood	Candida albicans	NA	NA
NA	New	Blood	Blood	NA	33	Blood	Staphylococcus epidermidis	NA	NA
Blood-WK34-075	New	Blood	Blood	NA	34	Blood	Escherichia coli	Escherichia_coli	Escherichia_coli
NA	New	Blood	Blood	NA	34	Blood	Escherichia coli	NA	NA
NA	New	Blood	Blood	NA	34	Blood	Staphylococcus epidermidis	NA	NA
Blood-WK34-076	New	Blood	Blood	NA	34	Blood	Escherichia coli	Escherichia_coli	Escherichia_coli
Blood-WK34-033	New	Blood	Blood	NA	34	Blood	Klebsiella pneumoniae	Klebsiella_pneumoniae	Klebsiella_pneumoniae
NA	New	Blood	Blood	NA	35	Blood	Staphylococcus aureus	NA	NA
Blood-WK35-077	New	Blood	Blood	NA	35	Blood	Staphylococcus aureus	Staphylococcus_aureus	Staphylococcus_aureus
NA	New	Blood	Blood	NA	35	Blood	Staphylococcus aureus	NA	NA
NA	New	Blood	Blood	NA	35	Blood	Staphylococcus aureus	NA	NA
NA	New	Blood	Blood	NA	35	Blood	Staphylococcus aureus	NA	NA
NA	New	Blood	Blood	NA	35	Blood	Staphylococcus aureus	NA	NA
NA	New	Blood	Blood	NA	35	Blood	Staphylococcus aureus	NA	NA
NA	New	Blood	Blood	NA	35	Blood	Staphylococcus aureus	NA	NA
NA	New	Blood	Blood	NA	35	Blood	Staphylococcus aureus	NA	NA
NA	New	Blood	Blood	NA	35	Blood	Staphylococcus aureus	NA	NA
Blood-WK36-078	New	Blood	Blood	NA	36	Blood	Escherichia coli	Escherichia_coli	Escherichia_coli
NA	New	Blood	Blood	NA	36	Blood	Escherichia coli	NA	NA
Blood-WK37-034	New	Blood	Blood	NA	37	Blood	Klebsiella pneumoniae	Klebsiella_pneumoniae	Klebsiella_pneumoniae
Blood-WK37-079	New	Blood	Blood	NA	37	Blood	Escherichia coli	Escherichia_coli	Escherichia_coli
Blood-WK37-035	New	Blood	Blood	NA	37	Blood	Klebsiella pneumoniae	Klebsiella_quasipneumoniae	Klebsiella_quasipneumoniae
NA	New	Blood	Blood	NA	37	Blood	Streptococcus salivarius group	NA	NA
NA	New	Blood	Blood	NA	37	Blood	Escherichia coli	NA	NA
NA	New	Blood	Blood	NA	37	Blood	Klebsiella pneumoniae	NA	NA
NA	New	Blood	Blood	NA	37	Blood	Streptococcus salivarius group	NA	NA
NA	New	Blood	Blood	NA	38	Blood	Staphylococcus aureus	NA	NA
Blood-WK38-080	New	Blood	Blood	NA	38	Blood	Staphylococcus aureus	Staphylococcus_aureus	Staphylococcus_aureus
NA	New	Blood	Blood	NA	38	Blood	Staphylococcus, coagulase negative	NA	NA
Blood-WK38-081	New	Blood	Blood	NA	38	Blood	Staphylococcus aureus	Staphylococcus_aureus	Staphylococcus_aureus
NA	New	Blood	Blood	NA	38	Blood	Staphylococcus aureus	NA	NA
NA	New	Blood	Blood	NA	38	Blood	Klebsiella pneumoniae	NA	NA
Blood-WK38-0782	New	Blood	Blood	NA	38	Blood	Klebsiella pneumoniae	NA	Klebsiella
NA	New	Blood	Blood	NA	39	Blood	Staphylococcus hominis	NA	NA
NA	New	Blood	Blood	NA	39	Blood	Staphylococcus hominis	NA	NA
Blood-WK39-082	New	Blood	Blood	NA	39	Blood	Escherichia coli	Escherichia_coli	Escherichia_coli
NA	New	Blood	Blood	NA	39	Blood	Escherichia coli	NA	NA
NA	New	Blood	Blood	NA	39	Blood	Escherichia coli	NA	NA
NA	New	Blood	Blood	NA	39	Blood	Escherichia coli	NA	NA
NA	New	Blood	Blood	NA	39	Blood	Streptococcus mitis group	NA	NA
NA	New	Blood	Blood	NA	39	Blood	Streptococcus salivarius group	NA	NA
NA	New	Blood	10807	NA	39	Blood	Pseudomonas_aeruginosa	NA	NA
NA	New	Blood	Blood	NA	39	Blood	Streptococcus mitis group	NA	NA
NA	New	Blood	Blood	NA	39	Blood	Escherichia coli	NA	NA
Blood-WK39-083	New	Blood	Blood	NA	39	Blood	Escherichia coli	Escherichia_coli	Escherichia_coli
NA	New	Blood	Blood	NA	40	Blood	Staphylococcus epidermidis	NA	NA
NA	New	Blood	Blood	NA	40	Blood	Staphylococcus epidermidis	NA	NA
NA	New	Blood	Blood	NA	40	Blood	Sphingomonas species	NA	NA
NA	New	Blood	Blood	NA	40	Blood	Sphingomonas species	NA	NA
NA	New	Blood	Blood	NA	40	Blood	Sphingomonas species	NA	NA
NA	New	Blood	Blood	NA	40	Blood	Staphylococcus, coagulase negative	NA	NA
NA	New	Blood	Blood	NA	41	Blood	Streptococcus intermedius	NA	NA
NA	New	Blood	Blood	NA	41	Blood	Lactobacillus species	NA	NA
NA	New	Blood	Blood	NA	41	Blood	Streptococcus intermedius	NA	NA
NA	New	Blood	Blood	NA	41	Blood	Streptococcus intermedius	NA	NA
Blood-WK41-084	New	Blood	Blood	NA	41	Blood	Escherichia coli	Escherichia_coli	Escherichia_coli
NA	New	Blood	Blood	NA	41	Blood	Escherichia coli	NA	NA
Blood-WK42-039	New	Blood	Blood	NA	42	Blood	Klebsiella pneumoniae	Klebsiella_pneumoniae	Klebsiella_pneumoniae
NA	New	Blood	Blood	NA	42	Blood	Klebsiella pneumoniae	NA	NA
NA	New	Blood	Blood	NA	42	Blood	Streptococcus anginosus	NA	NA
NA	New	Blood	Blood	NA	42	Blood	Corynebacterium species	NA	NA
NA	New	Blood	Blood	NA	42	Blood	Staphylococcus, coagulase negative	NA	NA
NA	New	Blood	Blood	NA	44	Blood	Staphylococcus, coagulase negative	NA	NA
NA	New	Blood	Blood	NA	44	Blood	Staphylococcus epidermidis	NA	NA
Blood-WK44-0814	New	Blood	Blood	NA	44	Blood	Enterococcus faecium	NA	Enterococcus
Blood-WK44-085	New	Blood	Blood	NA	44	Blood	Staphylococcus aureus	Staphylococcus_aureus	Staphylococcus_aureus
NA	New	Blood	Blood	NA	44	Blood	Staphylococcus aureus	NA	NA
NA	New	Blood	Blood	NA	44	Blood	Staphylococcus, coagulase negative	NA	NA
NA	New	Blood	Blood	NA	44	Blood	Candida glabrata	NA	NA
NA	New	Blood	Blood	NA	44	Blood	Candida glabrata	NA	NA
NA	New	Blood	Blood	NA	44	Blood	Candida glabrata	NA	NA
NA	New	Blood	Blood	NA	45	Blood	Candida glabrata	NA	NA
NA	New	Blood	Blood	NA	45	Blood	Candida glabrata	NA	NA
NA	New	Blood	Blood	NA	45	Blood	Candida glabrata	NA	NA
Blood-WK45-0824	New	Blood	Blood	NA	45	Blood	Enterococcus faecium	NA	Enterococcus
NA	New	Blood	Blood	NA	45	Blood	Staphylococcus, coagulase negative	NA	NA
NA	New	Blood	Blood	NA	45	Blood	Klebsiella pneumoniae	NA	NA
NA	New	Blood	Blood	NA	45	Blood	Streptococcus mitis group	NA	NA
Blood-WK45-040	New	Blood	Blood	NA	45	Blood	Klebsiella pneumoniae	Klebsiella_pneumoniae	Klebsiella_pneumoniae
NA	New	Blood	Blood	NA	45	Blood	Streptococcus mitis group	NA	NA
Blood-WK45-041	New	Blood	Blood	NA	45	Blood	Klebsiella pneumoniae	Klebsiella_pneumoniae	Klebsiella_pneumoniae
NA	New	Blood	Blood	NA	45	Blood	Klebsiella pneumoniae	NA	NA
NA	New	Blood	Blood	NA	46	Blood	Staphylococcus, coagulase negative	NA	NA
Blood-WK46-0833	New	Blood	Blood	NA	46	Blood	Enterococcus faecium	NA	Enterococcus
NA	New	Blood	Blood	NA	46	Blood	Prevotella bivia	NA	NA
NA	New	Blood	Blood	NA	47	Blood	Streptococcus salivarius group	NA	NA
NA	New	Blood	Blood	NA	47	Blood	Citrobacter freundii	NA	NA
Blood-WK47-042	New	Blood	Blood	NA	47	Blood	Citrobacter freundii	Citrobacter_sedlakii	Citrobacter_sedlakii
Blood-WK48-086	New	Blood	Blood	NA	48	Blood	Escherichia coli	Escherichia_coli	Escherichia_coli
NA	New	Blood	Blood	NA	48	Blood	Escherichia coli	NA	NA
NA	New	Blood	Blood	NA	50	Blood	Gemella haemolysans	NA	NA
Blood-WK51-087	New	Blood	Blood	NA	51	Blood	Escherichia coli	Escherichia_coli	Escherichia_coli
NA	New	Blood	Blood	NA	51	Blood	Escherichia coli	NA	NA
NA	New	Blood	Blood	NA	51	Blood	Klebsiella pneumoniae	NA	NA
Blood-WK51-044	New	Blood	Blood	NA	51	Blood	Klebsiella pneumoniae	Klebsiella_pneumoniae	Klebsiella_pneumoniae
NA	New	Blood	Blood	NA	51	Blood	Klebsiella pneumoniae	NA	NA
NA	New	Blood	Blood	NA	51	Blood	Staphylococcus aureus	NA	NA
Blood-WK51-088	New	Blood	Blood	NA	51	Blood	Staphylococcus aureus	Staphylococcus_aureus	Staphylococcus_aureus
NA	New	Blood	Blood	NA	51	Blood	Staphylococcus aureus	NA	NA
Blood-WK51-0849	New	Blood	Blood	NA	51	Blood	Enterococcus faecalis	NA	Enterococcus
NA	New	Blood	Blood	NA	51	Blood	Enterobacter cloacae	NA	NA
Blood-WK51-089	New	Blood	Blood	NA	51	Blood	Enterobacter cloacae	Enterobacter_roggenkampii	Enterobacter_roggenkampii
NA	New	Blood	Blood	NA	51	Blood	Staphylococcus, coagulase negative	NA	NA
NA	New	Blood	Blood	NA	53	Blood	Streptococcus anginosus	NA	NA
NA	New	Blood	Blood	NA	53	Blood	Streptococcus mitis group	NA	NA
NA	New	Blood	Blood	NA	53	Blood	Streptococcus anginosus	NA	NA
NA	New	Blood	Blood	NA	53	Blood	Streptococcus mitis group	NA	NA
Blood-WK53-051	New	Blood	Blood	NA	53	Blood	Staphylococcus aureus	Staphylococcus_aureus	Staphylococcus_aureus
NA	New	Blood	Blood	NA	53	Blood	Staphylococcus, coagulase negative	NA	NA
NA	New	Blood	Blood	NA	54	Blood	Streptococcus mitis group	NA	NA
NA	New	Blood	Blood	NA	54	Blood	Streptococcus salivarius group	NA	NA
NA	New	Blood	Blood	NA	54	Blood	Clostridium perfringens	NA	NA
NA	New	Blood	Blood	NA	54	Blood	Streptococcus mitis group	NA	NA
NA	New	Blood	Blood	NA	54	Blood	Clostridium perfringens	NA	NA
NA	New	Blood	Blood	NA	54	Blood	Enterococcus faecium	NA	NA
Blood-WK54-090	New	Blood	Blood	NA	54	Blood	Staphylococcus aureus	Staphylococcus_aureus	Staphylococcus_aureus
NA	New	Blood	Blood	NA	54	Blood	Staphylococcus aureus	NA	NA
NA	New	Blood	Blood	NA	55	Blood	Staphylococcus aureus	NA	NA
NA	New	Blood	Blood	NA	55	Blood	Micrococcus species	NA	NA
NA	New	Blood	Blood	NA	56	Blood	Staphylococcus aureus	NA	NA
NA	New	Blood	Blood	NA	56	Blood	Staphylococcus aureus	NA	NA
NA	New	Blood	Blood	NA	56	Blood	Staphylococcus aureus	NA	NA
NA	New	Blood	Blood	NA	56	Blood	Staphylococcus aureus	NA	NA
Blood-WK56-091	New	Blood	Blood	NA	56	Blood	Staphylococcus aureus	Staphylococcus_aureus	Staphylococcus_aureus
Blood-WK56-092	New	Blood	Blood	NA	56	Blood	Staphylococcus aureus	Staphylococcus_aureus	Staphylococcus_aureus
NA	New	Blood	Blood	NA	56	Blood	Staphylococcus aureus	NA	NA
Blood-WK56-093	New	Blood	Blood	NA	56	Blood	Escherichia coli	Escherichia_coli	Escherichia_coli
NA	New	Blood	Blood	NA	56	Blood	Escherichia coli	NA	NA
NA	New	Blood	Blood	NA	56	Blood	Staphylococcus aureus	NA	NA
NA	New	Blood	Blood	NA	56	Blood	Escherichia coli	NA	NA
NA	New	Blood	Blood	NA	56	Blood	Staphylococcus aureus	NA	NA
NA	New	Blood	Blood	NA	56	Blood	Staphylococcus aureus	NA	NA
NA	New	Blood	Blood	NA	57	Blood	Granulicatella adiacens	NA	NA
NA	New	Blood	Blood	NA	57	Blood	Klebsiella variicola	NA	NA
NA	New	Blood	Blood	NA	57	Blood	Staphylococcus epidermidis	NA	NA
Blood-WK57-054	New	Blood	Blood	NA	57	Blood	Klebsiella variicola	Klebsiella_pneumoniae	Klebsiella_pneumoniae
NA	New	Blood	Blood	NA	57	Blood	Enterobacter cloacae	NA	NA
NA	New	Blood	Blood	NA	57	Blood	Klebsiella pneumoniae	NA	NA
NA	New	Blood	Blood	NA	57	Blood	Klebsiella variicola	NA	NA
NA	New	Blood	Blood	NA	57	Blood	Staphylococcus epidermidis	NA	NA
NA	New	Blood	Blood	NA	57	Blood	Klebsiella variicola	NA	NA
NA	New	Blood	Blood	NA	57	Blood	Staphylococcus epidermidis	NA	NA
NA	New	Blood	Blood	NA	57	Blood	Staphylococcus, coagulase negative	NA	NA
NA	New	Blood	Blood	NA	57	Blood	Streptococcus pneumoniae	NA	NA
NA	New	Blood	Blood	NA	57	Blood	Streptococcus pneumoniae	NA	NA
NA	New	Blood	Blood	NA	58	Blood	Candida guilliermondii	NA	NA
NA	New	Blood	Blood	NA	58	Blood	Candida guilliermondii	NA	NA
NA	New	Blood	Blood	NA	58	Blood	Abiotrophia species	NA	NA
NA	New	Blood	Blood	NA	58	Blood	Streptococcus mitis group	NA	NA
Blood-WK58-055	New	Blood	Blood	NA	58	Blood	Klebsiella variicola	Klebsiella_variicola	Klebsiella_variicola
NA	New	Blood	Blood	NA	58	Blood	Streptococcus mitis group	NA	NA
NA	New	Blood	Blood	NA	58	Blood	Candida guilliermondii	NA	NA
NA	New	Blood	Blood	NA	58	Blood	Candida guilliermondii	NA	NA
Blood-WK50-043	New	Blood	Blood	NA	50	Blood	Pseudomonas_aeruginosa	Pseudomonas_aeruginosa	Pseudomonas_aeruginosa
Blood-WK38-037	New	Blood	Blood	NA	38	Blood	Pseudomonas_aeruginosa	Pseudomonas_aeruginosa	Pseudomonas_aeruginosa
NA	New	Surface	Communal	2	5	House_keeping_closet	Rhizobium_radiobacter	NA	NA
NA	New	Surface	Communal	2	5.5	Family_area	Pantoea_agglomerans	NA	NA
5B-P-1	New	Surface	Communal	2	5.5	House_keeping_closet	Pseudomonas_putida	NA	Pseudomonas_sp 11
WK12-P-1	New	Surface	Communal	4	12	House_keeping_closet	Pseudomonas_putida	Pseudomonas putida	Pseudomonas_putida
WK12-Q-1	New	Surface	Communal	4	12	Soiled_utility_room	Pseudomonas_aeruginosa	Pseudomonas_nitroreducens	Pseudomonas_nitroreducens
NA	New	Surface	Communal	6	22	Family_area	Mold (unable_to_identify/sterile)	NA	NA
NA	New	Surface	Communal	7	26	Family_area	GNB	NA	NA
NA	New	Surface	Communal	8	30	Soiled_utility_room	Aspergillus_niger	NA	NA
NA	New	Surface	Communal	8	30	Family_area	Dematiatious_Mold	NA	NA
NA	New	Surface	Communal	9	35	Family_area	Ralstonia_pickettii	NA	NA
NA	New	Surface	Communal	9	35	Vending_room	Ralstonia_pickettii	NA	NA
NA	New	Surface	Communal	9	35	House_keeping_closet	Ralstonia_pickettii	NA	NA
NA	New	Surface	Communal	9	35	Soiled_utility_room	Ralstonia_pickettii	NA	NA
Communal-48-P1	New	Surface	Communal	12	48	House_keeping_closet	Pseudomonas_putida	Pseudomonas_soli	Pseudomonas_soli
NA	New	Surface	Communal	14	57	Family_area	Staphylococcus_aureus	NA	NA
Communal-57-P1	New	Surface	Communal	14	57	House_keeping_closet	Pseudomonas_putida	Pseudomonas_soli	Pseudomonas_soli
NewCommunalAreas-61-P1	New	Surface	Communal	15	61	House_keeping_closet	Serratia_marcescens	NA	Serratia
NA	New	Surface	Communal	2	5.5	House_keeping_closet	Acinetobacter_johnsonii	NA	NA
NewCommunalAreas-12-Q2	New	Surface	Communal	4	12	Soiled_utility_room	Enterobacter_cloacae_complex	Enterobacter_hormaechei	Enterobacter_hormaechei
NA	New	Surface	Communal	7	26	Family_area	Mold (sterile)	NA	NA
Communal-48-P2	New	Surface	Communal	12	48	House_keeping_closet	Pseudomonas_fluorescens	NA	Pseudomonas_sp 12
NewCommunalAreas-57-P2	New	Surface	Communal	14	57	House_keeping_closet	Serratia_marcescens	NA	Serratia
Communal-61-P2	New	Surface	Communal	15	61	House_keeping_closet	Pseudomonas_putida	Pseudomonas_soli	Pseudomonas_soli
NewCommunal-Term5B-P3	New	Surface	Communal	2	5.5	House_keeping_closet	Stenotrophomonas_maltophilia	Stenotrophomonas_maltophilia	Stenotrophomonas_maltophilia
WK12-Q-3	New	Surface	Communal	4	12	Soiled_utility_room	Pseudomonas_aeruginosa	Pseudomonas_nitroreducens	Pseudomonas_nitroreducens
Communal-57-P3	New	Surface	Communal	14	57	House_keeping_closet	Pseudomonas_putida	Pseudomonas_soli	Pseudomonas_soli
Communal-61-P3	New	Surface	Communal	15	61	House_keeping_closet	Pseudomonas_fluorescens	NA	Pseudomonas_sp 12
5B-P-4	New	Surface	Communal	2	5.5	House_keeping_closet	Pseudomonas_putida	NA	Pseudomonas_sp 1
Communal-57-P4	New	Surface	Communal	14	57	House_keeping_closet	Pseudomonas_fluorescens	NA	Pseudomonas_sp 12
NA	New	Surface	Communal	15	61	House_keeping_closet	Achromobacter_xylosoxidans/dentrificans	NA	NA
5B-P-5	New	Surface	Communal	2	5.5	House_keeping_closet	Pseudomonas_putida	NA	Pseudomonas_sp 11
NewCommunal-Term5B-P6	New	Surface	Communal	2	5.5	House_keeping_closet	Stenotrophomonas_maltophilia	Stenotrophomonas_maltophilia	Stenotrophomonas_maltophilia
5B-P-7	New	Surface	Communal	2	5.5	House_keeping_closet	Pseudomonas_putida	NA	Pseudomonas_sp 11
NA	New	Surface	Communal	2	5.5	House_keeping_closet	Cryptococcus_liquefaciens	NA	NA
NA	New	Blood	Blood	NA	57	Blood	Fusobacterium species	NA	NA
NA	New	Blood	Blood	NA	57	Blood	Fusobacterium species	NA	NA
NA	New	Blood	Blood	NA	23	Blood	Pseudomonas_aeruginosa	NA	NA
Blood-WK23-024	New	Blood	Blood	NA	23	Blood	Pseudomonas_aeruginosa	Pseudomonas_aeruginosa	Pseudomonas_aeruginosa
Blood-WK23-071	New	Blood	Blood	NA	23	Blood	Staphylococcus aureus	Staphylococcus_aureus	Staphylococcus_aureus
Blood-WK23-071	New	Blood	Blood	NA	23	Blood	Staphylococcus aureus	Staphylococcus_aureus	Staphylococcus_aureus
NA	New	Blood	Blood	NA	54	Blood	Staphylococcus, coagulase negative	NA	NA
Blood-WK54-053	New	Blood	Blood	NA	54	Blood	Pseudomonas_aeruginosa	Pseudomonas_aeruginosa	Pseudomonas_aeruginosa
Blood-WK54-052	New	Blood	Blood	NA	54	Blood	Pseudomonas_aeruginosa	Pseudomonas_aeruginosa	Pseudomonas_aeruginosa
NA	Old	Stool	Stool	1	0	Stool	Candida_albicans	NA	NA
WK10-ST1-1	New	Stool	Stool	3	10	Stool	Pseudomonas_aeruginosa	Pseudomonas_aeruginosa	Pseudomonas_aeruginosa
NewBuildingStools-12-ST1-Org1	New	Stool	Stool	4	12	Stool	Enterobacter_cloacae_complex	Enterobacter_cloacae	Enterobacter_cloacae
WK14-ST1-1	New	Stool	Stool	4	14	Stool	Pseudomonas_aeruginosa	NA	Pseudomonas_sp 13
NewBuildingStools-16-ST1-Org1	New	Stool	Stool	5	16	Stool	Escherichia_coli	Escherichia_coli	Escherichia_coli
NewBuildingStools-22-ST1-Org1	New	Stool	Stool	6	22	Stool	Enterobacter_cloacae_complex	Enterobacter_kobei	Enterobacter_kobei
NA	New	Stool	Stool	7	26	Stool	Enterococcus_faecium	NA	NA
OldBuildingStools-03-ST1-Org1	Old	Stool	Stool	1	3	Stool	Escherichia_coli	Escherichia_coli	Escherichia_coli
NBS-30-ST1-1	New	Stool	Stool	8	30	Stool	Pseudomonas_aeruginosa	Pseudomonas_aeruginosa	Pseudomonas_aeruginosa
NA	New	Stool	Stool	9	35	Stool	Clostridium_difficile	NA	NA
NA	New	Stool	Stool	11	44	Stool	Staphylococcus_aureus	NA	NA
NA	New	Stool	Stool	12	48	Stool	Candida_kefyr	NA	NA
NewBuildingStools-51-ST1-Org1	New	Stool	Stool	13	51	Stool	Enterobacter_cloacae_complex	Enterobacter_cloacae	Enterobacter_cloacae
NA	New	Stool	Stool	14	57	Stool	Enterococcus_faecium	NA	NA
NA	New	Stool	Stool	2	6	Stool	Enterococcus_faecium	NA	NA
NewBuildingStools-61-ST1Org1	New	Stool	Stool	15	61	Stool	Stenotrophomonas_maltophilia	NA	NA
WK8-ST1-1	New	Stool	Stool	3	8	Stool	Pseudomonas_fluorescens	NA	Pseudomonas_sp 5
WK10-ST1-2	New	Stool	Stool	3	10	Stool	Pseudomonas_aeruginosa	Pseudomonas_aeruginosa	Pseudomonas_aeruginosa
NewBuildingStools-12-ST1-Org2	New	Stool	Stool	4	12	Stool	Enterobacter_cloacae_complex	Enterobacter_cloacae	Enterobacter_cloacae
WK14-ST1-2	New	Stool	Stool	4	14	Stool	Pseudomonas_aeruginosa	NA	Pseudomonas_sp 13
NA	New	Stool	Stool	5	16	Stool	Candida_albicans	NA	NA
NewBuildingStools-22-ST1-Org2	New	Stool	Stool	6	22	Stool	Escherichia_coli	Escherichia_coli	Escherichia_coli
NewBuildingStools-26-ST1-Org2	New	Stool	Stool	7	26	Stool	Escherichia_coli	NA	NA
NA	Old	Stool	Stool	1	3	Stool	Candida_albicans	NA	NA
NewBuildingStools-30-ST1Org2	New	Stool	Stool	8	30	Stool	Klebsiella_oxytoca	Klebsiella_michiganensis	Klebsiella_michiganensis
Stool-44-ST1-Org2	New	Stool	Stool	11	44	Stool	Pseudomonas_aeruginosa	Pseudomonas_aeruginosa	Pseudomonas_aeruginosa
NA	New	Stool	Stool	12	48	Stool	Candida_albicans	NA	NA
NA	New	Stool	Stool	13	51	Stool	Candida_glabrata	NA	NA
NA	New	Stool	Stool	14	57	Stool	Ochrobactrum_intermedium	NA	NA
NA	New	Stool	Stool	2	6	Stool	Enterococcus_faecalis	NA	NA
WK8-ST1-2	New	Stool	Stool	3	8	Stool	Pseudomonas_fluorescens	NA	Pseudomonas_sp 7
WK10-ST1-3	New	Stool	Stool	3	10	Stool	Pseudomonas_aeruginosa	Pseudomonas_aeruginosa	Pseudomonas_aeruginosa
NewBuildingStools-12-ST1-Org3	New	Stool	Stool	4	12	Stool	Enterobacter_cloacae_complex	Enterobacter_cloacae	Enterobacter_cloacae
WK14-ST1-3	New	Stool	Stool	4	14	Stool	Pseudomonas_aeruginosa	NA	Pseudomonas_sp 13
NA	New	Stool	Stool	6	22	Stool	Morganella_morganii	NA	NA
NA	New	Stool	Stool	7	26	Stool	Candida_albicans	NA	NA
NA	New	Stool	Stool	11	44	Stool	No_ID	NA	NA
NA	New	Stool	Stool	14	57	Stool	Candida_albicans	NA	NA
NA	New	Stool	Stool	3	8	Stool	Candida_albicans	NA	NA
NA	New	Stool	Stool	4	14	Stool	Candida_albicans	NA	NA
NA	New	Stool	Stool	6	22	Stool	Candida_albicans	NA	NA
NA	New	Stool	Stool	6	22	Stool	Clostridium_difficile	NA	NA
NA	Old	Stool	Stool	1	0	Stool	Candida_parapsilosis	NA	NA
WK1-ST2-1	Old	Stool	Stool	1	1	Stool	Pseudomonas_putida	NA	Pseudomonas_sp 1
NewBuildingStools-10-ST2-Org1	New	Stool	Stool	3	10	Stool	Citrobacter_koseri	NA	NA
NewBuildingStools-12-ST2-Org1	New	Stool	Stool	4	12	Stool	Escherichia_coli	Escherichia_coli	Escherichia_coli
NA	New	Stool	Stool	4	14	Stool	Burkholderia_contaminans	NA	NA
NewBuildingStools-16-ST2-Org1	New	Stool	Stool	5	16	Stool	Enterobacter_cloacae_complex	Enterobacter_hormaechei	Enterobacter_hormaechei
NA	New	Stool	Stool	6	22	Stool	Enterococcus_faecium	NA	NA
NA	New	Stool	Stool	7	26	Stool	Proteus_mirabilis	NA	NA
NA	Old	Stool	Stool	1	3	Stool	Candida_krusei	NA	NA
NA	New	Stool	Stool	8	30	Stool	Candida_parapsilosis	NA	NA
NBS-35-ST2-1	New	Stool	Stool	9	35	Stool	Pseudomonas_aeruginosa	NA	NA
Stool-44-ST2-Org1	New	Stool	Stool	11	44	Stool	Pseudomonas_aeruginosa	Pseudomonas_aeruginosa	Pseudomonas_aeruginosa
NewBuildingStools-48-ST2-Org1	New	Stool	Stool	12	48	Stool	Citrobacter_youngae/werkmanii	NA	Citrobacter
NewBuildingStools-51-ST2Org1	New	Stool	Stool	13	51	Stool	Klebsiella_pneumoniae	Klebsiella_pneumoniae	Klebsiella_pneumoniae
NewBuildingStools-57-ST2-Org1	New	Stool	Stool	14	57	Stool	Escherichia_coli	Escherichia_coli	Escherichia_coli
Stool-61-ST2-Org1	New	Stool	Stool	15	61	Stool	Pseudomonas_aeruginosa	Pseudomonas_aeruginosa	Pseudomonas_aeruginosa
NewBuildingStools-08-ST2-Org1	New	Stool	Stool	3	8	Stool	Citrobacter_freundii	Citrobacter_portucalensis	Citrobacter_portucalensis
WK1-ST2-2	Old	Stool	Stool	1	1	Stool	Pseudomonas_putida	NA	Pseudomonas_sp 1
NewBuildingStools-10-ST2-Org2	New	Stool	Stool	3	10	Stool	Escherichia_coli	Escherichia_coli	Escherichia_coli
NewBuildingStools-12-ST2-Org2	New	Stool	Stool	4	12	Stool	Escherichia_coli	Escherichia_coli	Escherichia_coli
NA	New	Stool	Stool	4	14	Stool	Burkholderia_contaminans	NA	NA
NA	New	Stool	Stool	5	16	Stool	Candida_albicans	NA	NA
NA	New	Stool	Stool	6	22	Stool	Acinetobacter_baumannii_complex	NA	NA
NewBuildingStools-26-ST2-Org2	New	Stool	Stool	7	26	Stool	Citrobacter_freundii_complex	Citrobacter_fruendii	Citrobacter_fruendii
NA	New	Stool	Stool	11	44	Stool	Candida_albicans	NA	NA
NA	New	Stool	Stool	14	57	Stool	Candida_lusitabiae	NA	NA
NA	New	Stool	Stool	15	61	Stool	Candida_albicans	NA	NA
NA	New	Stool	Stool	3	8	Stool	Candida_albicans	NA	NA
NA	Old	Stool	Stool	1	1	Stool	Proteus_mirabilis	NA	NA
NA	New	Stool	Stool	3	10	Stool	Candida_albicans	NA	NA
NA	New	Stool	Stool	4	12	Stool	Candida_krusei	NA	NA
NBS-22-ST2-3	New	Stool	Stool	6	22	Stool	Pseudomonas_aeruginosa	Pseudomonas_aeruginosa	Pseudomonas_aeruginosa
NA	New	Stool	Stool	7	26	Stool	Raoutella_ornithinolytica	NA	NA
NA	New	Stool	Stool	3	8	Stool	Clostridium_difficile	NA	NA
OldBuildingStools-01-ST2-Org4	Old	Stool	Stool	1	1	Stool	Escherichia_coli	Escherichia_coli	Escherichia_coli
NA	Old	Stool	Stool	1	1	Stool	Candida_kefr	NA	NA
NA	Old	Stool	Stool	1	0	Stool	Candida_albicans	NA	NA
WK1-ST3-1	Old	Stool	Stool	1	1	Stool	Pseudomonas_putida	NA	Pseudomonas_sp 1
NewBuildingStools-10-ST3-Org1	New	Stool	Stool	3	10	Stool	Escherichia_coli	Escherichia_coli	Escherichia_coli
NA	New	Stool	Stool	4	12	Stool	Enterococcus_faecium	NA	NA
NA	New	Stool	Stool	4	14	Stool	Morganella_morganii	NA	NA
NewBuildingStools-16-ST3-Org1	New	Stool	Stool	5	16	Stool	Enterobacter_cloacae_complex	Enterobacter_hormaechei	Enterobacter_hormaechei
NA	New	Stool	Stool	6	22	Stool	Proteus_mirabilis	NA	NA
NewBuildingStools-26-ST3-Org1	New	Stool	Stool	7	26	Stool	Escherichia_coli	Escherichia_coli	Escherichia_coli
OldBuildingStools-03-ST3-Org1	Old	Stool	Stool	1	3	Stool	Escherichia_coli	Escherichia_coli	Escherichia_coli
NA	New	Stool	Stool	8	30	Stool	Candida_glabrata	NA	NA
NA	New	Stool	Stool	9	35	Stool	Enterococcus_faecium	NA	NA
NewBuildingStools-44-ST3Org1	New	Stool	Stool	11	44	Stool	Klebsiella_pneumoniae	Klebsiella_pneumoniae	Klebsiella_pneumoniae
NewBuildingStools-48-ST3-Org1	New	Stool	Stool	12	48	Stool	Escherichia_coli	Escherichia_coli	Escherichia_coli
NA	New	Stool	Stool	13	51	Stool	Enterococcus_faecium	NA	NA
WK6-ST3-1	New	Stool	Stool	2	6	Stool	Pseudomonas_aeruginosa	Pseudomonas_aeruginosa	Pseudomonas_aeruginosa
NA	New	Stool	Stool	15	61	Stool	Candida_albicans	NA	NA
NA	New	Stool	Stool	3	8	Stool	Enterococcus_faecium	NA	NA
NA	New	Stool	Stool	3	10	Stool	Candida_tropicalis	NA	NA
NA	New	Stool	Stool	4	12	Stool	Candida_glabrata	NA	NA
WK14-ST3-2	New	Stool	Stool	4	14	Stool	Pseudomonas_aeruginosa	Pseudomonas_aeruginosa	Pseudomonas_aeruginosa
NewBuildingStools-16-ST3-Org2	New	Stool	Stool	5	16	Stool	Escherichia_coli	Escherichia_coli	Escherichia_coli
NA	New	Stool	Stool	6	22	Stool	Candida_albicans	NA	NA
NA	New	Stool	Stool	7	26	Stool	Candida_glabrata	NA	NA
OldBuildingStools-03-ST3-Org2	Old	Stool	Stool	1	3	Stool	Escherichia_coli	Escherichia_coli	Escherichia_coli
NA	New	Stool	Stool	11	44	Stool	Candida_albicans	NA	NA
NA	New	Stool	Stool	12	48	Stool	Candida_albicans	NA	NA
NA	New	Stool	Stool	13	51	Stool	Saccharomyces_cerevisiae	NA	NA
WK6-ST3-2	New	Stool	Stool	2	6	Stool	Pseudomonas_aeruginosa	Pseudomonas_aeruginosa	Pseudomonas_aeruginosa
NewBuildingStools-08-ST3-Org2	New	Stool	Stool	3	8	Stool	Citrobacter_freundii	Citrobacter_fruendii	Citrobacter_fruendii
NA	New	Stool	Stool	3	10	Stool	Candida_glabrata	NA	NA
WK14-ST3-3	New	Stool	Stool	4	14	Stool	Pseudomonas_aeruginosa	Pseudomonas_aeruginosa	Pseudomonas_aeruginosa
NA	New	Stool	Stool	5	16	Stool	Candida_albicans	NA	NA
OldBuildingStools-03-ST3-Org3	Old	Stool	Stool	1	3	Stool	Escherichia_coli	Escherichia_coli	Escherichia_coli
NewBuildingStools-48-ST3-Org3	New	Stool	Stool	12	48	Stool	Citrobacter_freundii	Citrobacter_braakii	Citrobacter_braakii
WK6-ST3-3	New	Stool	Stool	2	6	Stool	Pseudomonas_aeruginosa	Pseudomonas_aeruginosa	Pseudomonas_aeruginosa
NA	New	Stool	Stool	3	8	Stool	Candida_albicans	NA	NA
NA	Old	Stool	Stool	1	3	Stool	Candida_albicans	NA	NA
NA	New	Stool	Stool	2	6	Stool	Candida_dubliniensis	NA	NA
NA	New	Stool	Stool	3	8	Stool	Clostridium_difficile	NA	NA
NA	Old	Stool	Stool	1	0	Stool	Enterococcus_faecium	NA	NA
NA	Old	Stool	Stool	1	1	Stool	Enterococcus_faecium	NA	NA
NA	New	Stool	Stool	3	10	Stool	Enterococcus_faecium	NA	NA
NA	New	Stool	Stool	4	12	Stool	Enterococcus_faecium	NA	NA
WK14-ST4-1	New	Stool	Stool	4	14	Stool	Pseudomonas_fluorescens	NA	Pseudomonas
NA	New	Stool	Stool	5	16	Stool	Enterococcus_faecium	NA	NA
NA	New	Stool	Stool	6	22	Stool	Enterococcus_faecium	NA	NA
NewBuildingStools-26-ST4-Org1	New	Stool	Stool	7	26	Stool	Citrobacter_freundii_complex	Citrobacter_fruendii	Citrobacter_fruendii
NA	Old	Stool	Stool	1	3	Stool	Candida_parapsilosis	NA	NA
NA	New	Stool	Stool	8	30	Stool	Enterococcus_faecium	NA	NA
NewBuildingStools-35-ST4-Org1	New	Stool	Stool	9	35	Stool	Escherichia_coli	NA	Escherichia
NewBuildingStools-44-ST4-Org1	New	Stool	Stool	11	44	Stool	Citrobacter_freundii	Citrobacter_braakii	Citrobacter_braakii
NA	New	Stool	Stool	12	48	Stool	Enterococcus_faecium	NA	NA
Stool-51-ST4-Org1	New	Stool	Stool	13	51	Stool	Pseudomonas_aeruginosa	Pseudomonas_aeruginosa	Pseudomonas_aeruginosa
NA	New	Stool	Stool	14	57	Stool	Candida_glabrata	NA	NA
NA	New	Stool	Stool	2	6	Stool	Hafnia_alvei	NA	NA
NA	New	Stool	Stool	15	61	Stool	Candida_albicans	NA	NA
NA	New	Stool	Stool	3	8	Stool	Enterococcus_faecium	NA	NA
OldBuildingStool-0-ST4-Org2	Old	Stool	Stool	1	0	Stool	Stenotrophomonas_maltophilia	NA	NA
OldBuildingStools-01-ST4Org2	Old	Stool	Stool	1	1	Stool	Klebsiella_oxytoca	Klebsiella_oxytoca	Klebsiella_oxytoca
NA	New	Stool	Stool	3	10	Stool	Candida_albicans	NA	NA
NA	New	Stool	Stool	4	14	Stool	Candida_glabrata	NA	NA
NewBuildingStools-16-ST4-Org2	New	Stool	Stool	5	16	Stool	Enterobacter_cloacae_complex	Enterobacter_hormaechei	Enterobacter_hormaechei
NewBuildingStools-22-ST4Org2	New	Stool	Stool	6	22	Stool	Klebsiella_pneumoniae	Klebsiella_pneumoniae	Klebsiella_pneumoniae
NewBuildingStools-30-ST4-Org2	New	Stool	Stool	8	30	Stool	Citrobacter_amalonaticus	NA	Citrobacter
NA	New	Stool	Stool	9	35	Stool	Candida_krusei	NA	NA
NA	New	Stool	Stool	13	51	Stool	Candida_albicans	NA	NA
WK6-ST4-2	New	Stool	Stool	2	6	Stool	Pseudomonas_aeruginosa	Pseudomonas_aeruginosa	Pseudomonas_aeruginosa
NA	New	Stool	Stool	3	8	Stool	Candida_glabrata	NA	NA
OBS-0-ST4-Org3	Old	Stool	Stool	1	0	Stool	Stenotrophomonas_maltophilia	NA	Stenotrophomonas_spp 6
OldBuildingStools-01-ST4-Org3	Old	Stool	Stool	1	1	Stool	Enterobacter_cloacae_complex	Enterobacter_hormaechei	Enterobacter_hormaechei
NA	New	Stool	Stool	4	14	Stool	Candida_albicans	NA	NA
NA	New	Stool	Stool	5	16	Stool	Candida_glabrata	NA	NA
NA	New	Stool	Stool	6	22	Stool	Candida_glabrata	NA	NA
NewBuildingStools-30-ST4-Org3	New	Stool	Stool	8	30	Stool	Escherichia_coli	Escherichia_coli	Escherichia_coli
NewBuildingStools-30-ST4-Org3	New	Stool	Stool	8	30	Stool	Escherichia_coli	Escherichia_coli	Escherichia_coli
NA	New	Stool	Stool	2	6	Stool	Hafnia_alvei	NA	NA
NA	Old	Stool	Stool	1	0	Stool	Candida_albicans	NA	NA
OldBuildingStools-01-ST4Org4	Old	Stool	Stool	1	1	Stool	Klebsiella_oxytoca	Klebsiella_oxytoca	Klebsiella_oxytoca
NBS-30-ST1-4	New	Stool	Stool	8	30	Stool	Pseudomonas_aeruginosa	Pseudomonas_aeruginosa	Pseudomonas_aeruginosa
NA	New	Stool	Stool	2	6	Stool	Hafnia_alvei	NA	NA
OBS-0-ST4-Org5	Old	Stool	Stool	1	0	Stool	Stenotrophomonas_maltophilia	NA	Stenotrophomonas_spp 6
WK1-ST4-5	Old	Stool	Stool	1	1	Stool	Pseudomonas_aeruginosa	Pseudomonas_aeruginosa	Pseudomonas_aeruginosa
NA	New	Stool	Stool	8	30	Stool	Candida_albicans	NA	NA
NA	New	Stool	Stool	2	6	Stool	Candida_albicans	NA	NA
OldBuildingStools-01-ST4Org6	Old	Stool	Stool	1	1	Stool	Klebsiella_oxytoca	Klebsiella_oxytoca	Klebsiella_oxytoca
OldBuildingStools-01-ST4-Org7	Old	Stool	Stool	1	1	Stool	Enterobacter_cloacae_complex	Enterobacter_hormaechei	Enterobacter_hormaechei
NA	Old	Stool	Stool	1	1	Stool	Clostridium_difficile	NA	NA
