# Supplementary material for: Antibiotic-resistant organisms establish reservoirs in new hospital built environments and are related to patient blood infection isolates
Source: Commun Med (Lond). 2022 Jun 1;2:62. doi: 10.1038/s43856-022-00124-5 (PMC9160058; doi:10.1038/s43856-022-00124-5)
Supplement: Supplementary file 3 — Supplementary Data 2 [file 43856_2022_124_MOESM3_ESM.xlsx]

## Sheet: Sheet1
New name	Identification	Date	Ampicillin_val	Ampicillin_Int	Cefazolin_val	Cefazolin_Int	Cefotetan_val	Cefotetan_Int	Ceftriaxone_val	Ceftriaxone_Int	Ceftazidime_val	Ceftazidime_Int	Cefepime_val	Cefepime_Int	Meropenem_val	Meropenem_Int	Imipenem_val	Imipenem_Int	Pipercillin_Tazobactam_val	Pipercillin_Tazobactam_Int	Ceftolozane_Tazobactam_val	Ceftolozane_Tazobactam_Int	Ceftazidime_Avibactam_val	Ceftazidime_Avibactam_Int	Ampicillin_Sulbactam_val	Ampicillin_Sulbactam_Int	Ciprofloxacin_val	Ciprofloxacin_Int	Levofloxacin_val	Levofloxacin_Int	Gentamicin_val	Gentamicin_Int	Amikacin_val	Amikacin_Int	Trimethoprim_sulfa_val	Trimethoprim_sulfa_Int	Fosfomycin_val	Fosfomycin_Int	Colistin_val	Colistin_Int	Aztreonam_val	Aztreonam_Int	Doxycycline_val	Doxycycline_Int	Minocycline_val	Minocycline_Int	Tigecycline_val	Tigecycline_Int	Nitrofurantoin_val
WK8-ST1-2	P. fluor	2019-01-17	6		6		6		10		27	0	24	0	13	2	14	2	29	0	30	0	25	0	6		30	0	29	0	35	0	31	0	17		26	0	23	0	11	2	27		27		28		6
WK8-ST1-1	P. fluor	2019-01-17	6		6		6		12		25	0	29	0	30	0	29	0	32	0	32	0	30	0	6		34	0	29	0	35	0	33	0	21		27	0	18	0	18	1	26		24		21		6
WK6-ST4-2	P. aer	2019-01-09	6		6		6		21		31	0	31	0	32	0	34	0	30	0	29	0	28	0	6		41	0	37	0	18	0	21	0	14		18	0	18	0	30	0	13		11		9		6
WK6-ST3-3	P. aer	2019-01-09	6		6		6		13		NA	NA	13	2	6	2	16	1	26	0	21	0	22	0	6		6	2	6	2	6	2	15	1	6		23	0	17	0	12	2	11		10		6		6
WK6-ST3-2	P. aer	2019-01-09	6		6		6		6		19	0	12	2	6	2	12	2	26	0	20	1	19	0	6		6	2	6	2	6	2	13	2	6		27	0	17	0	8	2	6		18		6		6
WK6-ST3-1	P. aer	2019-01-09	6		6		6		12		21	0	13	2	6	2	16	1	24	0	21	0	17	2	6		6	2	6	2	6	2	13	2	6		27	0	19	0	12	2	8		12		10		6
WK14-ST4-1	P. fluor	2019-02-07	6		6		6		17		23	0	29	0	28	0	26	0	29	0	28	0	25	0	6		32	0	25	0	30	0	32	0	15		34	0	17	0	11	2	24		22		24		6
WK14-ST3-3	P. aer	2019-02-07	6		6		6		11		24	0	26	0	26	0	26	0	25	0	25	0	26	0	6		32	0	25	0	18	0	20	0	6		6	2	9	2	25	0	14		15		11		6
WK14-ST3-2	P. aer	2019-02-07	6		6		6		16		25	0	29	0	29	0	27	0	29	0	30	0	30	0	6		34	0	26	0	26	0	30	0	6		8	2	12	0	25	0	12		14		9		6
WK14-ST1-3	P. aer	2019-02-07	6		6		6		15		26	0	20	0	34	0	28	0	29	0	25	0	27	0	6		19	1	18	0	14	1	16	1	13		30	0	13	0	25	0	9		9		6		6
WK14-ST1-2	P. aer	2019-02-07	6		6		6		15		25	0	20	0	33	0	29	0	27	0	26	0	27	0	6		25	0	19	0	18	0	17	0	12		31	0	13	0	21	1	10		10		6		6
WK14-ST1-1	P. aer	2019-02-07	6		6		6		6		19	0	21	0	31	0	28	0	19	1	25	0	26	0	6		31	0	26	0	20	0	23	0	12		32	0	14	0	20	1	11		6		7		6
WK12-Q-3	P. aer	2019-01-17	6		6		6		17		21	0	26	0	35	0	34	0	25	0	29	0	23	0	6		30	0	24	0	25	0	25	0	6		8	2	16	0	6	2	12		16		17		6
WK12-Q-1	P. aer	2019-01-17	6		6		6		19		19	0	26	0	33	0	37	0	26	0	29	0	24	0	6		33	0	24	0	25	0	27	0	6		8	2	16	0	NA	NA	14		13		16		6
WK12-P-1	P. put	2019-01-17	6		6		6		16		25	0	26	0	21	0	35	0	28	0	26	0	22	0	6		35	0	31	0	32	0	34	0	6		18	0	20	0	16	1	25		27		22		6
WK10-ST1-3	P. aer	2019-01-17	6		6		6		6		6	2	6	2	17	1	26	0	14	2	19	1	12	2	6		6	2	6	2	11	2	15	1	6		15	1	15	0	6	2	6		6		6		6
WK10-ST1-2	P. aer	2019-01-17	6		6		6		6		6	2	6	2	15	2	26	0	15	1	20	1	12	2	6		6	2	6	2	11	2	15	1	6		15	1	15	0	6	2	6		6		6		6
WK10-ST1-1	P. aer	2019-01-17	6		6		6		6		12	2	14	2	22	0	28	0	17	1	25	0	17	2	6		6	2	6	2	11	2	15	1	6		15	1	15	0	13	2	6		8		6		6
WK1-ST3-1	P. put	2018-12-12	6		6		6		18		25	0	22	0	19	0	36	0	29	0	29	0	24	0	6		6	2	6	2	31	0	34	0	12		11	2	16	0	16	1	19		20		13		6
WK1-ST2-2	P. put	2018-12-12	6		6		6		18		27	0	24	0	19	0	36	0	30	0	29	0	23	0	6		6	2	6	2	39	0	39	0	15		11	2	18	0	20	1	18		23		15		6
WK1-ST2-1	P. put	2018-12-12	6		6		6		18		25	0	22	0	17	1	33	0	28	0	27	0	26	0	6		6	2	6	2	30	0	32	0	6		10	2	16	0	15	2	18		19		12		6
Stool-61-ST2-Org1	P. aer	2019-07-03	6		6		6		14		23	0	26	0	31	0	27	0	24	0	26	0	25	0	6		30	0	25	0	13	1	17	0	6		10		12	0	20	1	6		8		7		6
Stool-51-ST4-Org1	P. aer	2019-06-26	6		6		6		17		25	0	30	0	29	0	25	0	29	0	27	0	26	0	6		29	0	23	0	16	0	21	0	15		30		13	0	25	0	11		14		11		6
Stool-44-ST2-Org1	P. aer	2019-06-19	6		6		6		6		9	2	18	0	11	2	10	2	11	2	23	0	21	0	6		38	0	30	0	16	0	20	0	6		14		16	0	15	2	10		13		9		6
Stool-44-ST1-Org2	P. aer	2019-06-19	6		6		6		18		29	0	30	0	35	0	31	0	30	0	30	0	29	0	6		36	0	30	0	21	0	25	0	6		19		16	0	28	0	12		16		13		6
OldBuildingStools-01-ST4Org6	K. oxy	2019-08-22	6	2	6	2	26	0	6	2	15	2	14	2	25	0	25	0	6	2	13		23	0	6	2	13	2	18	0	23	0	19	0	6	2	18	0	13	0	6	2	14	0	15	1	19	0	20
OldBuildingStools-01-ST4Org4	K. oxy	2019-08-22	6	2	6	2	25	0	6	2	15	2	14	2	25	0	25	0	6	2	13		22	0	6	2	13	2	17	0	22	0	20	0	6	2	18	0	13	0	6	2	15	0	18	0	20	0	21
OldBuildingStools-01-ST4Org2	K. oxy	2019-08-22	6	2	6	2	26	0	6	2	16	2	14	2	25	0	26	0	6	2	14		23	0	6	2	13	2	19	0	23	0	20	0	6	2	17	0	13	0	6	0	15	0	17	0	20	0	20
OldBuildingStool-0-ST4-Org2	S. malt	2019-07-10	6		6		15		6		15		12		6		6		15		21		27		6		20		23	0	6		14		30	0	13		11	0	6		20		30	0	24		6
OBS-0-ST4-Org5	S. malt	2019-07-10	6		6		15		6		14		12		6		6		15		21		27		6		20		23	0	6		13		30	0	13		12	0	6		20		30	0	25		6
OBS-0-ST4-Org3	S. malt	2019-07-10	6		6		14		6		14		11		6		6		14		20		26		6		21		24	0	6		13		30	0	12		11	0	6		19		30	0	24		6
NewCommunalAreas-61-P1	S. marcescens	2019-10-23	6	2	6	2	18	0	12	2	10	2	17	2	16	2	16	2	16	2	16	2	29	0	6	2	23	1	29	0	17	0	23	0	6	2	21	0	13	0	6	2	7	2	17	0	21	0	14
NewCommunalAreas-57-P2	S. marcescens	2019-10-23	11	2	6	2	30	0	32	0	30	0	33	0	29	0	27	0	30	0	26	0	31	0	14	1	32	0	29	0	24	0	23	0	29	0	19	0	6	2	35	0	13	1	18	0	18	1	6
NewCommunal-Term5B-P6	S. malt	2019-07-10	6		6		16		6		11		11		10		6		18		20		25		6		24		25	0	6		6		32	0	17		11	0	6		21		29	0	24		6
NewCommunal-Term5B-P3	S. malt	2019-07-10	6		6		16		6		12		11		10		6		17		21		26		6		21		23	0	6		6		31	0	17		11	0	6		21		31	0	25		6
NewBuildingStools-57-ST2-Org1	E. coli	2019-10-23	18	0	22	1	28	0	29	0	28	0	32	0	27	0	28	0	26	0	23	0	28	0	20	0	34	0	32	0	21	0	21	0	28	0	23	0	13		29	0	18	0	22	0	23	0	20
NewBuildingStools-51-ST2Org1	K. pne	2019-08-22	6	2	6	2	25	0	7	2	13	2	15	2	25	0	27	0	19	1	23		26	0	8	2	13	2	19	0	10	2	16	1	6	2	17	0	12	0	13	2	9	2	17	0	19	0	15
NewBuildingStools-48-ST3-Org1	E. coli	2019-10-23	17	0	20	1	27	0	30	0	25	0	32	0	28	0	28	0	27	0	23	0	28	0	20	0	35	0	31	0	21	0	21	0	28	0	24	0	13		29	0	18	0	20	0	23	0	20
NewBuildingStools-44-ST3Org1	K. pne	2019-08-22	8	2	22	1	27	0	28	0	26	0	30	0	27	0	28	0	23	0	24		26	0	18	0	30	0	26	0	22	0	22	0	22	0	17	0	13	0	32	0	17	0	18	0	19	0	17
NewBuildingStools-35-ST4-Org1	E. coli	2019-10-23	6	2	6	2	26	0	9	2	17	2	20	1	28	0	28	0	23	0	23	0	25	0	18	0	6	2	6	2	20	0	21	0	6	2	21	0	13		17	2	9	2	18	0	21	0	19
NewBuildingStools-30-ST4-Org3	E. coli	2019-10-16	6	2	11	2	16	0	25	0	19	1	31	0	29	0	28	0	24	0	23	0	26	0	10	2	6	2	6	2	23	0	20	0	26	0	23	0	13		19	1	18	0	20	0	21	0	20
NewBuildingStools-30-ST1Org2	K. oxy	2019-08-22	6	2	18	2	29	0	29	0	28	0	32	0	27	0	27	0	24	0	24		28	0	15	0	30	0	27	0	23	0	23	0	24	0	18	0	13	0	33	0	18	0	20	0	20	0	20
NewBuildingStools-26-ST3-Org1	E. coli	2019-10-16	6	2	18	2	25	0	27	0	24	0	30	0	28	0	28	0	23	0	23	0	26	0	14	1	6	2	6	2	19	0	18	0	6	2	23	0	13		28	0	8	2	16	0	20	0	22
NewBuildingStools-26-ST1-Org2	E. coli	2019-10-16	16	1	20	1	28	0	30	0	28	0	31	0	30	0	29	0	25	0	24	0	28	0	19	0	34	0	30	0	21	0	20	0	25	0	24	0	13		30	0	19	0	21	0	24	0	19
NewBuildingStools-22-ST4Org2	K. pne	2019-08-22	6	2	21	1	26	0	27	0	27	0	30	0	27	0	26	0	22	0	24		26	0	15	0	30	0	26	0	22	0	22	0	20	0	16	0	12	0	31	0	15	0	17	0	19	0	16
NewBuildingStools-22-ST1-Org2	E. coli	2019-10-16	15	1	20	1	27	0	29	0	25	0	30	0	29	0	28	0	24	0	23	0	26	0	18	0	33	0	30	0	20	0	20	0	26	0	24	0	13		28	0	19	0	21	0	21	0	19
NewBuildingStools-16-ST2-Org1	E. coli	2019-10-16	20	0	27	0	28	0	31	0	29	0	34	0	35	0	34	0	30	0	28	0	31	0	22	0	6	2	6	2	21	0	20	0	6	2	26	0	15		32	0	11	1	18	0	20	0	23
NewBuildingStools-16-ST1-Org1	E. coli	2019-10-16	6	2	6	2	24	0	6	2	13	2	14	2	28	0	28	0	17	2	17	2	24	0	6	2	6	2	6	2	8	2	18	0	6	2	24	0	13		9	2	9	2	16	0	20	0	21
NewBuildingStools-12-ST2-Org2	E. coli	2019-10-16	6	2	6	2	16	0	14	2	13	2	27	0	26	0	24	0	20	1	19	1	26	0	7	2	33	0	30	0	20	0	20	0	21	0	22	0	11		18	1	6	2	10	2	20	0	15
NewBuildingStools-12-ST2-Org1	E. coli	2019-10-16	6	2	6	2	18	0	15	2	14	2	16	2	25	0	24	0	20	1	19	1	25	0	8	2	33	0	30	0	21	0	20	0	21	0	23	0	13		19	1	6	2	10	2	21	0	16
NewBuildingStools-10-ST3-Org1	E. coli	2019-10-16	6	2	20	1	24	0	27	0	24	0	30	0	29	0	29	0	22	0	23	0	27	0	12	1	6	2	6	2	6	2	20	0	6	2	23	0	13		30	0	13	1	18	0	21	0	12
NewBuildingStools-10-ST2-Org2	E. coli	2019-10-16	6	2	18	2	25	0	28	0	24	0	30	0	28	0	27	0	24	0	23	0	26	0	14	1	6	2	6	2	19	0	18	0	6	2	23	0	13		27	0	10	2	17	0	21	0	20
NBS-35-ST2-1	P. aer	2019-06-12	6		6		6		6		9	2	15	1	19	0	20	0	10	2	18	1	20	2	6		26	0	20	0	13	1	14	2	8		12		13	0	12	2	10		11		8		6
NBS-30-ST1-4	P. aer	2019-05-30	6		6		6		17		25	0	27	0	26	0	24	0	29	0	25	0	25	0	6		30	0	25	0	17	0	22	0	12		11		12	0	25	0	10		12		11		6
NBS-30-ST1-1	P. aer	2019-05-30	6		6		6		19		27	0	28	0	32	0	25	0	28	0	28	0	26	0	6		31	0	25	0	19	0	22	0	8		10		14	0	25	0	10		10		8		6
NBS-22-ST2-3	P. aer	2019-05-23	6		6		6		15		22	0	22	0	27	0	24	0	24	0	23	0	21	0	6		31	0	23	0	15	0	17	0	6		13		14	0	20	1	7		10		9		6
Communal-61-P3	P. fluor/chlorapis	2019-07-03	6		6		6		17		25	0	30	0	15	2	25	0	30	0	31	0	27	0	6		28	0	22	0	28	0	24	0	17		6		15	0	12	2	17		14		16		6
Communal-61-P2	P. put	2019-07-03	6		6		10		19		23	0	26	0	16	1	30	0	23	0	26	0	24	0	6		30	0	22	0	23	0	26	0	6		6		13	0	18	1	17		19		18		6
Communal-57-P4	P. fluor	2019-06-26	6		6		6		20		32	0	33	0	10	2	13	2	34	0	40	0	35	0	6		33	0	29	0	31	0	25	0	23		6		16	0	20	1	23		24		21		6
Communal-57-P3	P. put	2019-06-26	6		6		9		18		24	0	28	0	17	1	32	0	24	0	29	0	25	0	6		32	0	23	0	23	0	28	0	6		6		13	0	20	1	17		18		18		6
Communal-57-P1	P. put	2019-06-26	6		6		9		18		24	0	27	0	16	1	31	0	23	0	28	0	24	0	6		30	0	23	0	23	0	27	0	6		6		13	0	17	1	16		19		17		6
Communal-48-P2	P. fluor	2019-06-19	6		6		6		23		35	0	33	0	20	0	27	0	36	0	38	0	37	0	6		35	0	31	0	32	0	25	0	20		6		17	0	25	0	23		22		21		6
Communal-48-P1	P. put	2019-06-19	6		6		10		7		24	0	16	1	19	0	28	0	21	0	28	0	29	0	6		20	1	15	1	15	0	26	0	6		6		14	0	20	1	14		18		17		6
Blood-WK9-019	P. aer	2019-04-05	6		6		6		19		26	0	29	0	36	0	30	0	31	0	27	0	28	0	8		31	0	27	0	18	0	20	0	6		17	0	15	0	26	0	10		12		13		6
Blood-WK8-018	K. pne	2019-04-05	6	2	26	0	32	0	33	0	29	0	34	0	30	0	29	0	26	0	26		31	0	20	0	30	0	30	0	24	0	22	0	30	0	16	0	15		35	0	18	0	20	0	20	0	24
Blood-WK8-017	P. aer	2019-04-05	6		6		6		19		25	0	27	0	28	0	28	0	31	0	25	0	24	0	6		30	0	26	0	14	1	19	0	6		6	2	16	0	25	0	10		11		8		6
Blood-WK8-016	K. pne	2019-04-05	12	2	26	0	31	0	31	0	29	0	33	0	30	0	30	0	27	0	28		31	0	22	0	21	0	21	0	22	0	23	0	6	2	20	0	15		36	0	10	2	15	1	17	1	20
Blood-WK8-015	K. oxy	2019-04-05	10	2	23	0	34	0	33	0	32	0	36	0	31	0	30	0	30	0	29		34	0	20	0	34	0	31	0	24	0	23	0	34	0	22	0	16		38	0	21	0	22	0	23	0	26
Blood-WK8-014	P. aer	2019-04-05	6		6		6		18		27	0	29	0	31	0	29	0	32	0	27	0	27	0	16		32	0	28	0	17	0	21	0	6		16	0	15	0	26	0	10		13		11		6
Blood-WK7-067	E. coli	2019-10-04	6	2	21	1	29	0	30	0	27	0	32	0	30	0	28	0	27	0	25	0	29	0	18	0	21	0	21	0	20	0	20	0	6	2	23	0	11		30	0	19	0	20	0	23	0	22
Blood-WK7-066	E. aerogenes	2019-10-04	6	2	6	2	8	2	15	2	13	2	30	0	25	0	23	0	17	2	20	1	24	0	7	2	30	0	27	0	23	0	21	0	24	0	19	0	12		16	2	17	0	17	0	19	0	12
Blood-WK7-013	K. pne	2019-04-05	6	2	24	0	30	0	29	0	27	0	27	0	28	0	29	0	27	0	25		27	0	19	0	29	0	30	0	24	0	23	0	30	0	22	0	15		35	0	17	0	20	0	21	0	20
Blood-WK58-055	K. var	2019-04-10	17	0	27	0	31	0	34	0	29	0	35	0	31	0	30	Senstitive	27	0	27		31	0	22	0	31	0	30	0	28	0	22	0	30	0	20	0	16		35	0	20	0	18	0	22	0	19
Blood-WK57-054	K. var	2019-04-10	6	2	11	2	32	0	20	1	12	2	28	0	32	0	31	Senstitive	27	0	26		28	0	20	0	20	1	20	0	6	2	25	0	32	0	18	0	16		15	2	19	0	20	0	23	0	19
Blood-WK56-093	E. coli	2019-10-18	6	2	6	2	23	0	7	2	10	2	11	2	28	0	29	0	25	0	21	0	27	0	11	2	6	2	6	2	21	0	21	0	25	0	24	0	13		8	2	20	0	23	0	22	0	22
Blood-WK54-053	P. aer	2019-04-10	6		6		6		22		27	0	25	0	35	0	33	0	31	0	26	0	29	0	6		26	0	21	0	16	0	18	0	6		6	2	15	0	27	0	6		10		9		6
Blood-WK54-052	P. aer	2019-04-10	6		6		6		21		23	0	25	0	32	0	34	0	31	0	27	0	29	0	6		27	0	22	0	16	0	19	0	6		6	2	16	0	29	0	6		11		9		6
Blood-WK51-089	E. cloacae complex	2019-10-18	6	2	6	2	6	2	10	2	10	2	28	0	24	0	24	0	16	2	17	2	23	0	7	2	33	0	31	0	20	0	20	0	25	0	21	0	14		13	2	18	0	20	0	21	0	19
Blood-WK51-087	E. coli	2019-10-18	6	2	14	2	29	0	30	0	26	0	31	0	29	0	28	0	23	0	24	0	28	0	8	2	27	0	24	0	21	0	20	0	6	2	24	0	13		32	0	19	0	22	0	22	0	17
Blood-WK51-044	K. pne	2019-04-10	6	2	6	2	20	0	6	2	15	2	6	2	15	2	22	1	24	0	20		25	0	10	0	18	1	19	0	22	0	20	0	25	0	17	0	15		8	2	10	2	17	0	20	0	6
Blood-WK50-043	P. aer	2019-04-05	6		6		6		6		16	1	20	0	6	2	11	2	18	1	24	0	21	0	6		26	0	16	1	19	0	23	0	6		13	1	14	0	15	2	6		6		8		6
Blood-WK49-0518	S. maltophilia	2019-02-27	6		6		6		6		6		13		6		6		6		8		24		6		23		29	0	6		6		33	0	6		16		6		21		31	0	25		6
Blood-WK48-086	E. coli	2019-10-18	18	0	22	1	30	0	31	0	28	0	33	0	31	0	29	0	27	0	25	0	29	0	20	0	30	0	29	0	21	0	20	0	26	0	26	0	13		32	0	18	0	22	0	22	0	19
Blood-WK47-042	C. freundii complex	2019-10-18	6	2	6	2	24	0	8	2	16	2	20	1	29	0	29	0	20	1	17	2	20	2	6	2	31	0	28	0	20	0	20	0	26	0	24	0	13		9	2	15	0	17	0	20	0	12
Blood-WK45-041	K. pne	2019-04-05	10	2	25	0	30	0	30	0	28	0	31	0	29	0	28	0	25	0	23		27	0	16	0	31	0	29	0	28	0	23	0	28	0	17	0	15		32	0	16	0	17	0	21	0	20
Blood-WK45-040	K. pne	2019-04-05	11	2	25	0	31	0	29	0	26	0	32	0	29	0	29	0	26	0	25		31	0	20	0	30	0	27	0	24	0	21	0	25	0	20	0	16		34	0	14	0	14	0	18	0	14
Blood-WK42-039	K. pne	2019-04-05	11	2	25	0	30	0	30	0	28	0	33	0	28	0	27	0	25	0	26		29	0	21	0	23	0	22	0	22	0	20	0	6	2	19	0	14		33	0	8	2	13	1	17	1	19
Blood-WK41-084	E. coli	2019-10-18	17	0	21	1	28	0	29	0	27	0	31	0	30	0	29	0	25	0	24	0	28	0	19	0	31	0	28	0	22	0	20	0	19	0	25	0	13		29	0	10	2	18	0	20	0	20
Blood-WK39-083	E. coli	2019-10-10	6	2	20	1	32	0	34	0	29	0	34	0	32	0	30	0	28	0	27	0	30	0	14	1	35	0	33	0	24	0	24	0	26	0	24	0	14		34	0	20	0	21	0	23	0	17
Blood-WK39-038	P. aer	2019-04-05	6		6		6		16		25	0	29	0	34	0	27	0	29	0	27	0	26	0	6		32	0	26	0	17	0	20	0	6		20	0	14	0	25	0	10		10		9		6
Blood-WK38-0782	K. pne	2019-04-05	6	2	27	0	31	0	31	0	28	0	35	0	29	0	28	0	27	0	25		29	0	21	0	26	0	27	0	21	0	20	0	28	0	18	0	15		33	0	17	0	19	0	23	0	23
Blood-WK38-0411	S. maltophilia	2019-02-27	6		6		12		6		6		11		6		6		9		13		6		6		6		16	1	16		16		24	0	6		16		6		15		23	0	16		6
Blood-WK38-037	P. aer	2019-04-05	6		6		6		18		26	0	28	0	31	0	26	0	29	0	26	0	27	0	6		29	0	25	0	15	0	18	0	13		21	0	14	0	25	0	8		9		8		6
Blood-WK37-079	K. pne	2019-04-05	11	2	27	0	30	0	30	0	29	0	32	0	30	0	29	0	26	0	25		30	0	21	0	29	0	29	0	24	0	23	0	30	0	15	1	15		33	0	18	0	20	0	22	0	22
Blood-WK37-079	E. coli	2019-10-10	6	2	19	2	27	0	29	0	25	0	30	0	29	0	28	0	24	0	24	0	27	0	13	1	33	0	30	0	22	0	21	0	27	0	23	0	13		28	0	20	0	23	0	23	0	17
Blood-WK37-036	S. maltophilia	2019-04-05	6		6		17		10		23		28		6		6		19		25		26		6		10		19	0	10		12		33	0	10		12		24		21		29	0	23		6
Blood-WK37-034	K. pne	2019-04-05	15	1	29	0	32	0	32	0	29	0	34	0	31	0	30	0	29	0	26		29	0	24	0	29	0	30	0	25	0	23	0	28	0	21	0	15		35	0	19	0	19	0	21	0	20
Blood-WK36-078	E. coli	2019-10-10	6	2	13	2	20	0	24	0	22	0	23	1	29	0	29	0	18	1	21	0	23	0	8	2	6	2	6	2	22	0	19	0	6	2	24	0	13		26	0	6	2	11	2	21	0	17
Blood-WK34-076	E. coli	2019-10-10	6	2	19	2	28	0	30	0	25	0	31	0	30	0	29	0	25	0	23	0	26	0	13	1	6	2	6	2	6	2	19	0	6	2	23	0	13		30	0	8	2	17	0	20	0	18
Blood-WK34-075	E. coli	2019-10-10	11	2	19	2	22	0	26	0	23	0	28	0	29	0	28	0	22	0	22	0	24	0	15	0	6	2	6	2	20	0	20	0	34	0	23	0	12		28	0	17	0	19	0	21	0	20
Blood-WK34-033	K. pne	2019-04-05	6	2	11	2	29	0	19	2	10	2	28	0	29	0	29	0	21	0	23		26	0	11	2	6	2	6	2	24	0	17	0	29	0	20	0	6		10	2	6	2	14	1	18	1	22
Blood-WK33-032	P. aer	2019-04-05	6		6		6		19		26	0	29	0	37	0	28	0	30	0	27	0	26	0	6		33	0	29	0	17	0	20	0	6		17	0	15	0	27	0	10		12		11		6
Blood-WK31-031	E. coli	2019-10-10	10	2	6	2	27	0	28	0	25	0	31	0	28	0	25	0	25	0	23	0	27	0	15	0	34	0	31	0	20	0	20	0	26	0	29	0	12		29	0	16	0	18	0	20	0	12
Blood-WK3-064	E. coli	2019-10-04	19	0	22	1	28	0	30	0	27	0	33	0	30	0	29	0	26	0	24	0	29	0	20	0	36	0	33	0	21	0	20	0	29	0	23	0	12		30	0	20	0	21	0	23	0	19
Blood-WK3-063	E. cloacae complex	2019-10-04	6	2	6	2	7	2	26	0	25	0	32	0	25	0	23	0	25	0	23	0	28	0	7	2	34	0	32	0	21	0	20	0	27	0	30	0	13		28	0	17	0	18	0	20	0	18
Blood-WK28-030	P. aer	2019-04-05	6		6		6		18		26	0	29	0	30	0	26	0	30	0	28	0	28	0	6		30	0	26	0	18	0	20	0	6		22	0	15	0	26	0	11		10		9		6
Blood-WK27-029	E. coli	2019-10-10	18	0	23	0	29	0	31	0	27	0	33	0	30	0	29	0	25	0	24	0	27	0	20	0	33	0	30	0	20	0	20	0	29	0	23	0	12		30	0	21	0	23	0	23	0	20
Blood-WK25-0718	K. pne	2019-04-08	8	2	26	0	31	0	29	0	28	0	38	0	30	0	29	0	24	0	26		29	0	20	0	29	0	29	0	24	0	22	0	28	0	18	0	15		35	0	18	0	20	0	21	0	22
Blood-WK24-027	E. coli	2019-10-10	23	0	26	0	34	0	35	0	33	0	36	0	34	0	31	0	32	0	29	0	33	0	24	0	38	0	36	0	24	0	24	0	31	0	27	0	14		38	0	24	0	25	0	25	0	25
Blood-WK23-024	P. aer	2019-02-27	6		6		6		15		24	0	27	0	33	0	26	0	30	0	24	0	24	0	6		32	0	27	0	16	0	21	0	6		9	2	14	0	24	0	6		6		7		6
Blood-WK23-023	K. pne	2019-04-05	10	2	27	0	31	0	32	0	30	0	34	0	30	0	30	0	27	0	27		30	0	22	0	29	0	30	0	28	0	21	0	28	0	21	0	16		36	0	6	2	11	2	21	0	23
Blood-WK22-070	E. coli	2019-10-10	6	2	6	2	22	0	6	2	11	2	13	2	30	0	29	0	23	0	22	0	25	0	11	2	13	2	10	2	6	2	21	0	25	0	6	2	12		9	2	15	0	17	0	20	0	21
Blood-WK21-069	E. cloacae complex	2019-10-10	12	2	6	2	20	0	27	0	25	0	30	0	27	0	22	1	26	0	23	0	27	0	17	0	29	0	27	0	22	0	21	0	26	0	10	2	12		29	0	15	0	17	0	20	0	16
Blood-WK16-022	E. coli	2019-10-04	6	2	6	2	24	0	6	2	13	2	15	2	30	0	30	0	25	0	21	0	29	0	15	0	6	2	6	2	22	0	21	0	24	0	24	0	12		11	2	17	0	18	0	20	0	22
Blood-WK14-021	K. pne	2019-04-05	22	0	26	0	32	0	32	0	29	0	35	0	30	0	30	0	27	0	26		29	0	23	0	31	0	30	0	25	0	22	0	29	0	20	0	15		34	0	18	0	20	0	22	0	19
Blood-WK11-020	K. pne	2019-04-05	6	2	6	2	28	0	6	2	12	2	17	2	27	0	29	0	21	0	22		28	0	8	2	12	2	20	0	23	0	17	0	6	2	16	0	14		13	2	9	2	17	0	21	0	23
Blood-WK1-061	E. coli	2019-10-04	6	2	6	2	8	2	6	2	6	2	6	2	24	0	24	0	16	2	13	2	21	0	6	2	6	2	6	2	22	0	21	0	6	2	10	2	12		6	2	10	2	19	0	21	0	13
Blood-WK0-0635	S. marcescens	2019-10-04	6	2	6	2	29	0	33	0	30	0	34	0	32	0	28	0	30	0	26		33	0	12	1	31	0	26	0	24	0	24	0	27	0	20	0	12		34	0	14	0	19	0	20	0	8
Blood-WK0-009	K. pne	2019-04-10	10	2	25	0	31	0	31	0	29	0	32	0	29	0	27	0	26	0	26		29	0	21	0	11	2	15	1	23	0	21	0	6	2	18	0	14		35	0	6	2	10	2	21	0	18
Blood-WK-3-0621	C. freundii complex	2019-10-04	11	2	13	2	28	0	26	0	23	0	31	0	29	0	25	0	24	0	24	0	26	0	16	0	28	0	24	0	22	0	21	0	27	0	23	0	13		27	0	19	0	19	0	21	0	21
Blood-WK-2-059	E. coli	2019-10-04	20	0	22	1	29	0	31	0	27	0	33	0	30	0	29	0	27	0	24	0	29	0	23	0	34	0	31	0	22	0	21	0	25	0	24	0	13		33	0	20	0	23	0	23	0	20
Blood-WK-2-0520	K. var	2019-04-10	12	2	26	0	31	0	32	0	30	0	35	0	30	0	28	0	28	0	26		28	0	22	0	32	0	31	0	25	0	24	0	29	0	19	0	16		34	0	17	0	20	0	22	0	21
Blood-Rm5-WK49-0016	S. maltophilia	2019-02-27	6		6		6		6		6		12		6		6		6		8		24		6		23		30	0	6		6		36	0	8		16		6		20		31	0	26		6
Blood-Rm5-WK27-028	P. aer	2019-02-27	6		6		6		17		27	0	28	0	30	0	24	0	30	0	29	0	26	0	6		31	0	26	0	16	0	16	1	6		30	0	17	0	25	0	11		15		9		6
Blood-Rm1-WK36-0276	S. maltophilia	2019-02-27	6		6		10		6		16		16		6		6		14		17		21		6		23		29	0	6		6		33	0	6		10		6		21		32	0	26		6
Blood-Rm1-WK24-026	P. aer	2019-02-27	6		6		9		8		22	0	25	0	23	0	27	0	25	0	26	0	23	0	6		23	0	14	1	15	0	20	0	6		10	2	12	0	16	1	6		6		6		6
Blood-Rm1-WK24-025	P. aer	2019-02-27	6		6		6		6		23	0	24	0	24	0	28	0	26	0	27	0	21	0	6		23	0	14	1	16	0	21	0	6		9	2	12	0	17	1	6		6		6		6
8919-WK1-D-3	P. put	2018-01-12	6		6		6		6		6	2	11	2	6	2	6	2	26	0	6	2	6	2	6		6	2	6	2	19	0	30	0	6		28	0	15	0	25	0	16		20		16		6
8919-WK1-D-2	P. aer	2018-01-12	6		6		6		13		21	0	21	0	6	2	17	1	24	0	28	0	22	0	6		8	2	6	2	18	0	21	0	6		14	1	15	0	17	1	6		6		7		6
8919-WK1-D-1	P. put	2018-01-12	6		6		6		6		6	2	14	2	6	2	6	2	26	0	6	2	6	2	6		6	2	6	2	18	0	30	0	6		28	0	16	0	23	0	15		28		16		6
8919-3-D7	S. malt	2019-07-10	6		6		18		6		15		14		6		6		17		21		16		6		8		14	1	14		15		32	0	8		8	2	6		19		28	0	23		6
8919-0-H3	S. malt	2019-07-10	6		6		17		6		15		14		6		6		15		20		15		6		8		13	2	14		13		30	0	6		7	2	6		18		27	0	23		6
8919-0-D3	P. aer	2018-10-18	6		6		6		12		22	0	20	0	8	2	15	2	23	0	27	0	23	0	6		8	2	6	2	16	0	20	0	6		6	2	15	0	15	2	8		6		6		6
8919-0-D2	P. aer	2018-10-18	6		6		6		14		21	0	20	0	8	2	13	2	22	0	27	0	22	0	6		10	2	6	2	15	0	18	0	6		6	2	15	0	16	1	9		6		6		6
8919-0-D1	P. put	2018-10-18	6		6		6		6		6	2	8	2	6	2	6	2	25	0	6	2	6	2	6		6	2	6	2	17	0	30	0	6		25	0	17	0	22	0	18		20		17		6
8918-WK1-D-3	P. aer	2018-01-12	6		6		6		22		26	0	27	0	17	1	20	0	31	0	30	0	27	0	6		29	0	24	0	6	2	22	0	6		17	0	14	0	28	0	9		12		11		6
8918-WK1-D-2	P. aer	2018-01-12	6		6		6		6		25	0	28	0	29	0	29	0	26	0	30	0	29	0	6		32	0	26	0	20	0	24	0	12		12	2	15	0	27	0	10		13		12		6
8918-WK1-D-1	P. aer	2018-01-12	6		6		6		22		24	0	28	0	16	1	20	0	30	0	30	0	28	0	6		32	0	22	0	6	2	22	0	6		17	0	14	0	26	0	10		16		11		6
8918-WK1-C-1	P. aer	2018-01-12	6		6		6		6		25	0	27	0	16	1	20	0	26	0	30	0	29	0	6		32	0	28	0	6	2	23	0	6		12	2	15	0	27	0	10		15		12		6
8918-3-J2	S. malt	2019-07-10	6		6		6		6		6		9		6		6		8		6		6		6		19		23	0	14		14		30	0	15		11	0	6		18		30	0	21		6
8918-3-D4	S. malt	2019-07-10	6		6		14		6		25		14		6		6		13		26		27		6		21		25	0	6		23		6	2	14		12	0	6		10		24	0	22		6
8918-00-D3	P. aer	2018-11-30	6		6		6		6		18	0	22	0	28	0	28	0	20	1	26	0	26	0	6		31	0	24	0	20	0	23	0	6		6	2	15	0	24	0	6		11		8		6
8918-0-D4	S. malt	2019-07-10	6		6		13		6		9		11		6		6		10		11		6		6		9		14	1	17		9		29	0	10		8	2	6		19		28	0	23		6
8918-0-D2	P. aer	2018-10-18	6		6		6		20		22	0	24	0	15	2	20	0	28	0	27	0	27	0	6		29	0	23	0	6	2	18	0	6		21	0	15	0	24	0	11		13		8		6
8918-0-D1	P. aer	2018-10-18	6		6		6		6		24	0	26	0	30	0	28	0	25	0	28	0	28	0	6		31	0	25	0	20	0	25	0	6		6	2	15	0	25	0	11		13		11		6
8917-3-G1	S. malt	2019-07-10	6		6		14		6		8		12		6		6		14		14		8		6		9		14	1	19		15		30	0	13		9	2	6		20		29	0	23		6
8917-3-D3	P. aer	2018-12-20	6		6		6		16		21	0	22	0	10	2	12	2	27	0	25	0	25	0	6		25	0	20	0	6	2	17	0	6		6	2	15	0	23	0	6		6		6		6
8917-3-D2	P. aer	2018-12-20	6		6		6		16		21	0	22	0	9	2	8	2	29	0	25	0	25	0	6		26	0	20	0	6	2	18	0	6		9	2	16	0	26	0	8		8		6		6
8917-1-D5	S. malt	2019-07-10	6		6		14		6		10		11		6		6		13		16		10		6		8		12	2	14		13		28	0	13		8	2	6		17		28	0	22		6
8917-1-D4	P. aer	2018-11-30	6		6		6		15		18	0	21	0	9	2	14	2	26	0	25	0	25	0	6		25	0	20	0	6	2	17	0	6		6	2	16	0	23	0	6		8		6		6
8917-1-D3	P. aer	2018-01-12	6		6		6		17		21	0	21	0	9	2	13	2	25	0	26	0	24	0	6		26	0	21	0	6	2	19	0	6		11	2	14	0	21	0	6		9		6		6
8917-01-D2	P. aer	2018-01-12	6		6		6		19		24	0	26	0	11	2	17	1	29	0	28	0	26	0	6		27	0	21	0	6	2	21	0	6		11	2	15	0	26	0	6		10		8		6
8917-01-D1	P. aer	2018-01-12	6		6		6		21		23	0	24	0	9	2	15	2	30	0	28	0	26	0	6		28	0	22	0	6	2	22	0	6		10	2	14	0	25	0	6		10		6		6
8917-0-D2	P. aer	2018-10-18	6		6		6		16		22	0	21	0	10	2	14	2	28	0	25	0	25	0	6		25	0	19	0	6	2	19	0	6		6	2	15	0	23	0	6		9		6		6
8917-0-D1	P. aer	2018-10-18	6		6		6		15		20	0	21	0	10	2	13	2	25	0	26	0	24	0	6		26	0	20	0	6	2	20	0	6		6	2	15	0	22	0	6		11		8		6
8915-1-D3	S. malt	2019-07-10	6		6		15		6		13		13		6		6		13		18		12		6		11		17	0	20		22		29	0	13		9	2	6		17		28	0	22		6
8915-1-D2	P. aer	2018-01-12	6		6		6		17		27	0	25	0	27	0	30	0	28	0	32	0	27	0	6		27	0	19	0	20	0	23	0	6		35	0	15	0	22	0	6		11		11		6
8915-1-D1	P. aer	2018-01-12	6		6		6		14		24	0	22	0	30	0	31	0	25	0	31	0	27	0	6		28	0	20	0	19	0	21	0	6		34	0	16	0	18	1	6		10		9		6
8914-1-D4	P. aer	2018-01-12	6		6		6		9		20	0	20	0	6	2	10	2	24	0	22	0	24	0	6		12	2	6	2	6	2	18	0	6		6	2	16	0	18	1	6		6		6		6
8914-1-D2	P. aer	2018-01-12	6		6		6		11		22	0	22	0	8	2	9	2	26	0	30	0	25	0	6		12	2	8	2	6	2	20	0	6		13	1	16	0	18	1	6		6		6		6
8914-1-D1	P. aer	2018-01-12	6		6		6		12		22	0	21	0	6	2	8	2	25	0	30	0	24	0	6		6	2	6	2	6	2	19	0	6		11	2	15	0	19	1	6		6		6		6
8912-3-D4	S. malt	2019-07-10	6		6		10		6		12		13		6		6		8		23		13		6		13		18	0	6		24		30	0	18		11	0	6		20		27	0	20		6
8912-3-D1	S. malt	2019-07-10	6		6		9		6		11		13		6		6		8		21		10		6		11		17	0	6		24		30	0	18		10	2	6		19		27	0	21		6
7824-Term5-E1	S. malt	2019-07-10	6		6		17		6		9		13		6		6		19		18		6		6		24		28	0	25		22		32	0	13		16	0	10		23		32	0	24		6
7824-61-E2	S. malt	2019-08-14	6		6		6		6		6		10		6		6		6		6		6		6		27		29	0	10		15		34	0	17		13	0	6		21		32	0	27		6
7824-61-E1	P. aer	2019-07-03	6		6		6		6		13	2	15	1	25	0	25	0	17	1	25	0	24	0	6		31	0	24	0	20	0	24	0	6		6		13	0	8	2	10		15		13		6
7824-61-C3	P. aer	2019-07-03	6		6		6		17		24	0	23	0	28	0	20	0	26	0	25	0	24	0	6		26	0	18	0	12	2	15	1	6		10		13	0	23	0	8		10		9		6
7824-61-C1	S. malt	2019-08-14	6		6		10		6		6		8		6		6		12		12		6		6		13		20	0	6		6		30	0	14		10	2	6		20		30	0	24		6
7824-57-C3	P. aer	2019-06-26	6		6		6		18		23	0	27	0	34	0	29	0	26	0	25	0	24	0	7		32	0	24	0	13	2	17	0	6		19		12	0	23	0	9		11		8		6
7824-57-C2	S. malt	2019-08-14	6		6		9		6		6		8		6		6		12		12		6		6		18		21	0	6		6		30	0	14		10	2	6		19		30	0	24		6
7824-57-C1	P. aer	2019-06-26	6		6		6		18		24	0	24	0	30	0	19	0	27	0	26	0	25	0	6		26	0	19	0	12	2	15	1	6		11		13	0	23	0	6		10		7		6
7824-51-E2	P. put	2019-06-26	6		6		6		13		19	0	25	0	19	0	31	0	20	1	25	0	21	0	6		29	0	20	0	19	0	23	0	6		6		13	0	11	2	13		14		13		6
7824-51-C3	S. malt	2019-08-14	6		6		9		8		6		27		6		6		12		10		8		6		25		27	0	22		20		30	0	15		14	0	32		25		34	0	25		6
7824-51-C2	P. aer	2019-06-26	6		6		6		18		24	0	27	0	33	0	24	0	27	0	26	0	25	0	6		31	0	25	0	16	0	17	0	11		16		14	0	24	0	10		13		10		6
7824-51-C1	P. fluor	2019-06-26	6		6		6		11		25	0	29	0	19	0	14	2	30	0	30	0	28	0	6		34	0	30	0	29	0	30	0	28		15		16	0	10	2	23		24		23		6
7824-48-E3	P. fluor	2019-06-19	6		6		6		13		30	0	25	0	20	0	26	0	32	0	35	0	31	0	6		13	2	17	0	39	0	39	0	28		12		23	0	12	2	40		42		35		6
7824-44-E4	P. put	2019-06-19	6		6		6		14		20	0	25	0	20	0	29	0	22	0	25	0	22	0	6		30	0	21	0	22	0	25	0	6		6		14	0	12	2	14		15		17		6
7824-44-E3	S. malt	2019-08-07	6		6		6		6		6		10		6		6		6		6		6		6		26		29	0	10		14		30	0	15		13	0	6		21		31	0	27		6
7824-44-E2	P. aer	2019-06-19	6		6		6		20		26	0	30	0	37	0	28	0	29	0	28	0	27	0	6		33	0	26	0	18	0	21	0	12		18		15	0	26	0	12		13		10		6
7824-44-C3	P. aer	2019-06-19	6		6		6		20		26	0	29	0	35	0	26	0	29	0	28	0	29	0	6		32	0	28	0	18	0	21	0	11		15		15	0	25	0	11		13		12		6
7824-44-C2	P. aer	2019-06-19	6		6		6		20		25	0	28	0	31	0	25	0	26	0	26	0	25	0	6		33	0	25	0	18	0	20	0	6		13		14	0	25	0	9		11		10		6
7824-39-E3	S. malt	2019-08-07	6		6		6		6		6		10		6		6		6		6		6		6		28		30	0	11		14		33	0	16		13	0	6		20		31	0	27		6
7824-39-E2	P. put	2019-06-12	6		6		6		14		19	0	25	0	19	0	30	0	21	0	25	0	20	2	6		27	0	20	0	20	0	23	0	6		6		13	0	13	2	14		14		14		6
7824-39-E1	P. aer	2019-06-12	6		6		6		17		23	0	26	0	33	0	26	0	26	0	25	0	25	0	6		30	0	23	0	16	0	20	0	12		17		13	0	24	0	10		12		11		6
7824-39-C1	S. malt	2019-08-07	6		6		11		9		10		27		6		6		13		15		10		6		23		27	0	25		26		29	0	14		11	0	33		23		33	0	25		6
7824-35-E2	S. malt	2019-08-07	6		6		6		6		6		9		6		6		6		6		6		6		28		31	0	12		15		33	0	17		12	0	6		22		33	0	28		6
7824-35-E1	P. aer	2019-06-12	6		6		6		18		24	0	26	0	34	0	28	0	26	0	25	0	25	0	6		29	0	23	0	16	0	21	0	10		15		13	0	24	0	11		13		11		6
7824-35-C3	P. fluor	2019-06-12	6		6		6		10		24	0	27	0	21	0	17	1	28	0	27	0	28	0	6		31	0	29	0	30	0	31	0	29		18		17	0	13	2	23		21		23		6
7824-35-C2	P. aer	2019-06-12	6		6		9		19		23	0	27	0	35	0	29	0	27	0	26	0	26	0	9		30	0	25	0	15	0	18	0	10		20		12	0	22	0	12		13		10		6
7824-30-L1	P. oryzihabitans	2019-05-30	14		6		17		26		28	0	35	0	40	0	38	0	33	0	29	0	29	0	15		38	0	36	0	31	0	31	0	20		32		16	0	14	0	30		31		30		12
7824-30-E2	P. aer	2019-05-30	6		6		6		17		27	0	30	0	37	0	30	0	30	0	27	0	26	0	7		31	0	25	0	18	0	22	0	11		17		14	0	25	0	12		13		11		6
7824-30-E1	S. malt	2019-08-07	6		6		6		6		6		10		6		6		6		6		6		6		27		29	0	10		15		33	0	17		13	0	6		22		32	0	28		6
7824-30-C1	S. malt	2019-08-07	6		6		12		10		12		27		6		6		14		17		12		6		22		26	0	25		27		28	0	16		13	0	35		24		33	0	25		6
7824-26-E2	P. aer	2019-05-30	6		6		6		18		25	0	29	0	34	0	28	0	28	0	25	0	25	0	6		33	0	27	0	18	0	22	0	11		18		14	0	25	0	14		14		11		6
7824-26-E1	P. put	2019-05-30	6		6		6		15		20	0	26	0	19	0	31	0	22	0	25	0	21	0	6		29	0	23	0	22	0	25	0	6		6		14	0	11	2	18		15		15		6
7824-26-C1	P. put	2019-06-05	6		6		6		14		20	0	24	0	19	0	30	0	20	1	24	0	20	2	6		28	0	20	0	20	0	22	0	6		6		13	0	11	2	14		15		15		6
7824-22-I1	P. aer	2019-05-23	6		6		6		6		9	2	16	1	26	0	25	0	10	2	24	0	24	0	6		21	0	15	1	20	0	24	0	6		13		13	0	14	2	6		9		10		6
7824-22-E4	K. pne	2019-08-22	6	2	20	1	24	0	24	0	21	0	25	0	26	0	27	0	17	2	20		21	0	10	2	24	0	19	0	22	0	23	0	16	0	20	0	12	0	26	0	8	2	10	2	14	2	10
7824-22-E3	P. put	2019-05-23	6		6		6		15		20	0	25	0	19	0	31	0	22	0	25	0	22	0	6		29	0	21	0	20	0	23	0	6		6		13	0	13	0	15		14		15		6
7824-22-E2	P. aer	2019-05-23	6		6		6		17		25	0	29	0	35	0	29	0	29	0	26	0	25	0	6		30	0	25	0	17	0	21	0	10		17		14	0	24	0	11		12		10		6
7824-22-C1	P. aer	2019-05-23	6		6		6		17		25	0	27	0	31	0	25	0	27	0	27	0	25	0	6		30	0	24	0	16	0	20	0	10		17		13	0	24	0	10		12		11		6
7824-18-C2	P. aer	2019-05-15	6		6		6		19		27	0	29	0	35	0	25	0	29	0	28	0	24	0	6		31	0	27	0	17	0	20	0	11		16		14	0	25	0	10		11		10		6
7824-18-C1	S. malt	2019-07-31	6		6		11		8		11		27		6		6		12		15		10		6		23		28	0	26		27		28	0	15		14	0	35		23		31	0	24		6
7824-16-E3	P. fluor	2019-05-15	6		6		6		11		32	0	29	0	21	0	25	0	34	0	35	0	33	0	6		12	2	15	1	39	0	40	0	25		11		21	0	10	2	44		38		33		6
7824-16-E2	P. put	2019-05-08	6		6		6		15		21	0	25	0	17	1	31	0	22	0	26	0	20	2	6		29	0	21	0	20	0	23	0	6		6		14	0	10	2	16		16		15		6
7824-16-E1	S. malt	2019-07-24	6		6		6		6		6		10		6		6		6		6		6		6		26		30	0	9		12		31	0	15		11	0	6		20		30	0	26		6
7824-14-E4	S. malt	2019-07-24	6		6		6		6		6		10		6		6		6		6		6		6		27		30	0	10		15		34	0	15		11	0	6		21		32	0	27		6
7824-14-E1	S. malt	2019-07-24	6		6		6		6		6		9		6		6		6		6		6		6		26		30	0	10		14		33	0	15		12	0	6		19		29	0	27		6
7824-12-E3	S. malt	2019-07-24	6		6		6		6		6		9		6		6		6		6		6		6		27		30	0	11		17		33	0	15		13	0	6		20		32	0	27		6
7824-12-E2	S. malt	2019-07-24	6		6		6		6		6		10		6		6		6		6		6		6		26		31	0	10		15		33	0	15		12	0	6		20		29	0	28		6
7824-12-E1	S. malt	2019-07-24	6		6		6		6		6		10		6		6		6		6		6		6		28		32	0	11		16		34	0	16		13	0	6		20		33	0	28		6
7824-10-E1	S. malt	2019-07-24	6		6		6		6		6		10		6		6		6		6		6		6		27		30	0	13		18		33	0	16		14	0	6		20		30	0	27		6
7822-8-E2	S. malt	2019-07-17	6		6		16		6		30		17		6		6		22		32		33		7		17		26	0	25		25		35	0	15		13	0	10		20		33	0	26		6
7822-61-E2	S. malt	2019-08-14	6		6		10		6		13		9		6		6		10		24		16		6		24		24	0	22		21		28	0	11		14	0	6		21		24	0	25		6
7822-61-C1	S. malt	2019-08-14	6		6		14		6		14		13		6		6		15		22		14		6		20		25	0	25		24		29	0	17		15	0	13		20		32	0	24		6
7822-44-C2	K. pne	2019-08-22	6	2	20	1	24	0	25	0	20	1	25	0	27	0	28	0	17	2	20		20	2	10	2	24	0	19	0	23	0	23	0	19	0	17	0	12	0	12	0	25	0	8	2	10	2	10
7822-39-C2	S. malt	2019-08-07	6		6		15		6		22		15		6		6		16		26		21		6		21		25	0	25		25		29	0	17		15	0	15		20		31	0	25		6
7822-39-C1	P. aer	2019-06-12	6		6		6		18		25	0	26	0	36	0	26	0	28	0	26	0	25	0	6		28	0	22	0	18	0	21	0	11		19		14	0	24	0	10		10		10		6
7822-35-E3	P. aer	2019-05-30	6		6		6		19		27	0	30	0	27	0	25	0	29	0	27	0	27	0	6		31	0	25	0	22	0	26	0	6		6		12	0	25	0	11		13		11		6
7822-35-E2	P. put	2019-05-30	6		6		6		16		22	0	24	0	10	2	31	0	23	0	25	0	22	0	6		25	0	19	0	18	0	23	0	6		6		15	0	12	2	14		17		14		6
7822-35-E1	S. malt	2019-08-07	6		6		6		6		6		7		6		6		6		6		6		6		15		20	0	20		19		23	0	6		16	0	6		20		28	0	24		6
7822-35-C1	P. put	2019-05-30	6		6		9		6		17	1	23	0	6	2	8	2	20	1	6	2	19	2	6		28	0	22	0	25	0	30	0	6		6		13	0	24	0	21		20		18		6
7822-26-E3	S. malt	2019-07-31	6		6		6		6		9		9		6		6		7		20		10		6		24		28	0	24		23		28	0	11		15	0	6		20		30	0	25		6
7822-26-E2	P. aer	2019-06-05	6		6		6		18		25	0	28	0	25	0	23	0	27	0	27	0	26	0	6		30	0	24	0	21	0	25	0	6		6		12	0	23	0	11		12		12		6
7822-26-E1	P. put	2019-06-05	6		6		6		16		22	0	25	0	13	2	31	0	23	0	26	0	22	0	6		24	0	19	0	18	0	23	0	6		6		15	0	13	2	15		17		15		6
7822-24-C1	P. aer	2019-06-05	6		6		6		15		23	0	25	0	33	0	25	0	27	0	25	0	24	0	6		28	0	22	0	15	0	17	0	9		17		13	0	23	0	10		11		8		6
7822-22-E1	P. aer	2019-05-23	6		6		6		17		25	0	28	0	25	0	23	0	27	0	27	0	27	0	6		30	0	25	0	22	0	25	0	6		6		12	0	24	0	10		12		11		6
7822-20-C1	P. aer	2019-05-23	6		6		6		19		25	0	27	0	34	0	27	0	27	0	27	0	25	0	6		30	0	24	0	16	0	20	0	10		16		13	0	24	0	11		12		10		6
7822-18-C1	P. aer	2019-05-15	6		6		6		19		26	0	29	0	36	0	28	0	30	0	27	0	26	0	6		33	0	27	0	18	0	21	0	12		18		14	0	26	0	12		13		11		6
7822-16-E3	P. aer	2019-05-08	6		6		6		19		28	0	30	0	25	0	25	0	27	0	29	0	26	0	6		33	0	26	0	23	0	27	0	7		6		13	0	26	0	12		12		11		6
7822-16-E2	P. put	2019-05-08	6		6		6		20		25	0	29	0	14	2	32	0	27	0	28	0	24	0	6		28	0	21	0	21	0	25	0	6		6		15	0	18	0	17		14		16		6
7822-14-E2	S. malt	2019-07-24	6		6		20		8		30		21		13		6		22		31		31		13		15		20	0	22		24		35	0	14		13	0	14		22		33	0	26		6
7822-10-E2	S. malt	2019-07-24	6		6		16		6		30		17		6		6		20		31		30		6		16		20	0	25		25		34	0	10		13	0	10		20		32	0	25		6
7821-8-C1	S. malt	2019-07-17	6		6		8		8		8		25		6		6		12		11		9		6		24		26	0	24		24		26	0	13		11	0	28		24		32	0	26		6
7821-61-C2	S. malt	2019-08-14	6		6		14		6		19		12		6		6		18		24		20		10		25		29	0	18		20		30	0	16		14	0	6		22		30	0	26		6
7821-61-C1	P. aer	2019-07-03	6		6		6		18		25	0	27	0	20	0	13	2	28	0	26	0	25	0	6		30	0	23	0	16	0	20	0	9		15		14	0	25	0	11		11		10		6
7821-6-C2	S. malt	2019-07-17	6		6		6		6		6		10		6		6		6		6		6		6		26		29	0	11		16		35	0	18		11	0	6		22		33	0	28		6
7821-6-C1	S. malt	2019-07-17	6		6		7		9		8		26		6		6		12		13		9		6		23		25	0	25		25		28	0	13		11	0	29		23		32	0	26		6
7821-57-E1	S. malt	2019-08-14	6		6		17		6		12		13		6		6		17		18		15		6		19		23	0	20		15		29	0	15		10	2	6		20		30	0	25		6
7821-57-C2	P. aer	2019-06-26	6		6		6		22		26	0	22	0	35	0	30	0	29	0	27	0	27	0	8		17	1	12	2	23	0	27	0	18		20		13	0	30	0	6		9		11		6
7821-57-C1	S. malt	2019-08-14	6		6		7		6		9		10		6		6		9		15		17		6		26		29	0	20		15		32	0	15		15	0	6		23		33	0	27		6
7821-51-C1	S. malt	2019-08-14	6		6		13		7		16		12		6		6		17		24		15		6		24		26	0	21		22		30	0	16		15	0	6		25		31	0	28		6
7821-48-E3	P. aer	2019-06-19	6		6		6		15		23	0	18	0	12	2	10	2	25	0	23	0	22	0	6		25	0	18	0	11	2	15	1	6		19		14	0	20	1	8		10		6		6
7821-48-E2	S. malt	2019-08-14	6		6		17		6		16		13		6		6		18		20		18		6		20		24	0	21		16		28	0	15		10	2	6		20		30	0	24		6
7821-48-C1	S. malt	2019-08-07	6		6		14		6		19		10		6		6		16		21		20		6		24		27	0	16		17		29	0	15		14	0	6		20		27	0	26		6
7821-44-C2	P. aer	2019-06-19	6		6		6		19		25	0	28	0	36	0	29	0	29	0	28	0	26	0	6		30	0	25	0	18	0	20	0	7		16		15	0	26	0	12		13		11		6
7821-44-C1	P. aer	2019-06-19	6		6		6		19		25	0	29	0	35	0	29	0	27	0	28	0	26	0	6		31	0	24	0	18	0	21	0	6		15		13	0	25	0	9		11		10		6
7821-39-C2	P. aer	2019-06-12	6		6		6		16		24	0	26	0	34	0	27	0	27	0	25	0	25	0	6		30	0	23	0	18	0	22	0	12		17		12	0	23	0	11		12		11		6
7821-39-C1	S. malt	2019-08-07	6		6		14		6		16		11		6		6		17		20		20		6		21		25	0	19		23		29	0	15		14	0	6		20		31	0	25		6
7821-30-C1	S. malt	2019-07-31	6		6		6		6		13		11		6		6		15		20		16		6		24		28	0	18		22		27	0	15		14	0	6		20		30	0	25		6
7821-24-C2	P. aer	2019-06-05	6		6		6		18		25	0	27	0	33	0	28	0	28	0	27	0	25	0	6		30	0	24	0	17	0	20	0	12		17		13	0	24	0	12		13		11		6
7821-24-C1	S. malt	2019-07-31	6		6		10		6		11		10		6		6		13		23		22		6		20		25	0	20		21		30	0	16		15	0	6		20		30	0	25		6
7821-22-E2	P. aer	2019-05-23	6		6		6		19		25	0	28	0	35	0	28	0	29	0	28	0	27	0	6		31	0	25	0	17	0	20	0	10		17		13	0	24	0	10		13		11		6
7821-22-C2	S. malt	2019-07-31	6		6		10		6		11		10		6		6		13		21		14		6		23		27	0	22		23		29	0	15		15	0	6		20		30	0	25		6
7821-20-C2	S. malt	2019-07-31	6		6		10		6		11		9		6		6		12		23		23		6		21		27	0	22		23		30	0	15		14	0	6		22		31	0	27		6
7821-20-C1	P. aer	2019-05-15	6		6		6		20		28	0	31	0	38	0	29	0	30	0	28	0	26	0	6		33	0	27	0	17	0	21	0	11		17		15	0	26	0	12		12		11		16
7821-18-C3	S. malt	2019-08-14	6		6		10		6		13		10		6		6		13		23		16		6		22		25	0	19		20		29	0	15		14	0	6		21		25	0	25		6
7821-18-C2	P. aer	2019-05-15	6		6		6		20		26	0	30	0	36	0	30	0	30	0	27	0	26	0	6		34	0	26	0	17	0	20	0	8		12		12	0	26	0	10		11		10		6
7821-18-C1	S. malt	2019-07-31	6		6		10		6		12		11		6		6		10		18		22		6		28		31	0	22		22		32	0	14		16	0	6		23		34	0	27		6
7821-16-C3	S. malt	2019-07-24	6		6		6		6		10		10		6		6		8		16		20		6		27		30	0	17		14		30	0	13		15	0	6		22		29	0	26		6
7821-16-C2	P. aer	2019-05-08	6		6		6		20		28	0	30	0	36	0	28	0	29	0	29	0	27	0	6		33	0	27	0	18	0	21	0	13		17		14	0	27	0	12		14		12		6
7821-12-C5	S. malt	2019-07-24	6		6		10		6		11		9		6		6		13		21		15		6		23		29	0	22		23		30	0	15		15	0	6		20		27	0	25		6
7821-12-C1	S. malt	2019-07-24	6		6		9		6		10		12		6		6		11		19		24		6		27		32	0	24		23		34	0	14		17	0	6		23		34	0	28		6
7820-Term5B-C1	S. malt	2019-07-17	6		6		16		6		6		10		6		6		13		19		27		6		20		23	0	14		13		27	0	14		10	2	6		20		30	0	26		6
7820-8-E3	S. malt	2019-07-17	6		6		15		6		9		10		6		6		15		18		26		6		21		25	0	13		11		27	0	15		11	0	6		24		33	0	26		6
7820-8-C5	S. malt	2019-07-17	6		6		16		6		10		10		6		6		11		20		27		6		21		23	0	13		12		28	0	15		10	2	6		22		31	0	25		6
7820-8-C1	S. malt	2019-07-17	6		6		14		6		6		10		6		6		17		20		26		6		21		22	0	13		13		27	0	15		11	0	6		22		31	0	26		6
7820-61-C3	P. fluor/chlorapis	2019-07-03	6		6		9		13		25	0	29	0	18	1	34	0	31	0	31	0	30	0	6		27	0	21	0	25	0	26	0	9		6		14	0	17	1	12		15		14		6
7820-61-C2	S. malt	2019-08-14	6		6		17		6		17		13		11		6		20		22		27		9		21		24	0	14		13		26	0	14		9	2	6		22		33	0	27		6
7820-61-C1	P. aer	2019-07-03	6		6		6		17		23	0	26	0	28	0	25	0	27	0	25	0	24	0	6		29	0	23	0	16	0	18	0	10		13		13	0	23	0	11		13		10		6
7820-6-E5	S. malt	2019-07-17	6		6		15		6		6		10		6		6		16		19		27		6		22		23	0	14		13		28	0	13		10	2	6		21		32	0	26		6
7820-6-C4	S. malt	2019-07-17	6		6		6		6		6		9		6		6		9		11		6		6		26		29	0	22		25		32	0	9		15	0	6		25		33	0	27		6
7820-6-C3	S. malt	2019-07-17	6		6		14		6		7		10		6		6		13		20		26		6		20		22	0	15		14		28	0	15		10	2	6		21		30	0	25		6
7820-6-C1	S. malt	2019-07-17	6		6		13		6		6		9		6		6		8		16		6		6		27		28	0	12		10		30	0	19		15	0	6		22		31	0	26		6
7820-51-J1	P. fluor	2019-06-26	20		6		25		31		32	0	29	0	35	0	27	0	32	0	29	0	29	0	13		38	0	27	0	30	0	37	0	28		42		17	0	38	0	32		38		35		27
7820-51-E3	P. aer	2019-06-19	6		6		6		17		6	2	27	0	33	0	22	0	26	0	25	0	25	0	6		29	0	22	0	17	0	22	0	6		9		13	0	23	0	12		14		13		6
7820-51-E2	S. malt	2019-08-14	6		6		16		6		11		11		6		6		17		20		27		6		18		21	0	13		11		26	0	14		10	2	6		22		31	0	25		6
7820-51-C2	S. malt	2019-08-14	6		6		19		6		16		12		8		6		19		21		26		6		21		24	0	13		11		28	0	14		9	2	6		22		32	0	25		6
7820-48-C3	P. fluor/chlorapis	2019-06-19	6		6		6		6		23	0	25	0	6	2	34	0	27	0	31	0	27	0	6		22	0	16	1	29	0	28	0	6		8		14	0	6	2	9		12		13		6
7820-48-C2	S. malt	2019-08-07	6		6		19		6		19		13		6		6		20		24		28		10		17		20	0	20		19		25	0	15		8	2	6		22		22	0	25		6
7820-44-E2	S. malt	2019-08-07	6		6		6		6		6		10		6		6		8		6		6		6		26		29	0	10		13		31	0	15		13	0	6		20		31	0	27		6
7820-44-C4	S. malt	2019-08-29	6		6		15		6		13		10		9		6		18		21		26		6		20		23	0	12		9		27	0	14		9	2	6		20		30	0	26		6
7820-39-C4	P. fluor	2019-06-12	6		6		6		11		24	0	25	0	15	2	36	0	27	0	26	0	25	0	6		28	0	20	0	25	0	27	0	9		7		13	0	10	2	11		14		14		6
7820-39-C3	P. aer	2019-06-12	6		6		6		17		25	0	28	0	35	0	27	0	27	0	26	0	25	0	6		31	0	24	0	17	0	21	0	11		18		13	0	24	0	12		13		10		6
7820-35-C3	S. malt	2019-08-07	6		6		17		6		16		11		13		6		20		23		27		6		20		24	0	16		13		25	0	15		10	2	6		22		32	0	26		6
7820-35-C2	P. put	2019-05-30	6		6		7		20		24	0	27	0	21	0	31	0	24	0	27	0	23	0	6		30	0	24	0	25	0	29	0	6		7		14	0	16	1	20		20		19		6
7820-30-E3	S. malt	2019-07-31	6		6		16		6		6		9		6		6		6		19		25		6		19		24	0	9		10		28	0	14		10	2	6		23		33	0	27		6
7820-30-E2	P. fluor	2019-05-30	6		6		6		16		27	0	29	0	35	0	25	0	28	0	27	0	26	0	6		30	0	25	0	18	0	23	0	7		10		14	0	26	0	15		17		14		6
7820-30-E1	P. fluor	2019-05-31	6		6		6		13		23	0	22	0	22	0	20	0	27	0	24	0	23	0	6		31	0	25	0	21	0	26	0	21		12		16	0	6	2	23		20		13		6
7820-30-C1	S. malt	2019-07-31	6		6		17		6		11		10		9		6		18		21		26		6		20		24	0	11		10		30	0	12		8	2	6		21		31	0	26		6
7820-26-E4	P. aer	2019-06-05	6		6		6		15		25	0	28	0	35	0	24	0	27	0	27	0	25	0	6		30	0	24	0	27	0	21	0	9		10		14	0	22	0	23		14		13		6
7820-26-E2	S. malt	2019-07-31	6		6		11		6		6		9		6		6		9		6		15		6		20		23	0	10		10		28	0	15		10	2	6		22		32	0	25		6
7820-26-E1	P. put	2019-06-05	6		6		6		18		22	0	25	0	19	0	30	0	22	0	25	0	21	0	6		26	0	19	0	20	0	22	0	6		6		13	0	15	2	13		15		14		6
7820-24-E3	S. malt	2019-07-31	6		6		15		6		6		9		6		6		11		17		24		6		18		23	0	10		10		30	0	16		10	2	6		22		33	0	26		6
7820-24-E2	P. fluor	2019-06-05	6		6		6		10		21	0	23	0	24	0	27	0	24	0	24	0	24	0	6		38	0	36	0	30	0	34	0	26		21		19	0	7	2	27		23		22		6
7820-24-E1	P. put	2019-06-05	6		6		6		18		22	0	27	0	17	1	30	0	21	0	26	0	21	0	6		26	0	19	0	26	0	26	0	6		6		13	0	15	2	12		14		14		6
7820-24-C3	P. put	2019-06-05	6		6		7		20		23	0	26	0	20	0	30	0	23	0	25	0	21	0	6		27	0	22	0	22	0	25	0	6		8		13	0	15	2	17		19		18		6
7820-24-C2	S. malt	2019-07-31	6		6		19		6		10		10		6		6		15		20		29		6		20		24	0	9		10		27	0	14		10	2	6		21		32	0	26		6
7820-22-E3	P. put	2019-05-23	6		6		6		18		23	0	27	0	19	0	30	0	23	0	25	0	23	0	6		25	0	20	0	20	0	23	0	6		6		13	0	17	0	14		16		14		6
7820-22-E2	P. fluor	2019-05-23	6		6		6		13		24	0	21	0	22	0	22	0	27	0	27	0	24	0	6		28	0	24	0	20	0	23	0	19		12		14	0	7	2	21		19		13		6
7820-22-E1	S. malt	2019-07-31	6		6		16		6		6		10		6		6		17		19		26		6		20		25	0	14		13		27	0	14		10	2	6		22		32	0	25		6
7820-22-C2	S. malt	2019-07-31	6		6		19		6		10		10		6		6		16		20		28		6		22		25	0	10		10		26	0	14		11	0	6		22		32	0	26		6
7820-20-C1	S. malt	2019-07-31	6		6		16		6		13		10		6		6		9		20		10		6		28		29	0	10		8		29	0	17		15	0	6		21		33	0	28		6
7820-16-E2	S. malt	2019-07-24	6		6		17		6		6		6		6		6		14		19		24		6		20		25	0	10		11		31	0	13		9	2	6		24		33	0	26		6
7820-16-E1	P. put	2019-05-08	6		6		6		18		23	0	24	0	16	1	30	0	23	0	25	0	21	0	6		25	0	18	0	19	0	23	0	6		6		14	0	15	2	15		13		14		6
7820-16-C4	P. put	2019-05-08	6		6		7		22		25	0	29	0	21	0	34	0	25	0	28	0	23	0	6		31	0	25	0	25	0	28	0	6		7		15	0	19	1	21		21		20		6
7820-16-C2	S. malt	2019-07-24	6		6		15		6		6		10		6		6		15		17		25		6		19		24	0	10		12		29	0	13		9	2	6		21		31	0	24		6
7820-14-E4	S. malt	2019-07-24	6		6		13		6		6		9		6		6		14		18		24		6		14		20	0	6		6		30	0	15		9	2	6		23		34	0	27		6
7820-14-E1	S. malt	2019-07-24	6		6		15		6		6		10		6		6		15		18		25		6		19		23	0	10		9		25	0	13		7	2	6		20		31	0	24		6
7820-14-C4	S. malt	2019-07-24	6		6		7		7		18		17		6		6		6		22		20		6		24		26	0	6		6		28	0	12		8	2	6		18		30	0	24		6
7820-12-E6	S. malt	2019-07-24	6		6		15		6		6		8		6		6		12		22		25		6		22		25	0	12		12		31	0	13		9	2	6		22		31	0	23		6
7820-12-E2	S. malt	2019-07-24	6		6		12		6		6		9		6		6		13		15		24		6		20		24	0	13		10		27	0	12		9	2	6		20		30	0	24		6
7820-12-C3	S. malt	2019-07-24	6		6		15		6		9		10		6		6		14		21		26		6		21		25	0	14		12		26	0	13		11	0	6		21		29	0	25		6
7820-12-C2	S. malt	2019-07-24	6		6		9		6		6		10		6		6		11		13		6		6		21		25	0	15		15		27	0	15		12	0	6		23		31	0	26		6
7820-10-E2	S. malt	2019-07-17	6		6		15		6		6		10		6		6		15		18		25		6		21		23	0	11		9		27	0	13		8	2	6		22		32	0	25		6
7820-10-E1	S. malt	2019-07-17	6		6		14		6		6		10		6		6		15		17		25		6		21		23	0	12		10		26	0	13		10	2	6		22		32	0	26		6
7818-61-C4	P. put	2019-07-03	6		6		6		16		22	0	28	0	17	1	31	0	24	0	26	0	23	0	6		25	0	18	0	28	0	28	0	6		10		13	0	17	1	16		17		17		6
7818-61-C3	S. malt	2019-08-14	6		6		6		6		6		9		6		6		6		10		6		6		20		25	0	18		17		27	0	14		15	0	6		20		30	0	26		6
7818-57-K1	E. coli	2019-10-23	6	2	6	2	25	0	6	2	13	2	12	2	31	0	33	0	22	0	22	0	28	0	8	2	6	2	6	2	21	0	14	2	6	2	26	0	13		9	2	10	2	19	0	22	0	30
7818-48-E3	P. aer	2019-06-19	6		6		6		16		24	0	26	0	27	0	25	0	28	0	25	0	25	0	6		28	0	23	0	16	0	19	0	6		20		12	0	22	0	8		11		10		6
7818-48-E2	S. malt	2019-08-07	6		6		10		6		6		9		6		6		10		10		6		6		17		25	0	19		17		30	0	14		9	2	6		22		31	0	26		6
7818-48-C1	S. malt	2019-08-07	6		6		6		6		6		11		6		6		9		13		9		6		23		26	0	23		17		28	0	14		17	0	6		20		30	0	25		6
7818-44-C2	S. malt	2019-08-07	6		6		6		6		6		11		6		6		6		11		8		6		22		25	0	21		20		30	0	14		17	0	6		20		30	0	24		6
7818-44-C1	P. put	2019-06-19	6		6		6		21		24	0	28	0	20	0	32	0	26	0	27	0	22	0	6		27	0	23	0	24	0	28	0	6		9		15	0	19	1	17		18		18		6
7818-39-C3	P. aer	2019-06-12	6		6		8		22		28	0	30	0	39	0	30	0	31	0	30	0	29	0	11		33	0	27	0	18	0	21	0	10		20		13	0	27	0	15		17		14		6
7818-39-C2	S. malt	2019-08-07	6		6		6		6		6		9		6		6		6		6		6		6		22		27	0	20		19		30	0	15		15	0	6		20		30	0	25		6
7818-24-C2	P. aer	2019-06-05	6		6		6		17		25	0	28	0	32	0	27	0	29	0	27	0	26	0	6		31	0	24	0	16	0	21	0	12		17		13	0	24	0	12		12		10		6
7818-24-C1	S. malt	2019-07-31	6		6		6		6		6		9		6		6		6		6		6		6		22		26	0	25		23		31	0	14		16	0	6		20		31	0	26		6
7818-20-C2	P. aer	2019-05-15	6		6		6		19		26	0	30	0	36	0	29	0	29	0	28	0	26	0	6		31	0	26	0	17	0	20	0	11		17		14	0	25	0	11		11		11		6
7818-20-C1	S. malt	2019-07-31	6		6		6		6		6		10		6		6		6		6		6		6		23		28	0	22		20		29	0	14		16	0	6		19		29	0	25		6
7818-18-C5	P. aer	2019-05-15	6		6		6		12		25	0	30	0	18	1	13	2	30	0	28	0	25	0	6		34	0	28	0	19	0	21	0	14		20		15	0	23	0	13		12		12		6
7818-18-C4	P. put	2019-05-15	6		6		7		17		24	0	29	0	20	0	33	0	26	0	29	0	24	0	6		30	0	22	0	23	0	27	0	6		10		15	0	15	2	19		19		17		6
7818-18-C3	P. aer	2019-05-15	6		6		6		13		26	0	29	0	18	1	12	2	30	0	28	0	25	0	6		36	0	30	0	20	0	21	0	14		20		16	0	25	0	13		14		11		6
7818-18-C2	P. aer	2019-05-15	6		6		6		19		26	0	29	0	34	0	29	0	30	0	27	0	26	0	6		31	0	26	0	17	0	20	0	13		18		14	0	25	0	11		10		11		6
7818-18-C1	P. put	2019-05-15	6		6		6		16		25	0	29	0	19	0	33	0	26	0	30	0	24	0	6		31	0	24	0	24	0	28	0	6		11		15	0	10	2	21		20		18		6
7818-16-E2	S. malt	2019-07-24	6		6		8		6		6		9		6		6		6		10		6		6		23		29	0	16		14		29	0	14		9	2	6		21		30	0	25		6
7818-16-C2	P. aer	2019-05-08	6		6		6		16		26	0	29	0	36	0	28	0	29	0	27	0	24	0	6		30	0	22	0	16	0	20	0	10		17		13	0	22	0	11		10		10		6
7818-16-C1	P. put	2019-05-08	6		6		6		18		25	0	29	0	18	1	33	0	26	0	28	0	23	0	6		30	0	24	0	24	0	28	0	6		10		15	0	12	2	21		20		18		6
7817-61-C2	P. aer	2019-07-03	8		6		14		27		30	0	27	0	32	0	27	0	30	0	32	0	32	0	15		20	1	15	1	22	0	24	0	17		13		13	0	33	0	11		12		13		6
7817-61-C1	P. aer	2019-07-03	6		6		6		17		24	0	28	0	35	0	28	0	27	0	27	0	26	0	6		30	0	23	0	17	0	20	0	10		15		13	0	24	0	11		13		11		6
7817-6-C1	S. malt	2019-07-17	6		6		6		7		6		22		6		6		9		8		6		6		25		26	0	26		25		28	0	13		11	0	27		23		31	0	26		6
7817-57-E2	S. malt	2019-08-14	6		6		16		6		6		9		6		6		12		14		25		6		20		25	0	9		6		32	0	15		12	0	6		20		32	0	25		6
7817-57-C2	P. aer	2019-06-26	6		6		6		17		24	0	27	0	35	0	26	0	27	0	26	0	26	0	6		29	0	23	0	14	1	18	0	6		15		13	0	24	0	9		10		8		6
7817-51-M1	P. luteola	2019-06-19	15		6		19		21		27	0	30	0	35	0	34	0	30	0	29	0	29	0	21		37	0	30	0	28	0	30	0	20		10		14	0	20	1	20		23		24		6
7817-51-I1	P. aer	2019-06-19	6		6		6		6		16	1	19	0	6	2	10	2	16	1	25	0	21	0	6		24	0	13	2	17	0	20	0	6		13		12	0	12	2	6		6		6		6
7817-51-E1	P. put	2019-06-19	6		6		8		21		26	0	28	0	23	0	33	0	25	0	28	0	25	0	6		28	0	20	0	20	0	24	0	6		6		14	0	21	1	15		17		15		6
7817-51-C1	P. aer	2019-06-19	6		6		6		17		25	0	27	0	34	0	27	0	27	0	26	0	25	0	6		31	0	24	0	15	0	20	0	12		16		13	0	24	0	10		10		10		6
7817-48-E4	P. aer	2019-06-19	6		6		6		18		25	0	28	0	35	0	27	0	28	0	27	0	25	0	6		32	0	24	0	16	0	20	0	6		16		12	0	22	0	9		10		8		6
7817-48-E3	P. put	2019-06-19	6		6		6		15		20	0	25	0	19	0	31	0	22	0	24	0	21	0	6		29	0	21	0	20	0	23	0	6		6		13	0	14	2	15		13		14		6
7817-48-E2	S. malt	2019-08-07	6		6		15		6		6		6		6		6		12		14		25		6		20		24	0	6		6		31	0	15		11	0	6		20		31	0	25		6
7817-44-E4	S. malt	2019-08-07	6		6		17		6		6		10		6		6		13		14		25		6		20		24	0	6		6		32	0	16		13	0	6		20		31	0	25		6
7817-44-E3	P. put	2019-06-19	6		6		9		20		24	0	28	0	23	0	31	0	26	0	29	0	25	0	6		28	0	22	0	22	0	26	0	6		6		14	0	21	1	17		19		17		6
7817-44-E2	P. put	2019-06-19	6		6		8		20		23	0	27	0	22	0	30	0	27	0	29	0	23	0	6		30	0	23	0	23	0	28	0	6		6		15	0	23	0	18		20		18		6
7817-44-E1	P. aer	2019-06-12	6		6		6		17		23	0	25	0	32	0	26	0	25	0	24	0	22	0	6		29	0	23	0	16	0	20	0	9		17		13	0	22	0	10		10		8		6
7817-44-C2	P. aer	2019-06-12	6		6		6		18		22	0	18	0	25	0	23	0	25	0	25	0	23	0	6		20	1	15	1	18	0	20	0	12		15		13	0	25	0	9		9		11		6
7817-44-C1	P. aer	2019-06-12	6		6		6		17		25	0	27	0	34	0	27	0	27	0	26	0	25	0	6		30	0	24	0	17	0	21	0	13		17		13	0	24	0	10		12		10		6
7817-39-E3	S. malt	2019-08-07	6		6		15		6		6		9		6		6		12		20		25		6		20		23	0	9		8		31	0	15		13	0	6		20		29	0	24		6
7817-39-E1	P. aer	2019-06-12	6		6		6		16		23	0	25	0	32	0	27	0	26	0	24	0	23	0	6		30	0	23	0	17	0	20	0	8		18		13	0	23	0	10		13		10		6
7817-35-E4	P. put	2019-05-30	6		6		6		22		26	0	30	0	23	0	30	0	27	0	29	0	26	0	6		30	0	24	0	22	0	27	0	11		6		13	0	21	1	19		19		17		6
7817-35-E2	S. malt	2019-08-07	6		6		17		6		6		9		6		6		12		15		26		6		23		25	0	10		9		32	0	15		14	0	6		20		30	0	24		6
7817-35-E1	P. fluor	2019-05-31	6		6		6		12		24	0	23	0	23	0	19	0	28	0	25	0	26	0	6		35	0	29	0	22	0	27	0	22		14		12	0	6	2	30		30		20		6
7817-30-E2	P. aer	2019-05-30	6		6		6		18		26	0	28	0	35	0	28	0	28	0	26	0	25	0	6		32	0	27	0	17	0	21	0	7		17		15	0	25	0	12		12		10		6
7817-30-E1	S. malt	2019-07-31	6		6		16		6		6		9		6		6		11		13		25		6		21		25	0	9		8		31	0	14		13	0	6		20		30	0	25		6
7817-26-E2	P. aer	2019-06-05	6		6		6		17		25	0	27	0	33	0	28	0	28	0	25	0	24	0	6		30	0	25	0	17	0	20	0	9		16		13	0	23	0	10		12		9		6
7817-26-E1	S. malt	2019-07-31	6		6		16		6		6		9		6		6		11		13		25		6		20		25	0	9		6		31	0	15		13	0	6		20		31	0	25		6
7817-24-E3	P. aer	2019-06-05	6		6		6		17		25	0	27	0	33	0	27	0	27	0	25	0	24	0	6		29	0	24	0	16	0	20	0	9		16		13	0	23	0	10		11		9		6
7817-24-E2	P. fluor	2019-06-05	6		6		6		10		22	0	26	0	26	0	25	0	28	0	28	0	25	0	6		35	0	31	0	30	0	31	0	27		17		16	0	8	2	20		18		19		6
7817-24-E1	S. malt	2019-07-31	6		6		17		6		6		9		6		6		11		14		26		6		20		25	0	9		6		34	0	17		13	0	6		20		31	0	25		31
7817-24-C1	P. aer	2019-06-05	6		6		6		18		26	0	28	0	36	0	29	0	30	0	28	0	27	0	6		31	0	25	0	17	0	21	0	14		18		13	0	25	0	13		13		10		6
7817-22-E2	P. aer	2019-05-23	6		6		6		18		24	0	27	0	33	0	28	0	27	0	26	0	25	0	6		30	0	24	0	17	0	20	0	7		18		14	0	24	0	10		11		10		6
7817-22-E1	S. malt	2019-07-31	6		6		16		6		6		9		6		6		11		13		24		6		21		25	0	10		9		32	0	14		13	0	6		20		29	0	24		6
7817-22-C2	P. aer	2019-05-23	6		6		6		17		25	0	28	0	35	0	29	0	29	0	27	0	26	0	6		30	0	24	0	17	0	20	0	9		18		13	0	23	0	9		13		10		6
7817-22-C1	S. malt	2019-07-31	6		6		6		6		6		23		6		6		10		8		6		6		24		29	0	27		27		29	0	14		13	0	28		23		33	0	27		6
7817-20-C2	P. aer	2019-05-15	6		6		6		19		27	0	30	0	33	0	26	0	29	0	28	0	26	0	6		31	0	26	0	18	0	22	0	6		14		13	0	25	0	11		12		11		6
7817-20-C1	S. malt	2019-07-31	6		6		6		6		6		15		6		6		6		6		6		6		22		27	0	24		26		28	0	13		11	0	27		23		32	0	26		6
7817-16-C1	P. aer	2019-05-08	6		6		6		20		28	0	31	0	36	0	29	0	29	0	30	0	25	0	6		34	0	26	0	18	0	22	0	14		18		15	0	26	0	13		12		12		6
7817-14-E3	P. putida	2019-09-19	6		6		9		20		24	0	29	0	23	0	31	0	24	0	25	0	24	0	6		27	0	20	0	21	0	24	0	10		8		14	0	20	1	15		15		15		6
7817-14-C3	S. malt	2019-07-24	6		6		8		7		6		22		6		6		9		10		6		6		25		29	0	24		25		26	0	12		11	0	26		23		31	0	25		6
7817-14-C1	S. malt	2019-07-24	6		6		9		7		7		23		6		6		10		12		6		6		25		29	0	25		25		28	0	14		12	0	29		24		33	0	27		6
7817-10-C3	S. malt	2019-07-17	6		6		14		6		13		12		6		6		17		21		13		7		21		26	0	22		21		30	0	11		15	0	6		20		30	0	25		6
7817-10-C2	S. malt	2019-07-17	6		6		14		6		12		12		6		6		17		21		15		6		21		27	0	22		21		30	0	13		15	0	6		20		30	0	24		6
7817-10-C1	S. malt	2019-07-17	6		6		13		6		12		12		6		6		16		19		14		6		22		25	0	24		21		30	0	10		15	0	6		19		28	0	25		6
5B-P-7	P. put	2018-12-20	6		6		6		17		22	0	26	0	17	1	27	0	23	0	25	0	22	0	6		28	0	21	0	26	0	25	0	6		16	0	15	0	13	2	19		21		20		6
5B-P-5	P. put	2018-12-20	6		6		6		19		23	0	26	0	19	0	30	0	22	0	27	0	23	0	6		29	0	21	0	27	0	26	0	6		16	0	15	0	14	2	20		21		20		6
5B-P-4	P. put	2018-12-20	6		6		6		14		22	0	25	0	19	0	32	0	25	0	27	0	21	0	6		29	0	24	0	26	0	29	0	6		13	1	16	0	12	2	21		21		19		6
5B-P-1	P. put	2018-12-20	6		6		6		19		24	0	29	0	20	0	31	0	25	0	27	0	24	0	6		29	0	22	0	28	0	26	0	6		17	0	16	0	14	2	20		22		21		6
24-WK6-C-2	P. aer	2019-01-09	6		6		6		19		28	0	31	0	35	0	29	0	31	0	28	0	27	0	6		35	0	30	0	19	0	22	0	8		11	2	16	0	27	0	13		17		14		6
24-WK6-C-1	P. aer	2019-01-09	6		6		6		19		27	0	30	0	36	0	27	0	28	0	24	0	27	0	6		34	0	29	0	19	0	21	0	11		16	0	16	0	28	0	14		16		12		6
24-WK5B-C-4	Pseudomonas species	2019-01-09	6		6		11		21		20	0	29	0	24	0	27	0	28	0	28	0	26	0	6		30	0	21	0	26	0	29	0	6		9	2	18	0	20	1	21		22		23		6
24-WK5B-C-3	Pseudomonas species	2019-01-09	6		6		10		21		26	0	28	0	26	0	31	0	28	0	29	0	26	0	6		29	0	21	0	26	0	29	0	6		9	2	18	0	18	1	22		25		22		6
24-WK5B-C-2	P. aer	2019-01-09	6		6		6		19		27	0	31	0	35	0	28	0	29	0	29	0	27	0	6		34	0	28	0	17	0	21	0	11		15	1	16	0	25	0	13		15		12		6
24-WK5B-C-1	Pseudomonas species	2019-01-09	6		6		6		21		26	0	30	0	24	0	28	0	29	0	28	0	25	0	6		29	0	23	0	27	0	29	0	6		7	2	18	0	19	1	23		25		23		6
24-WK14-E-2	P. put	2019-02-07	6		6		6		9		22	0	25	0	19	0	32	0	22	0	22	0	23	0	6		30	0	24	0	21	0	25	0	6		6	2	16	0	12	2	19		20		15		6
24-WK10-E-3	P. put	2019-01-17	6		6		6		19		26	0	30	0	22	0	31	0	26	0	27	0	26	0	6		31	0	24	0	25	0	28	0	6		6	2	17	0	19	1	21		22		20		6
24-WK10-E-2	P. put	2019-01-17	6		6		6		21		25	0	29	0	23	0	35	0	26	0	28	0	25	0	6		30	0	25	0	26	0	27	0	10		6	2	17	0	18	1	22		23		19		6
24-WK10-C-2	P. aer	2019-01-17	6		6		6		19		25	0	29	0	34	0	27	0	29	0	27	0	27	0	6		33	0	28	0	17	0	20	0	9		15	1	15	0	25	0	13		14		11		6
24-WK10-C-1	P. aer	2019-01-17	6		6		6		18		26	0	29	0	34	0	27	0	27	0	26	0	26	0	6		33	0	26	0	16	0	21	0	6		16	0	16	0	25	0	11		14		10		6
24-W5-E-2	P. fluor	2018-12-20	6		6		6		14		22	0	26	0	30	0	29	0	25	0	25	0	22	0	6		30	0	29	0	31	0	30	0	6		29	0	22	0	11	2	22		21		20		6
22-WK8-E-2	P. put	2019-01-17	6		6		6		17		23	0	25	0	19	0	30	0	24	0	26	0	24	0	6		26	0	22	0	21	0	24	0	6		6	2	15	0	18	1	17		18		14		6
22-WK8-E-1	P. put	2019-01-17	6		6		6		18		22	0	26	0	19	0	30	0	20	1	25	0	24	0	6		26	0	20	0	21	0	24	0	6		6	2	15	0	17	1	17		18		14		6
22-WK5B-E-3	P. put	2019-01-09	6		6		6		18		25	0	27	0	20	0	31	0	26	0	27	0	25	0	6		28	0	23	0	23	0	27	0	6		6	2	17	0	17	1	18		21		16		6
22-WK5B-E-2	P. put	2019-01-09	6		6		11		25		28	0	31	0	23	0	31	0	30	0	29	0	29	0	6		29	0	25	0	23	0	27	0	6		6	2	17	0	21	1	17		21		15		6
22-WK5B-E-1	P. put	2019-01-09	6		6		6		17		24	0	26	0	18	1	32	0	25	0	26	0	24	0	6		25	0	20	0	20	0	25	0	6		10	2	17	0	17	1	19		21		16		6
22-WK5B-C-3	P. stu	2019-01-09	19		6		25		21		32	0	34	0	26	0	32	0	30	0	24	0	32	0	17		32	0	27	0	28	0	24	0	12		13	1	18	0	31	0	15		17		23		6
22-WK5B-C-2	P. aer	2019-01-09	6		6		6		19		28	0	31	0	37	0	30	0	30	0	28	0	27	0	6		32	0	30	0	18	0	22	0	6		19	0	16	0	28	0	14		16		12		6
22-WK5B-C-1	P. aer	2019-01-09	6		6		6		20		28	0	30	0	38	0	30	0	30	0	30	0	28	0	6		33	0	27	0	17	0	22	0	10		18	0	16	0	26	0	8		16		11		6
22-WK14-E-3	P. put	2019-02-07	6		6		8		21		25	0	27	0	17	1	32	0	26	0	28	0	26	0	6		28	0	23	0	20	0	24	0	6		13	1	16	0	19	1	17		NA		14		6
22-W5-L-1	P. oryzihabitans	2018-12-20	19		6		18		27		31	0	38	0	44	0	40	0	35	0	31	0	31	0	21		35	0	34	0	32	0	31	0	14		35	0	18	0	18	1	28		31		30		6
21-WK8-C-4	P. fluor/ver	2019-01-17	6		6		6		14		25	0	31	0	26	0	29	0	28	0	23	0	22	0	6		34	0	26	0	32	0	34	0	19		24	0	20	0	6	2	22		24		19		6
21-WK8-C-3	P. aer	2019-01-17	6		6		6		17		25	0	28	0	31	0	29	0	26	0	26	0	29	0	6		31	0	26	0	15	0	21	0	6		19	0	19	0	25	0	13		16		10		6
21-WK8-C-2	P. aer	2019-01-17	6		6		6		19		21	0	29	0	32	0	28	0	29	0	27	0	26	0	6		33	0	27	0	17	0	22	0	6		20	0	15	0	25	0	12		17		9		6
21-WK6-E-2	P. sav	2019-01-09	6		6		11		23		26	0	29	0	27	0	28	0	33	0	31	0	26	0	6		36	0	31	0	33	0	35	0	16		6	2	18	0	21	1	22		26		26		6
21-WK6-C-5	P. chlor	2019-01-09	6		6		19		23		26	0	30	0	27	0	26	0	29	0	32	0	27	0	6		37	0	31	0	32	0	32	0	19		12	2	18	0	21	1	27		30		26		6
21-WK6-C-4	P. aer	2019-01-09	6		6		6		18		26	0	29	0	37	0	29	0	30	0	27	0	28	0	6		32	0	27	0	19	0	21	0	9		20	0	16	0	26	0	13		15		10		6
21-WK6-C-3	P. aer	2019-01-09	6		6		6		17		26	0	29	0	36	0	29	0	30	0	28	0	29	0	6		32	0	26	0	19	0	22	0	10		18	0	16	0	26	0	13		15		11		6
21-WK5B-C-4	P. aer	2018-12-20	6		6		6		19		28	0	30	0	37	0	28	0	35	0	29	0	28	0	9		35	0	28	0	17	0	21	0	6		17	0	16	0	27	0	12		16		11		6
21-WK5B-C-3	P. aer	2018-12-20	6		6		6		19		27	0	31	0	38	0	29	0	32	0	28	0	29	0	6		34	0	27	0	17	0	21	0	6		18	0	15	0	26	0	12		14		10		6
21-WK14-E-1	P. put	2019-02-07	6		6		6		16		23	0	25	0	19	0	31	0	25	0	25	0	22	0	6		26	0	21	0	21	0	25	0	6		6	2	15	0	15	2	16		12		12		6
21-WK12-H-2	P. fluor	2019-02-07	6		6		6		13		25	0	27	0	17	1	16	1	30	0	25	0	24	0	6		27	0	30	0	35	0	32	0	29		19	0	22	0	14	2	33		24		25		6
21-WK12-H-1	P. fluor	2019-02-07	6		6		6		12		27	0	25	0	18	1	18	1	32	0	25	0	24	0	6		31	0	29	0	35	0	29	0	22		24	0	22	0	15	2	27		34		28		6
21-WK12-C-3	P. aer	2019-02-07	6		6		6		19		21	0	30	0	35	0	30	0	30	0	27	0	27	0	6		33	0	26	0	16	0	21	0	6		16	0	15	0	28	0	12		14		8		6
21-WK12-C-2	P. aer	2019-02-07	6		6		6		19		26	0	29	0	32	0	30	0	30	0	26	0	28	0	6		35	0	21	0	16	0	23	0	6		21	0	15	0	28	0	14		15		9		6
21-WK10-C-2	P. fluor/ver	2019-01-17	6		6		18		22		26	0	31	0	29	0	33	0	28	0	27	0	26	0	6		34	0	31	0	30	0	31	0	19		13	1	16	0	19	1	27		30		25		6
21-W5-C-3	P. aer	2018-12-20	6		6		6		19		27	0	30	0	38	0	30	0	30	0	29	0	27	0	6		33	0	28	0	17	0	21	0	6		17	0	15	0	27	0	14		14		11		6
21-W5-C-2	P. aer	2018-12-20	6		6		6		19		26	0	29	0	33	0	29	0	30	0	28	0	28	0	6		33	0	26	0	18	0	21	0	6		18	0	15	0	28	0	13		15		11		6
21-W5-C-1	P. fluor/ver	2018-12-20	6		6		6		16		26	0	34	0	28	0	30	0	36	0	32	0	31	0	6		37	0	32	0	34	0	36	0	21		26	0	21	0	12	2	31		30		29		6
20-WK8-E-4	P. put	2019-01-17	6		6		6		20		NA	NA	30	0	24	0	26	0	29	0	28	0	27	0	6		29	0	21	0	20	0	23	0	6		6	2	19	0	21	1	20		23		17		6
20-WK8-E-2	P. put	2019-01-17	6		6		6		22		28	0	31	0	25	0	31	0	30	0	30	0	29	0	6		27	0	22	0	20	0	22	0	11		14	1	19	0	21	1	23		21		17		6
20-WK8-E-1	P. put	2019-01-17	6		6		6		20		24	0	27	0	21	0	33	0	26	0	27	0	26	0	6		31	0	23	0	24	0	25	0	6		6	2	15	0	17	1	16		21		15		6
20-WK8-C-5	P. put	2019-01-17	6		6		6		22		25	0	26	0	22	0	35	0	25	0	28	0	24	0	6		31	0	24	0	26	0	34	0	6		6	2	16	0	17	1	21		23		20		6
20-WK8-C-3	P. put	2019-01-09	6		6		6		23		25	0	27	0	26	0	33	0	26	0	30	0	25	0	6		32	0	25	0	27	0	30	0	6		8	2	17	0	19	1	23		25		21		6
20-WK8-C-2	P. put	2019-01-09	6		6		6		21		25	0	30	0	27	0	35	0	27	0	29	0	23	0	6		34	0	26	0	31	0	34	0	6		6	2	19	0	14	2	24		29		23		6
20-WK6-E-4	P. put	2019-01-09	6		6		6		18		25	0	27	0	22	0	31	0	24	0	27	0	25	0	6		29	0	21	0	24	0	25	0	6		6	2	15	0	18	0	16		18		15		6
20-WK6-E-1	P. put	2019-01-09	6		6		6		19		25	0	27	0	22	0	30	0	25	0	27	0	24	0	6		29	0	23	0	24	0	26	0	6		6	2	16	0	18	1	15		19		15		6
20-WK6-C-2	P. put	2019-01-09	6		6		6		15		24	0	26	0	14	2	30	0	25	0	29	0	23	0	6		29	0	24	0	26	0	30	0	6		14	1	18	0	12	2	19		21		19		6
20-WK5B-E-2	P. put	2018-12-20	6		6		10		23		29	0	31	0	26	0	35	0	31	0	30	0	29	0	6		31	0	25	0	25	0	29	0	16		14	1	19	0	23	0	21		22		17		6
20-WK5B-E-1	P. put	2018-12-20	6		6		6		20		27	0	30	0	24	0	32	0	31	0	30	0	30	0	6		28	0	24	0	20	0	23	0	13		16	0	19	0	20	1	22		23		20		6
20-WK14-E-6	P. put	2019-02-07	6		6		6		16		19	0	25	0	19	0	32	0	25	0	25	0	22	0	6		25	0	19	0	20	0	24	0	6		6	2	15	0	18	1	16		16		19		6
20-WK14-E-3	P. fluor	2019-02-07	6		6		6		6		20	0	20	0	21	0	25	0	25	0	23	0	21	0	6		30	0	25	0	24	0	30	0	17		20	0	20	0	6	2	21		18		18		6
20-WK14-E-2	P. put	2019-02-07	6		6		6		18		23	0	24	0	18	1	34	0	24	0	25	0	24	0	6		29	0	20	0	21	0	25	0	6		6	2	16	0	16	1	17		19		19		6
20-WK14-C-5	P. put	2019-02-07	6		6		6		21		24	0	29	0	24	0	33	0	26	0	28	0	28	0	6		31	0	25	0	27	0	29	0	6		6	2	16	0	17	1	21		19		22		6
20-WK14-C-3	P. fluor	2019-05-08	6		6		6		11		23	0	27	0	9	2	36	0	30	0	30	0	28	0	6		30	0	25	0	28	0	29	0	13		8		15	0	6	2	14		16		15		6
20-WK12-E-4	P. put/veronii	2019-02-07	6		6		6		6		21	0	22	0	24	0	30	0	21	0	20	1	24	0	6		33	0	34	0	29	0	33	0	24		25	0	24	0	10	2	29		21		24		6
20-WK12-E-3	P. put	2019-02-07	6		6		6		13		24	0	25	0	20	0	33	0	25	0	27	0	24	0	6		26	0	20	0	21	0	25	0	6		6	2	16	0	16	1	18		14		19		6
19-W3-D-6	P. aer	2018-12-20	6		6		6		12		21	0	19	0	6	2	18	1	24	0	25	0	23	0	6		6	2	6	2	16	0	18	0	6		6	2	15	0	14	2	6		7		6		6
19-W3-D-3	P. aer	2018-12-20	6		6		6		12		22	0	20	0	9	2	14	2	24	0	24	0	21	0	6		8	2	8	2	16	0	19	0	6		11	2	15	0	16	1	9		8		8		6
18-WK8-C-4	P. put	2019-01-09	6		6		6		17		27	0	28	0	22	0	30	0	29	0	31	0	26	0	6		28	0	21	0	22	0	26	0	6		14	1	19	0	15	2	21		24		19		6
18-WK8-C-3	P. aer	2019-01-09	6		6		6		19		28	0	30	0	37	0	29	0	29	0	28	0	27	0	6		34	0	30	0	18	0	23	0	12		17	0	17	0	27	0	14		15		11		6
18-WK8-C-1	P. put	2019-01-09	6		6		6		15		26	0	27	0	16	1	34	0	27	0	29	0	27	0	6		29	0	23	0	20	0	26	0	6		16	0	20	0	15	2	22		25		17		6
18-WK14-E-3	P. put	2019-02-07	6		6		6		20		23	0	26	0	15	2	32	0	24	0	27	0	26	0	6		27	0	23	0	20	0	24	0	6		13	1	16	0	19	1	17		15		21		6
18-WK14-E-1	P. put	2019-02-07	6		6		6		15		21	0	21	0	11	2	32	0	21	0	21	0	24	0	6		24	0	18	0	16	0	19	0	6		12	2	17	0	12	2	16		12		20		6
18-WK12-C-4	P. put	2019-01-17	6		6		6		17		20	0	29	0	20	0	30	0	27	0	31	0	26	0	6		29	0	24	0	24	0	29	0	6		14	1	16	0	15	2	22		23		19		6
18-WK12-C-3	P. aer	2019-01-17	6		6		6		18		26	0	28	0	31	0	30	0	29	0	29	0	26	0	6		31	0	27	0	17	0	20	0	6		18	0	15	0	26	0	13		13		10		6
18-WK12-C-2	P. put	2019-01-17	6		6		6		14		24	0	25	0	15	2	32	0	25	0	26	0	24	0	6		24	0	21	0	18	0	23	0	6		16	0	12	0	12	2	17		20		16		6
18-WK12-C-1	P. put	2019-01-17	6		6		6		16		26	0	28	0	19	0	32	0	29	0	31	0	26	0	6		31	0	29	0	26	0	27	0	6		15	1	16	0	17	1	23		24		20		6
18-WK10-C-1	P. aer	2019-01-17	6		6		6		19		26	0	28	0	35	0	29	0	30	0	28	0	26	0	6		33	0	26	0	17	0	21	0	6		17	0	14	0	26	0	12		13		11		6
18-W5-C-2	P. put	2018-12-20	6		6		6		11		21	0	29	0	21	0	32	0	28	0	27	0	27	0	6		30	0	23	0	24	0	28	0	6		12	2	17	0	16	1	20		21		17		6
18-W3-D3	P. aer	2018-12-20	6		6		6		6		25	0	26	0	30	0	28	0	27	0	27	0	27	0	6		33	0	26	0	18	0	23	0	11		6	2	15	0	26	0	12		13		11		6
18-W3-D2	P. aer	2018-12-20	6		6		6		6		26	0	28	0	31	0	29	0	27	0	29	0	29	0	6		34	0	26	0	20	0	25	0	11		10	2	15	0	27	0	11		13		11		6
18-W3-D-1	P. aer	2018-12-20	6		6		6		20		25	0	25	0	16	1	18	1	30	0	28	0	26	0	6		31	0	25	0	6	2	19	0	6		17	0	16	0	26	0	12		14		11		6
17-WK14-E-1	P. aer	2019-02-07	6		6		6		17		25	0	27	0	35	0	30	0	28	0	29	0	27	0	6		34	0	28	0	18	0	20	0	6		17	0	15	0	26	0	15		16		NA		6
17-WK12-L-1	P. oryzihabitans	2019-01-17	24		6		25		25		30	0	31	0	36	0	37	0	32	0	27	0	32	0	28		36	0	35	0	32	0	30	0	26		16	0	18	0	25	0	27		28		28		6
17-W3-D-1	P. aer	2018-12-20	6		6		6		17		21	0	22	0	9	2	13	2	27	0	21	0	24	0	6		25	0	19	0	6	2	18	0	6		6	2	16	0	22	0	8		11		8		6
15-W3-D-4	P. aer	2018-12-20	6		6		8		23		24	0	24	0	15	2	21	0	29	0	27	0	27	0	6		23	0	19	0	6	2	19	0	6		18	0	15	0	26	0	9		10		9		6
15-W3-D-3	P. aer	2018-12-20	6		6		6		13		24	0	20	0	30	0	30	0	24	0	29	0	24	0	6		24	0	18	0	18	0	20	0	6		29	0	16	0	17	1	9		10		8		6
15-W3-D-2	P. aer	2018-12-20	6		6		10		24		25	0	24	0	6	2	19	0	31	0	28	0	28	0	6		19	1	13	2	6	2	17	0	6		16	0	11	0	29	0	8		10		9		6
14-W3-D-2	P. aer	2018-12-20	6		6		6		13		25	0	21	0	8	2	9	2	24	0	29	0	26	0	6		8	2	6	2	6	2	18	0	6		10	2	16	0	19	1	6		6		6		6
14-W3-D-1	P. aer	2018-12-20	6		6		6		11		24	0	20	0	8	2	9	2	25	0	28	0	24	0	6		8	2	6	2	6	2	18	0	6		12	2	16	0	19	1	6		6		6		6
12-W3-D-3	P. aer	2018-12-20	6		6		6		22		27	0	24	0	19	0	23	0	32	0	29	0	29	0	6		15	2	10	2	6	2	19	0	6		24	0	14	0	28	0	14		16		12		6
12-W3-D-2	P. aer	2018-12-20	6		6		6		21		25	0	29	0	16	1	17	1	30	0	29	0	27	0	6		20	1	12	2	8	2	30	0	6		12	2	16	0	26	0	18		21		21		6
[truncated: 5 more columns]
