# Supplementary material for: Antibiotic-resistant organisms establish reservoirs in new hospital built environments and are related to patient blood infection isolates
Source: Commun Med (Lond). 2022 Jun 1;2:62. doi: 10.1038/s43856-022-00124-5 (PMC9160058; doi:10.1038/s43856-022-00124-5)
Supplement: Supplementary file 4 — Supplementary Data 3 [file 43856_2022_124_MOESM4_ESM.xlsx]

## Sheet: Sheet1
ID	Name	Collected	Type
GCA_001721745.1_ASM172174v1_genomic	PA_D1	Reference	Clinical
GCA_001721765.1_ASM172176v1_genomic	PA_D2	Reference	Clinical
GCA_001721785.1_ASM172178v1_genomic	PA_D9	Reference	Clinical
GCA_001721805.1_ASM172180v1_genomic	PA_D16	Reference	Clinical
GCA_001721825.1_ASM172182v1_genomic	PA_D22	Reference	Clinical
GCA_001721845.1_ASM172184v1_genomic	PA_D25	Reference	Clinical
GCA_001722025.1_ASM172202v1_genomic	PA_D5	Reference	Clinical
GCA_001722045.1_ASM172204v1_genomic	PA_D21	Reference	Clinical
GCA_002287725.2_ASM228772v2_genomic	PPF-1	Reference	Environmental
GCA_002312055.1_ASM231205v1_genomic	173	Reference	Environmental
GCA_002312065.1_ASM231206v1_genomic	462	Reference	Environmental
GCA_002312095.1_ASM231209v1_genomic	712	Reference	Environmental
GCA_002312115.1_ASM231211v1_genomic	282	Reference	Environmental
GCA_002312135.1_ASM231213v1_genomic	Site 7	Reference	Environmental
GCA_002312145.1_ASM231214v1_genomic	151 Assistante	Reference	Environmental
GCA_002312175.1_ASM231217v1_genomic	146 Assistante	Reference	Environmental
GCA_002312195.1_ASM231219v1_genomic	Chir_D-144	Reference	Environmental
GCA_002312215.1_ASM231221v1_genomic	PPF-2	Reference	Environmental
GCA_002312235.1_ASM231223v1_genomic	578-B	Reference	Environmental
GCA_002312245.1_ASM231224v1_genomic	PPF-21	Reference	Environmental
GCA_002312275.1_ASM231227v1_genomic	PPF-20	Reference	Environmental
GCA_002312295.1_ASM231229v1_genomic	PPF-19	Reference	Environmental
GCA_002312315.1_ASM231231v1_genomic	Urg-7	Reference	Environmental
GCA_002312335.1_ASM231233v1_genomic	Ortho-1	Reference	Environmental
GCA_002312355.1_ASM231235v1_genomic	578-A	Reference	Environmental
GCA_002312375.1_ASM231237v1_genomic	358	Reference	Environmental
GCA_002312385.1_ASM231238v1_genomic	279	Reference	Environmental
GCA_002312405.1_ASM231240v1_genomic	392	Reference	Environmental
GCA_002312415.1_ASM231241v1_genomic	E-500	Reference	Environmental
GCA_002312455.1_ASM231245v1_genomic	359	Reference	Environmental
GCA_002312465.1_ASM231246v1_genomic	585	Reference	Environmental
GCA_002312495.1_ASM231249v1_genomic	VD564	Reference	Environmental
GCA_002312505.1_ASM231250v1_genomic	VD329	Reference	Environmental
GCA_002312535.1_ASM231253v1_genomic	354	Reference	Environmental
GCA_002312545.1_ASM231254v1_genomic	265	Reference	Environmental
GCA_002312575.1_ASM231257v1_genomic	707A	Reference	Environmental
GCA_002312585.1_ASM231258v1_genomic	PPF-7	Reference	Environmental
GCA_002312615.1_ASM231261v1_genomic	506	Reference	Environmental
GCA_002312625.1_ASM231262v1_genomic	PPF-13	Reference	Environmental
GCA_002312645.1_ASM231264v1_genomic	Urg-5	Reference	Environmental
GCA_002312675.1_ASM231267v1_genomic	PPF-18	Reference	Environmental
GCA_002312685.1_ASM231268v1_genomic	Chir_D-144_assistant	Reference	Environmental
GCA_002312695.1_ASM231269v1_genomic	403	Reference	Environmental
GCA_002312705.1_ASM231270v1_genomic	VD609	Reference	Environmental
GCA_002312755.1_ASM231275v1_genomic	297	Reference	Environmental
GCA_002312765.1_ASM231276v1_genomic	VD706	Reference	Environmental
GCA_002312795.1_ASM231279v1_genomic	VD171	Reference	Environmental
GCA_002968515.1_ASM296851v1_genomic	PA_CDC13	Reference	AR Isolate
GCA_002968585.1_ASM296858v1_genomic	PA_CDC12	Reference	AR Isolate
GCA_002968655.1_ASM296865v1_genomic	PA_CDC11	Reference	AR Isolate
GCA_002968695.1_ASM296869v1_genomic	PA_CDC14	Reference	AR Isolate
GCA_002968755.1_ASM296875v1_genomic	PA_CDC10	Reference	AR Isolate
GCA_002968955.1_ASM296895v1_genomic	PA_CDC9	Reference	AR Isolate
GCA_003073615.1_ASM307361v1_genomic	PA_CDC8	Reference	AR Isolate
GCA_003073695.1_ASM307369v1_genomic	PA_CDC7	Reference	AR Isolate
GCA_003073735.1_ASM307373v1_genomic	PA_CDC6	Reference	AR Isolate
GCA_003073795.1_ASM307379v1_genomic	PA_CDC5	Reference	AR Isolate
GCA_003193645.1_ASM319364v1_genomic	PA_CDC4	Reference	AR Isolate
GCA_003288335.1_ASM328833v1_genomic	PA_CDC3	Reference	AR Isolate
GCA_003288355.1_ASM328835v1_genomic	PA_CDC2	Reference	AR Isolate
GCA_003288435.1_ASM328843v1_genomic	PA_CDC1	Reference	AR Isolate
GCA_003441515.1_ASM344151v1_genomic	WPB100	Reference	Environmental
GCA_003441535.1_ASM344153v1_genomic	WPB101	Reference	Environmental
GCA_003441555.1_ASM344155v1_genomic	WPB099	Reference	Environmental
GCA_003441575.1_ASM344157v1_genomic	WPB098	Reference	Environmental
GCA_003798105.1_ASM379810v1_genomic	PA_H26027	Reference	Clinical
GCA_003798125.1_ASM379812v1_genomic	PA_H25883	Reference	Clinical
GCA_003798145.1_ASM379814v1_genomic	PA_H26023	Reference	Clinical
GCA_003968015.1_ASM396801v1_genomic	MRSN8914	Reference	AR Isolate
GCA_003968025.1_ASM396802v1_genomic	MRSN8915	Reference	AR Isolate
GCA_003968035.1_ASM396803v1_genomic	MRSN994	Reference	AR Isolate
GCA_003968045.1_ASM396804v1_genomic	MRSN8139	Reference	AR Isolate
GCA_003968055.1_ASM396805v1_genomic	MRSN8912	Reference	AR Isolate
GCA_003968115.1_ASM396811v1_genomic	MRSN7014	Reference	AR Isolate
GCA_003968125.1_ASM396812v1_genomic	MRSN8136	Reference	AR Isolate
GCA_003968135.1_ASM396813v1_genomic	MRSN6695	Reference	AR Isolate
GCA_003968155.1_ASM396815v1_genomic	MRSN6241	Reference	AR Isolate
GCA_003968165.1_ASM396816v1_genomic	MRSN6678	Reference	AR Isolate
GCA_003968215.1_ASM396821v1_genomic	MRSN6220	Reference	AR Isolate
GCA_003968225.1_ASM396822v1_genomic	MRSN5524	Reference	AR Isolate
GCA_003968235.1_ASM396823v1_genomic	MRSN5539	Reference	AR Isolate
GCA_003968275.1_ASM396827v1_genomic	MRSN552	Reference	AR Isolate
GCA_003968295.1_ASM396829v1_genomic	MRSN5519	Reference	AR Isolate
GCA_003968305.1_ASM396830v1_genomic	MRSN4841	Reference	AR Isolate
GCA_003968315.1_ASM396831v1_genomic	MRSN5498	Reference	AR Isolate
GCA_003968325.1_ASM396832v1_genomic	MRSN443463	Reference	AR Isolate
GCA_003968375.1_ASM396837v1_genomic	MRSN315	Reference	AR Isolate
GCA_003968385.1_ASM396838v1_genomic	MRSN19711	Reference	AR Isolate
GCA_003968395.1_ASM396839v1_genomic	MRSN20190	Reference	AR Isolate
GCA_003968425.1_ASM396842v1_genomic	MRSN9873	Reference	AR Isolate
GCA_003968445.1_ASM396844v1_genomic	MRSN9718	Reference	AR Isolate
GCA_003968475.1_ASM396847v1_genomic	MRSN8141	Reference	AR Isolate
GCA_003968495.1_ASM396849v1_genomic	MRSN8130	Reference	AR Isolate
GCA_003968525.1_ASM396852v1_genomic	MRSN6739	Reference	AR Isolate
GCA_003968535.1_ASM396853v1_genomic	MRSN5508	Reference	AR Isolate
GCA_003968565.1_ASM396856v1_genomic	MRSN435288	Reference	AR Isolate
GCA_003968585.1_ASM396858v1_genomic	MRSN321	Reference	AR Isolate
GCA_003968615.1_ASM396861v1_genomic	MRSN25678	Reference	AR Isolate
GCA_003968625.1_ASM396862v1_genomic	MRSN18754	Reference	AR Isolate
GCA_003968895.1_ASM396889v1_genomic	MRSN436311	Reference	AR Isolate
GCA_003968935.1_ASM396893v1_genomic	MRSN390231	Reference	AR Isolate
GCA_003968955.1_ASM396895v1_genomic	MRSN373401	Reference	AR Isolate
GCA_003968965.1_ASM396896v1_genomic	MRSN3705	Reference	AR Isolate
GCA_003968985.1_ASM396898v1_genomic	MRSN29192	Reference	AR Isolate
GCA_003969035.1_ASM396903v1_genomic	MRSN25762	Reference	AR Isolate
GCA_003969055.1_ASM396905v1_genomic	MRSN2444	Reference	AR Isolate
GCA_003969065.1_ASM396906v1_genomic	MRSN3587	Reference	AR Isolate
GCA_003969075.1_ASM396907v1_genomic	MRSN2101	Reference	AR Isolate
GCA_003969095.1_ASM396909v1_genomic	MRSN23861	Reference	AR Isolate
GCA_003969105.1_ASM396910v1_genomic	MRSN20176	Reference	AR Isolate
GCA_003969155.1_ASM396915v1_genomic	MRSN1948	Reference	AR Isolate
GCA_003969165.1_ASM396916v1_genomic	MRSN1906	Reference	AR Isolate
GCA_003969175.1_ASM396917v1_genomic	MRSN1938	Reference	AR Isolate
GCA_003969195.1_ASM396919v1_genomic	MRSN1899	Reference	AR Isolate
GCA_003969225.1_ASM396922v1_genomic	MRSN1902	Reference	AR Isolate
GCA_003969255.1_ASM396925v1_genomic	MRSN17849	Reference	AR Isolate
GCA_003969265.1_ASM396926v1_genomic	MRSN18970	Reference	AR Isolate
GCA_003969295.1_ASM396929v1_genomic	MRSN16744	Reference	AR Isolate
GCA_003969305.1_ASM396930v1_genomic	MRSN16740	Reference	AR Isolate
GCA_003969315.1_ASM396931v1_genomic	MRSN1688	Reference	AR Isolate
GCA_003969355.1_ASM396935v1_genomic	MRSN16383	Reference	AR Isolate
GCA_003969365.1_ASM396936v1_genomic	MRSN16345	Reference	AR Isolate
GCA_003969395.1_ASM396939v1_genomic	MRSN1613	Reference	AR Isolate
GCA_003969405.1_ASM396940v1_genomic	MRSN1617	Reference	AR Isolate
GCA_003969415.1_ASM396941v1_genomic	MRSN1601	Reference	AR Isolate
GCA_003969445.1_ASM396944v1_genomic	MRSN1583	Reference	AR Isolate
GCA_003969475.1_ASM396947v1_genomic	MRSN1388	Reference	AR Isolate
GCA_003969485.1_ASM396948v1_genomic	MRSN15678	Reference	AR Isolate
GCA_003969495.1_ASM396949v1_genomic	MRSN14981	Reference	AR Isolate
GCA_003969535.1_ASM396953v1_genomic	MRSN409937	Reference	AR Isolate
GCA_003969555.1_ASM396955v1_genomic	MRSN351791	Reference	AR Isolate
GCA_003969565.1_ASM396956v1_genomic	MRSN346179	Reference	AR Isolate
GCA_003969575.1_ASM396957v1_genomic	MRSN30858	Reference	AR Isolate
GCA_003969615.1_ASM396961v1_genomic	MRSN26263	Reference	AR Isolate
GCA_003969635.1_ASM396963v1_genomic	MRSN1925	Reference	AR Isolate
GCA_003969645.1_ASM396964v1_genomic	MRSN25623	Reference	AR Isolate
GCA_003969655.1_ASM396965v1_genomic	MRSN18562	Reference	AR Isolate
GCA_003969695.1_ASM396969v1_genomic	MRSN1739	Reference	AR Isolate
GCA_003969715.1_ASM396971v1_genomic	MRSN16344	Reference	AR Isolate
GCA_003969725.1_ASM396972v1_genomic	MRSN1612	Reference	AR Isolate
GCA_003969735.1_ASM396973v1_genomic	MRSN16847	Reference	AR Isolate
GCA_003969775.1_ASM396977v1_genomic	MRSN15753	Reference	AR Isolate
GCA_003969785.1_ASM396978v1_genomic	MRSN1380	Reference	AR Isolate
GCA_003969795.1_ASM396979v1_genomic	MRSN15566	Reference	AR Isolate
GCA_003969825.1_ASM396982v1_genomic	MRSN1356	Reference	AR Isolate
GCA_003969855.1_ASM396985v1_genomic	MRSN12914	Reference	AR Isolate
GCA_003969865.1_ASM396986v1_genomic	MRSN12283	Reference	AR Isolate
GCA_003969875.1_ASM396987v1_genomic	MRSN12365	Reference	AR Isolate
GCA_003969885.1_ASM396988v1_genomic	MRSN358800	Reference	AR Isolate
GCA_003969915.1_ASM396991v1_genomic	MRSN11538	Reference	AR Isolate
GCA_003969955.1_ASM396995v1_genomic	MRSN11278	Reference	AR Isolate
GCA_003969965.1_ASM396996v1_genomic	MRSN11281	Reference	AR Isolate
GCA_003969975.1_ASM396997v1_genomic	MRSN13488	Reference	AR Isolate
GCA_003969985.1_ASM396998v1_genomic	MRSN1344	Reference	AR Isolate
GCA_003970005.1_ASM397000v1_genomic	MRSN12368	Reference	AR Isolate
GCA_003970055.1_ASM397005v1_genomic	MRSN11285	Reference	AR Isolate
GCA_003970065.1_ASM397006v1_genomic	MRSN12282	Reference	AR Isolate
GCA_003970615.1_ASM397061v1_genomic	MRSN11536	Reference	AR Isolate
GCA_003970625.1_ASM397062v1_genomic	MRSN11286	Reference	AR Isolate
GCA_003970635.1_ASM397063v1_genomic	MRSN11976	Reference	AR Isolate
GCA_003977895.1_ASM397789v1_genomic	MRSN401528	Reference	AR Isolate
GCA_003977915.1_ASM397791v1_genomic	MRSN369569	Reference	AR Isolate
GCA_003977935.1_ASM397793v1_genomic	MRSN2144	Reference	AR Isolate
GCA_003977945.1_ASM397794v1_genomic	MRSN18855	Reference	AR Isolate
GCA_003977955.1_ASM397795v1_genomic	MRSN2108	Reference	AR Isolate
GCA_003977965.1_ASM397796v1_genomic	MRSN18803	Reference	AR Isolate
GCA_003977995.1_ASM397799v1_genomic	MRSN317	Reference	AR Isolate
GCA_003978035.1_ASM397803v1_genomic	MRSN18560	Reference	AR Isolate
GCA_009720405.1_ASM972040v1_genomic	T2436	Reference	Clinical
GCA_009720425.1_ASM972042v1_genomic	T2101	Reference	Clinical
GCA_009725015.1_ULIV_Paeru4068_1.0_genomic	4068	Reference	Clinical
GCF_000006765.1_ASM676v1_genomic	PA_PA01	Reference	Clinical
