# Supplementary material for: Antibiotic-resistant organisms establish reservoirs in new hospital built environments and are related to patient blood infection isolates
Source: Commun Med (Lond). 2022 Jun 1;2:62. doi: 10.1038/s43856-022-00124-5 (PMC9160058; doi:10.1038/s43856-022-00124-5)
Supplement: Supplementary file 5 — Supplementary Data 4 [file 43856_2022_124_MOESM5_ESM.xlsx]

## Sheet: SupplementaryData3
#query_name	seed_eggNOG_ortholog	seed_ortholog_evalue	seed_ortholog_score	best_tax_level	Preferred_name	GOs	EC	KEGG_ko	KEGG_Pathway	KEGG_Module	KEGG_Reaction	KEGG_rclass	BRITE	KEGG_TC	CAZy	BiGG_Reaction	taxonomic scope	eggNOG OGs	best eggNOG OG	COG Functional cat.	eggNOG free text desc.
NFLLPIFG_00001	1121405.dsmv_1779	6.8e-179	634	Deltaproteobacteria													Bacteria	1Q6P8@1224,2WY1S@28221,433HI@68525,COG1404@1,COG1404@2	NA|NA|NA	O	Belongs to the peptidase S8 family
NFLLPIFG_00004	287.DR97_2507	3.2e-174	617.8	Pseudomonas aeruginosa group	rci												Bacteria	1NWGS@1224,1RPST@1236,1YDYT@136841,COG0582@1,COG0582@2	NA|NA|NA	L	Phage integrase family
NFLLPIFG_00006	287.DR97_2505	5.8e-197	693.3	Gammaproteobacteria	ydgJ		1.1.1.371	ko:K16044	ko00562,ko01120,map00562,map01120		R09954	RC00182	ko00000,ko00001,ko01000				Bacteria	1MU8F@1224,1RNKY@1236,COG0673@1,COG0673@2	NA|NA|NA	S	oxidoreductase
NFLLPIFG_00007	287.DR97_2504	2.8e-47	194.1	Pseudomonas aeruginosa group	yggX	GO:0005575,GO:0005622,GO:0005623,GO:0005737,GO:0005829,GO:0006950,GO:0006979,GO:0008150,GO:0009987,GO:0033554,GO:0034599,GO:0042221,GO:0044424,GO:0044444,GO:0044464,GO:0050896,GO:0051716,GO:0070887											Bacteria	1MZ2V@1224,1S964@1236,1YGIQ@136841,COG2924@1,COG2924@2	NA|NA|NA	CO	Could be a mediator in iron transactions between iron acquisition and iron-requiring processes, such as synthesis and or repair of Fe-S clusters in biosynthetic enzymes
NFLLPIFG_00008	287.DR97_2503	1.9e-208	731.5	Pseudomonas aeruginosa group	mutY			ko:K03575	ko03410,map03410				ko00000,ko00001,ko01000,ko03400				Bacteria	1MUD4@1224,1RMBT@1236,1YE3Q@136841,COG1194@1,COG1194@2	NA|NA|NA	L	A G-specific adenine glycosylase
NFLLPIFG_00009	287.DR97_2502	0	1396.7	Pseudomonas aeruginosa group	asmA			ko:K07289,ko:K07290					ko00000	9.B.121			Bacteria	1NVUY@1224,1RPFM@1236,1YDAP@136841,COG2982@1,COG2982@2	NA|NA|NA	M	AsmA family
NFLLPIFG_00010	287.DR97_2501	1.8e-209	734.9	Pseudomonas aeruginosa group	lhgO												Bacteria	1N0QB@1224,1RN24@1236,1YGT5@136841,COG0579@1,COG0579@2	NA|NA|NA	S	FAD dependent oxidoreductase
NFLLPIFG_00011	287.DR97_2500	2e-33	147.9	Pseudomonas aeruginosa group													Bacteria	1N7K7@1224,1TCBU@1236,1YK5P@136841,COG2251@1,COG2251@2	NA|NA|NA
NFLLPIFG_00012	287.DR97_2499	1e-66	259.2	Pseudomonas aeruginosa group	panZ	GO:0006082,GO:0006508,GO:0006575,GO:0006732,GO:0006766,GO:0006767,GO:0006807,GO:0008150,GO:0008152,GO:0009058,GO:0009108,GO:0009110,GO:0009987,GO:0010467,GO:0015939,GO:0015940,GO:0016053,GO:0016485,GO:0019538,GO:0019752,GO:0031638,GO:0032787,GO:0034641,GO:0042364,GO:0042398,GO:0043086,GO:0043170,GO:0043436,GO:0043603,GO:0043604,GO:0044092,GO:0044237,GO:0044238,GO:0044249,GO:0044271,GO:0044281,GO:…											Bacteria	1NH17@1224,1SGXC@1236,1YGKR@136841,COG0454@1,COG0456@2	NA|NA|NA	K	Acetyltransferase (GNAT) domain
NFLLPIFG_00013	287.DR97_2498	6e-111	406.8	Pseudomonas aeruginosa group	hisB	GO:0000105,GO:0003674,GO:0003824,GO:0004401,GO:0004424,GO:0005488,GO:0005515,GO:0006082,GO:0006520,GO:0006547,GO:0006725,GO:0006793,GO:0006796,GO:0006807,GO:0008150,GO:0008152,GO:0008652,GO:0009058,GO:0009987,GO:0016053,GO:0016311,GO:0016787,GO:0016788,GO:0016791,GO:0016829,GO:0016835,GO:0016836,GO:0018130,GO:0019438,GO:0019752,GO:0034641,GO:0040007,GO:0042578,GO:0042802,GO:0043436,GO:0044237,GO:…	1.1.1.23,2.6.1.9,3.1.3.15,4.2.1.19	ko:K00013,ko:K00817,ko:K01089,ko:K01693	ko00340,ko00350,ko00360,ko00400,ko00401,ko00960,ko01100,ko01110,ko01130,ko01230,map00340,map00350,map00360,map00400,map00401,map00960,map01100,map01110,map01130,map01230	M00026	R00694,R00734,R01158,R01163,R03012,R03013,R03243,R03457	RC00006,RC00017,RC00099,RC00242,RC00463,RC00888,RC00932	ko00000,ko00001,ko00002,ko01000,ko01007			iECO111_1330.ECO111_2746,iECS88_1305.ECS88_2121,iJN746.PP_0289,iLJ478.TM1039,iSB619.SA_RS14130,iUMNK88_1353.UMNK88_2570	Bacteria	1MWBS@1224,1RPA9@1236,1YD7D@136841,COG0131@1,COG0131@2	NA|NA|NA	E	Imidazoleglycerol-phosphate dehydratase
NFLLPIFG_00014	287.DR97_2497	1.2e-122	445.7	Pseudomonas aeruginosa group	hisH	GO:0000105,GO:0000107,GO:0003674,GO:0003824,GO:0005575,GO:0005618,GO:0005623,GO:0006082,GO:0006520,GO:0006547,GO:0006725,GO:0006807,GO:0008150,GO:0008152,GO:0008652,GO:0009058,GO:0009987,GO:0016053,GO:0016740,GO:0016757,GO:0016763,GO:0018130,GO:0019438,GO:0019752,GO:0030312,GO:0034641,GO:0040007,GO:0043436,GO:0044237,GO:0044238,GO:0044249,GO:0044281,GO:0044283,GO:0044464,GO:0046394,GO:0046483,GO:…		ko:K02501	ko00340,ko01100,ko01110,ko01230,map00340,map01100,map01110,map01230	M00026	R04558	RC00010,RC01190,RC01943	ko00000,ko00001,ko00002,ko01000				Bacteria	1MU4X@1224,1RRP3@1236,1YCT6@136841,COG0118@1,COG0118@2	NA|NA|NA	E	IGPS catalyzes the conversion of PRFAR and glutamine to IGP, AICAR and glutamate. The HisH subunit provides the glutamine amidotransferase activity that produces the ammonia necessary to HisF for the synthesis of IGP and AICAR
NFLLPIFG_00015	287.DR97_2496	1.7e-38	164.9	Pseudomonas aeruginosa group													Bacteria	1QEDA@1224,1TAZV@1236,1YGU0@136841,COG5460@1,COG5460@2	NA|NA|NA	S	Uncharacterized conserved protein (DUF2164)
NFLLPIFG_00016	287.DR97_2495	6e-137	493.4	Pseudomonas aeruginosa group	hisA	GO:0000105,GO:0000162,GO:0003674,GO:0003824,GO:0003949,GO:0005575,GO:0005622,GO:0005623,GO:0005737,GO:0006082,GO:0006520,GO:0006547,GO:0006568,GO:0006576,GO:0006586,GO:0006725,GO:0006807,GO:0008150,GO:0008152,GO:0008652,GO:0009058,GO:0009072,GO:0009073,GO:0009308,GO:0009309,GO:0009987,GO:0016053,GO:0016853,GO:0016860,GO:0016861,GO:0018130,GO:0019438,GO:0019752,GO:0034641,GO:0042401,GO:0042430,GO:…	5.3.1.16	ko:K01814	ko00340,ko01100,ko01110,ko01230,map00340,map01100,map01110,map01230	M00026	R04640	RC00945	ko00000,ko00001,ko00002,ko01000			iAF987.Gmet_0388	Bacteria	1MW6S@1224,1RN3M@1236,1YEIR@136841,COG0106@1,COG0106@2	NA|NA|NA	E	Histidine biosynthesis protein
NFLLPIFG_00017	287.DR97_2494	3.6e-140	504.2	Pseudomonas aeruginosa group	hisF	GO:0000105,GO:0000162,GO:0003674,GO:0003824,GO:0003949,GO:0005575,GO:0005622,GO:0005623,GO:0005737,GO:0006082,GO:0006520,GO:0006547,GO:0006568,GO:0006576,GO:0006586,GO:0006725,GO:0006807,GO:0008150,GO:0008152,GO:0008652,GO:0009058,GO:0009072,GO:0009073,GO:0009308,GO:0009309,GO:0009987,GO:0016053,GO:0016853,GO:0016860,GO:0016861,GO:0018130,GO:0019438,GO:0019752,GO:0034641,GO:0042401,GO:0042430,GO:…		ko:K02500	ko00340,ko01100,ko01110,ko01230,map00340,map01100,map01110,map01230	M00026	R04558	RC00010,RC01190,RC01943	ko00000,ko00001,ko00002,ko01000				Bacteria	1MUS0@1224,1RPJQ@1236,1YER6@136841,COG0107@1,COG0107@2	NA|NA|NA	E	IGPS catalyzes the conversion of PRFAR and glutamine to IGP, AICAR and glutamate. The HisF subunit catalyzes the cyclization activity that produces IGP and AICAR from PRFAR using the ammonia provided by the HisH subunit
NFLLPIFG_00018	287.DR97_2493	6.1e-137	493.4	Pseudomonas aeruginosa group				ko:K02030		M00236			ko00000,ko00002,ko02000	3.A.1.3			Bacteria	1RH2S@1224,1T9F7@1236,1YEVZ@136841,COG0834@1,COG0834@2	NA|NA|NA	ET	Bacterial extracellular solute-binding proteins, family 3
NFLLPIFG_00019	287.DR97_2492	4.1e-141	507.3	Pseudomonas aeruginosa group				ko:K02030		M00236			ko00000,ko00002,ko02000	3.A.1.3			Bacteria	1RH2S@1224,1S9QV@1236,1YES7@136841,COG0834@1,COG0834@2	NA|NA|NA	ET	Bacterial extracellular solute-binding proteins, family 3
NFLLPIFG_00020	287.DR97_2491	6.6e-139	500	Pseudomonas aeruginosa group				ko:K02030		M00236			ko00000,ko00002,ko02000	3.A.1.3			Bacteria	1RH2S@1224,1S5X9@1236,1YESD@136841,COG0834@1,COG0834@2	NA|NA|NA	ET	amino acid
NFLLPIFG_00021	287.DR97_2490	5.9e-293	1012.7	Gammaproteobacteria													Bacteria	1NS1F@1224,1SKN9@1236,2EX8B@1,33QJ4@2	NA|NA|NA
NFLLPIFG_00022	287.DR97_2489	1.6e-140	505.4	Pseudomonas aeruginosa group	yibQ			ko:K09798					ko00000				Bacteria	1N3JP@1224,1RNKH@1236,1YFKJ@136841,COG2861@1,COG2861@2	NA|NA|NA	S	Divergent polysaccharide deacetylase
NFLLPIFG_00023	287.DR97_2488	4.8e-238	830.1	Pseudomonas aeruginosa group	ctpA		3.4.21.102	ko:K03797					ko00000,ko01000,ko01002				Bacteria	1MU39@1224,1RMSR@1236,1YENE@136841,COG0793@1,COG0793@2	NA|NA|NA	M	Belongs to the peptidase S41A family
NFLLPIFG_00024	287.DR97_2487	2.6e-152	545.4	Pseudomonas aeruginosa group	envC	GO:0000920,GO:0001896,GO:0003674,GO:0003824,GO:0005575,GO:0005623,GO:0005886,GO:0008150,GO:0008219,GO:0009273,GO:0009314,GO:0009628,GO:0009987,GO:0012501,GO:0016020,GO:0016787,GO:0030288,GO:0030313,GO:0031975,GO:0032153,GO:0042221,GO:0042493,GO:0042546,GO:0042597,GO:0043085,GO:0044085,GO:0044093,GO:0044464,GO:0050790,GO:0050896,GO:0051301,GO:0051336,GO:0051345,GO:0065007,GO:0065009,GO:0071554,GO:…		ko:K06194,ko:K12943,ko:K21471					ko00000,ko01000,ko01002,ko01011	1.A.34.1.2			Bacteria	1MY3E@1224,1RPQP@1236,1YCT3@136841,COG4942@1,COG4942@2	NA|NA|NA	D	Peptidase family M23
NFLLPIFG_00025	287.DR97_2486	5.7e-128	463.8	Gammaproteobacteria				ko:K07052					ko00000				Bacteria	1P0IE@1224,1RS9M@1236,COG1266@1,COG1266@2	NA|NA|NA	S	CAAX amino terminal protease family
NFLLPIFG_00026	287.DR97_2485	1.2e-296	1025	Pseudomonas aeruginosa group	gpmI	GO:0003674,GO:0003824,GO:0004619,GO:0005488,GO:0005575,GO:0005622,GO:0005623,GO:0005737,GO:0005829,GO:0005975,GO:0006082,GO:0006090,GO:0006091,GO:0006096,GO:0006139,GO:0006163,GO:0006164,GO:0006165,GO:0006725,GO:0006732,GO:0006733,GO:0006753,GO:0006754,GO:0006757,GO:0006793,GO:0006796,GO:0006807,GO:0006950,GO:0006979,GO:0008150,GO:0008152,GO:0009056,GO:0009058,GO:0009108,GO:0009117,GO:0009123,GO:…	5.4.2.12	ko:K15633	ko00010,ko00260,ko00680,ko01100,ko01110,ko01120,ko01130,ko01200,ko01230,map00010,map00260,map00680,map01100,map01110,map01120,map01130,map01200,map01230	M00001,M00002,M00003	R01518	RC00536	ko00000,ko00001,ko00002,ko01000			iECSE_1348.ECSE_3895,iJN678.yibO,iJN746.PP_5056	Bacteria	1MUQ1@1224,1RMJE@1236,1YEMU@136841,COG0696@1,COG0696@2	NA|NA|NA	G	Catalyzes the interconversion of 2-phosphoglycerate and 3-phosphoglycerate
NFLLPIFG_00027	287.DR97_2484	1.6e-62	245.4	Pseudomonas aeruginosa group	yibN	GO:0005575,GO:0005622,GO:0005623,GO:0005737,GO:0005829,GO:0044424,GO:0044444,GO:0044464	2.8.1.1,2.8.1.2	ko:K01011,ko:K02439	ko00270,ko00920,ko01100,ko01110,ko01120,ko04122,map00270,map00920,map01100,map01110,map01120,map04122		R01931,R03105,R03106	RC00214	ko00000,ko00001,ko01000				Bacteria	1MZ83@1224,1S8ZI@1236,1YGDP@136841,COG0607@1,COG0607@2	NA|NA|NA	P	Rhodanese Homology Domain
NFLLPIFG_00028	287.DR97_2483	7.4e-42	176	Pseudomonas aeruginosa group	grxC	GO:0003674,GO:0003824,GO:0005488,GO:0005575,GO:0005622,GO:0005623,GO:0005737,GO:0005829,GO:0008150,GO:0008152,GO:0015035,GO:0015036,GO:0016491,GO:0016667,GO:0033218,GO:0042277,GO:0043167,GO:0043168,GO:0043295,GO:0044424,GO:0044444,GO:0044464,GO:0048037,GO:0055114,GO:0072341,GO:1900750,GO:1901681		ko:K03676					ko00000,ko03110				Bacteria	1N72P@1224,1SCA2@1236,1YGQR@136841,COG0695@1,COG0695@2	NA|NA|NA	O	Has a glutathione-disulfide oxidoreductase activity in the presence of NADPH and glutathione reductase. Reduces low molecular weight disulfides and proteins
NFLLPIFG_00029	287.DR97_2482	1.4e-86	325.5	Pseudomonas aeruginosa group	secB	GO:0002790,GO:0003674,GO:0005488,GO:0005515,GO:0005575,GO:0005622,GO:0005623,GO:0005737,GO:0005829,GO:0006605,GO:0006810,GO:0006886,GO:0008104,GO:0008150,GO:0009306,GO:0009987,GO:0015031,GO:0015833,GO:0032940,GO:0033036,GO:0034613,GO:0042886,GO:0043952,GO:0044424,GO:0044444,GO:0044464,GO:0045184,GO:0046903,GO:0046907,GO:0051082,GO:0051179,GO:0051234,GO:0051641,GO:0051649,GO:0055085,GO:0070727,GO:…		ko:K03071	ko02024,ko03060,ko03070,map02024,map03060,map03070	M00335			ko00000,ko00001,ko00002,ko02044,ko03110	3.A.5			Bacteria	1RI75@1224,1S62H@1236,1YFPC@136841,COG1952@1,COG1952@2	NA|NA|NA	U	One of the proteins required for the normal export of preproteins out of the cell cytoplasm. It is a molecular chaperone that binds to a subset of precursor proteins, maintaining them in a translocation-competent state. It also specifically binds to its receptor SecA
NFLLPIFG_00030	287.DR97_2481	1.2e-85	322.4	Pseudomonas aeruginosa group	trmL	GO:0001510,GO:0002128,GO:0002130,GO:0002131,GO:0002132,GO:0003674,GO:0003824,GO:0005488,GO:0005515,GO:0006139,GO:0006396,GO:0006399,GO:0006400,GO:0006725,GO:0006807,GO:0008033,GO:0008150,GO:0008152,GO:0008168,GO:0008173,GO:0008175,GO:0008757,GO:0009451,GO:0009987,GO:0010467,GO:0016070,GO:0016300,GO:0016427,GO:0016740,GO:0016741,GO:0030488,GO:0032259,GO:0034470,GO:0034641,GO:0034660,GO:0042802,GO:…	2.1.1.207	ko:K03216					ko00000,ko01000,ko03016				Bacteria	1RCY4@1224,1S3PI@1236,1YFZM@136841,COG0219@1,COG0219@2	NA|NA|NA	J	Methylates the ribose at the nucleotide 34 wobble position in the two leucyl isoacceptors tRNA(Leu)(CmAA) and tRNA(Leu)(cmnm5UmAA). Catalyzes the methyl transfer from S- adenosyl-L-methionine to the 2'-OH of the wobble nucleotide
NFLLPIFG_00031	1226994.AMZB01000081_gene226	1.1e-14	86.3	Pseudomonas aeruginosa group													Bacteria	1QEEV@1224,1TB3M@1236,1YGXC@136841,2BCRQ@1,326C7@2	NA|NA|NA
NFLLPIFG_00032	287.DR97_2479	1.7e-273	948	Pseudomonas aeruginosa group	glnG	GO:0003674,GO:0003676,GO:0003677,GO:0005488,GO:0005575,GO:0005622,GO:0005623,GO:0005737,GO:0005829,GO:0006355,GO:0008150,GO:0009889,GO:0009890,GO:0009891,GO:0009892,GO:0009893,GO:0010468,GO:0010556,GO:0010557,GO:0010558,GO:0010604,GO:0010605,GO:0010628,GO:0010629,GO:0019219,GO:0019222,GO:0031323,GO:0031324,GO:0031325,GO:0031326,GO:0031327,GO:0031328,GO:0043565,GO:0044424,GO:0044444,GO:0044464,GO:…		ko:K07712	ko02020,map02020	M00497			ko00000,ko00001,ko00002,ko02022				Bacteria	1MU0N@1224,1RMCK@1236,1YFJK@136841,COG2204@1,COG2204@2	NA|NA|NA	T	nitrogen regulation protein
NFLLPIFG_00033	287.DR97_2478	2e-197	694.9	Pseudomonas aeruginosa group	glnL	GO:0000155,GO:0000160,GO:0003674,GO:0003824,GO:0004672,GO:0004673,GO:0004721,GO:0005488,GO:0005515,GO:0005575,GO:0005622,GO:0005623,GO:0006464,GO:0006468,GO:0006470,GO:0006793,GO:0006796,GO:0006807,GO:0007154,GO:0007165,GO:0008150,GO:0008152,GO:0009987,GO:0016301,GO:0016310,GO:0016311,GO:0016740,GO:0016772,GO:0016773,GO:0016775,GO:0016787,GO:0016788,GO:0016791,GO:0018106,GO:0018193,GO:0018202,GO:…	2.7.13.3	ko:K07708,ko:K07710	ko02020,map02020	M00497,M00500			ko00000,ko00001,ko00002,ko01000,ko01001,ko02022				Bacteria	1MVN6@1224,1RN15@1236,1YD5W@136841,COG3852@1,COG3852@2	NA|NA|NA	T	PAS fold
NFLLPIFG_00034	287.DR97_2477	4e-104	384	Pseudomonas aeruginosa group	VP0120												Bacteria	1N868@1224,1SCUM@1236,1YFVD@136841,2E42P@1,32YZ5@2	NA|NA|NA	S	Domain of unknown function (DUF4124)
NFLLPIFG_00035	287.DR97_2476	1e-90	339.3	Pseudomonas aeruginosa group	VP0120												Bacteria	1N868@1224,1SCUM@1236,1YFWB@136841,2E42P@1,32YZ5@2	NA|NA|NA	S	Domain of unknown function (DUF4124)
NFLLPIFG_00036	287.DR97_2474	0	1386.3	Pseudomonas aeruginosa group				ko:K03442,ko:K22044					ko00000,ko02000	1.A.23.2,1.A.23.3			Bacteria	1MY0I@1224,1RPPV@1236,1YF6G@136841,COG0668@1,COG0668@2	NA|NA|NA	M	Mechanosensitive ion channel
NFLLPIFG_00038	287.DR97_2473	7.4e-277	959.1	Pseudomonas aeruginosa group	glnA	GO:0003674,GO:0003824,GO:0004356,GO:0005488,GO:0005515,GO:0005575,GO:0005622,GO:0005623,GO:0005737,GO:0005829,GO:0006082,GO:0006520,GO:0006536,GO:0006541,GO:0006542,GO:0006725,GO:0006807,GO:0008150,GO:0008152,GO:0008652,GO:0009058,GO:0009064,GO:0009084,GO:0009314,GO:0009628,GO:0009987,GO:0016053,GO:0016211,GO:0016853,GO:0016866,GO:0016874,GO:0016879,GO:0016880,GO:0019676,GO:0019740,GO:0019752,GO:…	5.4.4.3,6.3.1.2	ko:K01915,ko:K20712	ko00220,ko00250,ko00627,ko00630,ko00910,ko01100,ko01120,ko01230,ko02020,ko04217,ko04724,ko04727,map00220,map00250,map00627,map00630,map00910,map01100,map01120,map01230,map02020,map04217,map04724,map04727		R00253,R06988,R09284	RC00010,RC01754,RC02798	ko00000,ko00001,ko01000,ko04147			iJN746.PP_5046	Bacteria	1MUGQ@1224,1RMD1@1236,1YDVG@136841,COG0174@1,COG0174@2	NA|NA|NA	E	Glutamine synthetase, beta-Grasp domain
NFLLPIFG_00039	287.DR97_2472	2.8e-263	914.1	Pseudomonas aeruginosa group	thiI	GO:0000049,GO:0002937,GO:0003674,GO:0003676,GO:0003723,GO:0003824,GO:0005488,GO:0005575,GO:0005622,GO:0005623,GO:0005737,GO:0005829,GO:0006139,GO:0006396,GO:0006399,GO:0006400,GO:0006725,GO:0006766,GO:0006767,GO:0006772,GO:0006790,GO:0006807,GO:0008033,GO:0008150,GO:0008152,GO:0009058,GO:0009110,GO:0009228,GO:0009451,GO:0009987,GO:0010467,GO:0016070,GO:0017144,GO:0018130,GO:0019438,GO:0034227,GO:…	2.8.1.4	ko:K03151	ko00730,ko01100,ko04122,map00730,map01100,map04122		R07461		ko00000,ko00001,ko01000,ko03016			iECNA114_1301.ECNA114_0400,iECO26_1355.ECO26_0455,iECSF_1327.ECSF_0383,iSDY_1059.SDY_0307	Bacteria	1MWD3@1224,1RNZT@1236,1YDPK@136841,COG0301@1,COG0301@2,COG0607@1,COG0607@2	NA|NA|NA	HP	Catalyzes the ATP-dependent transfer of a sulfur to tRNA to produce 4-thiouridine in position 8 of tRNAs, which functions as a near-UV photosensor. Also catalyzes the transfer of sulfur to the sulfur carrier protein ThiS, forming ThiS-thiocarboxylate. This is a step in the synthesis of thiazole, in the thiamine biosynthesis pathway. The sulfur is donated as persulfide by IscS
NFLLPIFG_00040	287.DR97_2471	0	1192.2	Pseudomonas aeruginosa group	typA	GO:0000027,GO:0005575,GO:0005622,GO:0005623,GO:0005737,GO:0005829,GO:0006950,GO:0006996,GO:0008150,GO:0009266,GO:0009408,GO:0009409,GO:0009628,GO:0009987,GO:0016043,GO:0022607,GO:0022613,GO:0022618,GO:0034622,GO:0042254,GO:0042255,GO:0042273,GO:0043933,GO:0044085,GO:0044424,GO:0044444,GO:0044464,GO:0050896,GO:0065003,GO:0070925,GO:0071826,GO:0071840		ko:K06207					ko00000				Bacteria	1MV5Q@1224,1RMJB@1236,1YFE2@136841,COG1217@1,COG1217@2	NA|NA|NA	T	Elongation factor G C-terminus
NFLLPIFG_00041	287.DR97_2470	4.1e-69	267.3	Pseudomonas aeruginosa group	soxR_2												Bacteria	1RGW6@1224,1S6HG@1236,1YGMX@136841,COG0789@1,COG0789@2	NA|NA|NA	K	helix_turn_helix, mercury resistance
NFLLPIFG_00042	287.DR97_2469	1.1e-101	375.9	Gammaproteobacteria	tehB												Bacteria	1RDRV@1224,1S2T5@1236,COG0500@1,COG0500@2	NA|NA|NA	Q	Tellurite resistance protein TehB
NFLLPIFG_00043	287.DR97_2468	0	2106.6	Pseudomonas aeruginosa group													Bacteria	1N08V@1224,1RNGS@1236,1YDPM@136841,COG5373@1,COG5373@2	NA|NA|NA	S	Predicted membrane protein (DUF2339)
NFLLPIFG_00044	287.DR97_2467	1.1e-261	908.7	Pseudomonas aeruginosa group													Bacteria	1RFUV@1224,1RNAH@1236,1YDAE@136841,2B3X8@1,31WM6@2	NA|NA|NA	S	Protein of unknown function (DUF3999)
NFLLPIFG_00045	287.DR97_2466	9.9e-247	859	Pseudomonas aeruginosa group	estA	GO:0003674,GO:0003824,GO:0016289,GO:0016290,GO:0016787,GO:0016788,GO:0016790,GO:0047617,GO:0052689		ko:K12686,ko:K21831					ko00000,ko02000,ko02044	1.B.12.8			Bacteria	1RCCU@1224,1S2GX@1236,1YEPJ@136841,COG3240@1,COG3240@2,COG4625@1,COG4625@2	NA|NA|NA	I	Autotransporter beta-domain
NFLLPIFG_00046	287.DR97_2466	1.6e-105	388.7	Pseudomonas aeruginosa group	estA	GO:0003674,GO:0003824,GO:0016289,GO:0016290,GO:0016787,GO:0016788,GO:0016790,GO:0047617,GO:0052689		ko:K12686,ko:K21831					ko00000,ko02000,ko02044	1.B.12.8			Bacteria	1RCCU@1224,1S2GX@1236,1YEPJ@136841,COG3240@1,COG3240@2,COG4625@1,COG4625@2	NA|NA|NA	I	Autotransporter beta-domain
NFLLPIFG_00047	287.DR97_2465	6.5e-101	373.2	Pseudomonas aeruginosa group	gloA		4.4.1.5	ko:K01759	ko00620,map00620		R02530	RC00004,RC00740	ko00000,ko00001,ko01000				Bacteria	1RCYX@1224,1SZW7@1236,1YJCU@136841,COG0346@1,COG0346@2	NA|NA|NA	E	Lactoylglutathione lyase
NFLLPIFG_00048	287.DR97_2464	2.8e-193	681	Pseudomonas aeruginosa group	fbp	GO:0003674,GO:0003824,GO:0005575,GO:0005622,GO:0005623,GO:0005737,GO:0005829,GO:0005975,GO:0005984,GO:0005985,GO:0005986,GO:0005996,GO:0006000,GO:0006002,GO:0006006,GO:0006094,GO:0006793,GO:0006796,GO:0008150,GO:0008152,GO:0009058,GO:0009311,GO:0009312,GO:0009987,GO:0016043,GO:0016051,GO:0016311,GO:0016787,GO:0016788,GO:0016791,GO:0019203,GO:0019318,GO:0019319,GO:0019637,GO:0022607,GO:0030388,GO:…	3.1.3.11	ko:K03841	ko00010,ko00030,ko00051,ko00680,ko00710,ko01100,ko01110,ko01120,ko01130,ko01200,ko04152,ko04910,map00010,map00030,map00051,map00680,map00710,map01100,map01110,map01120,map01130,map01200,map04152,map04910	M00003,M00165,M00167,M00344	R00762,R04780	RC00017	ko00000,ko00001,ko00002,ko01000,ko04147				Bacteria	1MW0E@1224,1RNFF@1236,1YF3T@136841,COG0158@1,COG0158@2	NA|NA|NA	G	Fructose-1-6-bisphosphatase, N-terminal domain
NFLLPIFG_00049	287.DR97_2463	5.3e-115	420.2	Pseudomonas aeruginosa group													Bacteria	1RHYI@1224,1S40A@1236,1YFV4@136841,COG3803@1,COG3803@2	NA|NA|NA	S	Bacterial protein of unknown function (DUF924)
NFLLPIFG_00050	287.DR97_2462	1.2e-39	168.7	Pseudomonas aeruginosa group	IV02_06650												Bacteria	1N79B@1224,1SEJA@1236,1YGQ7@136841,2CC6G@1,32Y5Q@2	NA|NA|NA	S	SmpA / OmlA family
NFLLPIFG_00051	287.DR97_2461	2e-100	371.7	Pseudomonas aeruginosa group	blc			ko:K03098					ko00000,ko04147				Bacteria	1RDAI@1224,1S4SZ@1236,1YFYU@136841,COG3040@1,COG3040@2	NA|NA|NA	M	Lipocalin-like domain
NFLLPIFG_00052	287.DR97_2460	2.5e-261	907.5	Pseudomonas aeruginosa group	hutF		3.5.3.13	ko:K05603	ko00340,map00340		R02286	RC00682	ko00000,ko00001,ko01000				Bacteria	1MUFE@1224,1RMZR@1236,1YDHH@136841,COG0402@1,COG0402@2	NA|NA|NA	F	Amidohydrolase family
NFLLPIFG_00053	287.DR97_2459	1.6e-137	495.4	Pseudomonas aeruginosa group	hutC			ko:K03710,ko:K05836					ko00000,ko03000				Bacteria	1MVFM@1224,1RNPE@1236,1YFED@136841,COG2188@1,COG2188@2	NA|NA|NA	K	UTRA
NFLLPIFG_00054	287.DR97_2458	5.9e-111	406.8	Gammaproteobacteria	hutD			ko:K09975					ko00000				Bacteria	1RH9G@1224,1T0AU@1236,COG3758@1,COG3758@2	NA|NA|NA	S	HutD
NFLLPIFG_00055	287.DR97_2457	1.4e-200	705.3	Pseudomonas aeruginosa group				ko:K02001,ko:K02002	ko02010,map02010	M00208			ko00000,ko00001,ko00002,ko02000	3.A.1.12			Bacteria	1MVXS@1224,1RQ3U@1236,1YE9F@136841,COG2113@1,COG2113@2	NA|NA|NA	E	Substrate binding domain of ABC-type glycine betaine transport system
NFLLPIFG_00056	287.DR97_2456	2.1e-190	671.4	Gammaproteobacteria													Bacteria	1MXA8@1224,1RY7J@1236,COG3239@1,COG3239@2	NA|NA|NA	I	fatty acid desaturase
NFLLPIFG_00057	287.DR97_2455	1.7e-148	531.9	Gammaproteobacteria				ko:K02044	ko02010,map02010	M00223			ko00000,ko00001,ko00002,ko02000	3.A.1.9			Bacteria	1R6YE@1224,1RY4D@1236,COG3221@1,COG3221@2	NA|NA|NA	P	ABC-type phosphate phosphonate transport system periplasmic component
NFLLPIFG_00058	287.DR97_2454	0	1142.1	Pseudomonas aeruginosa group	hutU		4.2.1.49	ko:K01712	ko00340,ko01100,map00340,map01100	M00045	R02914	RC00804	ko00000,ko00001,ko00002,ko01000				Bacteria	1MU4W@1224,1RP89@1236,1YEWZ@136841,COG2987@1,COG2987@2	NA|NA|NA	E	Catalyzes the conversion of urocanate to 4-imidazolone- 5-propionate
NFLLPIFG_00059	287.DR97_2453	9.9e-261	905.6	Pseudomonas aeruginosa group	fcy21			ko:K03457					ko00000	2.A.39			Bacteria	1QYVS@1224,1RRM2@1236,1YE20@136841,COG1457@1,COG1457@2	NA|NA|NA	U	Permease for cytosine/purines, uracil, thiamine, allantoin
NFLLPIFG_00060	287.DR97_2452	8.6e-279	965.7	Pseudomonas aeruginosa group	hutH	GO:0003674,GO:0003824,GO:0004397,GO:0006082,GO:0006520,GO:0006807,GO:0008150,GO:0008152,GO:0009987,GO:0016829,GO:0016840,GO:0016841,GO:0019752,GO:0043436,GO:0044237,GO:0044238,GO:0044281,GO:0071704,GO:1901564	3.5.2.7,4.3.1.3	ko:K01468,ko:K01745	ko00340,ko01100,map00340,map01100	M00045	R01168,R02288	RC00361,RC00683	ko00000,ko00001,ko00002,ko01000				Bacteria	1MU6K@1224,1RP02@1236,1YE24@136841,COG2986@1,COG2986@2	NA|NA|NA	E	Aromatic amino acid lyase
NFLLPIFG_00061	287.DR97_2451	1.4e-259	901.7	Pseudomonas aeruginosa group	proY			ko:K03293,ko:K16234					ko00000,ko02000	2.A.3.1,2.A.3.1.9			Bacteria	1MUPS@1224,1RNHF@1236,1YCZ5@136841,COG1113@1,COG1113@2	NA|NA|NA	E	Amino acid permease
NFLLPIFG_00062	287.DR97_2450	9.2e-186	656	Pseudomonas aeruginosa group	proX			ko:K02001,ko:K02002	ko02010,map02010	M00208			ko00000,ko00001,ko00002,ko02000	3.A.1.12			Bacteria	1MVXS@1224,1RQ3U@1236,1YEP7@136841,COG2113@1,COG2113@2	NA|NA|NA	E	Substrate binding domain of ABC-type glycine betaine transport system
NFLLPIFG_00063	287.DR97_2449	2.5e-147	528.1	Pseudomonas aeruginosa group	proW			ko:K02001,ko:K02002	ko02010,map02010	M00208			ko00000,ko00001,ko00002,ko02000	3.A.1.12			Bacteria	1MUM4@1224,1RPQS@1236,1YF85@136841,COG4176@1,COG4176@2	NA|NA|NA	E	Binding-protein-dependent transport system inner membrane component
NFLLPIFG_00064	287.DR97_2448	4.8e-151	540.4	Pseudomonas aeruginosa group	hisV		3.6.3.32	ko:K02000	ko02010,map02010	M00208			ko00000,ko00001,ko00002,ko01000,ko02000	3.A.1.12			Bacteria	1MU86@1224,1RN2R@1236,1YCT2@136841,COG4175@1,COG4175@2	NA|NA|NA	E	ATPases associated with a variety of cellular activities
NFLLPIFG_00065	287.DR97_2447	4.1e-281	973.4	Pseudomonas aeruginosa group	hutH1		4.3.1.3	ko:K01745	ko00340,ko01100,map00340,map01100	M00045	R01168	RC00361	ko00000,ko00001,ko00002,ko01000				Bacteria	1MU6K@1224,1RP02@1236,1YEV6@136841,COG2986@1,COG2986@2	NA|NA|NA	E	Aromatic amino acid lyase
NFLLPIFG_00066	287.DR97_2446	8.4e-229	799.3	Pseudomonas aeruginosa group	hutI		3.5.2.7	ko:K01468	ko00340,ko01100,map00340,map01100	M00045	R02288	RC00683	ko00000,ko00001,ko00002,ko01000				Bacteria	1MUYR@1224,1RMI9@1236,1YF33@136841,COG1228@1,COG1228@2	NA|NA|NA	Q	Amidohydrolase family
NFLLPIFG_00067	287.DR97_2445	3.8e-153	547.4	Pseudomonas aeruginosa group	hutG		3.5.1.68,3.5.3.8	ko:K01458,ko:K01479	ko00340,ko00630,ko01100,map00340,map00630,map01100	M00045	R00525,R02285	RC00165,RC00221,RC00323,RC00681	ko00000,ko00001,ko00002,ko01000				Bacteria	1MY4D@1224,1RUSZ@1236,1YEGG@136841,COG3741@1,COG3741@2	NA|NA|NA	E	N-formylglutamate amidohydrolase
NFLLPIFG_00068	287.DR97_2444	0	1428.7	Proteobacteria	tssI			ko:K11904	ko03070,map03070	M00334			ko00000,ko00001,ko00002,ko02044	3.A.23.1			Bacteria	1MU7Q@1224,COG3501@1,COG3501@2	NA|NA|NA	U	Rhs Element Vgr Protein
NFLLPIFG_00069	287.DR97_2443	0	1429.5	Pseudomonas aeruginosa group				ko:K06131	ko00564,ko01100,map00564,map01100		R07390	RC00017	ko00000,ko00001,ko01000				Bacteria	1R5BX@1224,1TAM1@1236,1YG64@136841,COG1502@1,COG1502@2	NA|NA|NA	I	phospholipase d transphosphatidylase
NFLLPIFG_00070	287.DR97_2442	5.9e-109	400.6	Pseudomonas aeruginosa group				ko:K07126,ko:K19292					ko00000				Bacteria	1N512@1224,1T0HY@1236,1YKEH@136841,COG0790@1,COG0790@2	NA|NA|NA	S	Sel1-like repeats.
NFLLPIFG_00071	287.DR97_2441	2.3e-106	392.1	Pseudomonas aeruginosa group				ko:K07126,ko:K19292					ko00000				Bacteria	1N512@1224,1T0HY@1236,1YKEH@136841,COG0790@1,COG0790@2	NA|NA|NA	S	Sel1-like repeats.
NFLLPIFG_00072	287.DR97_2440	9.6e-161	572.8	Pseudomonas aeruginosa group													Bacteria	1MX2A@1224,1RQ5Y@1236,1YEXH@136841,COG0583@1,COG0583@2	NA|NA|NA	K	LysR substrate binding domain
NFLLPIFG_00073	287.DR97_2439	2.3e-237	827.8	Pseudomonas aeruginosa group	dadA2		1.4.5.1	ko:K00285	ko00360,map00360		R01374,R09493	RC00006,RC00025	ko00000,ko00001,ko01000				Bacteria	1MVIZ@1224,1RRC3@1236,1YDCI@136841,COG0665@1,COG0665@2	NA|NA|NA	E	Oxidative deamination of D-amino acids
NFLLPIFG_00074	287.DR97_2438	1.5e-56	225.3	Pseudomonas aeruginosa group	yabJ_3												Bacteria	1MZ5K@1224,1S5WM@1236,1YGP2@136841,COG0251@1,COG0251@2	NA|NA|NA	J	Endoribonuclease L-PSP
NFLLPIFG_00075	287.DR97_2437	2.3e-167	594.7	Pseudomonas aeruginosa group	gltI	GO:0003333,GO:0003674,GO:0005488,GO:0005575,GO:0005623,GO:0006810,GO:0006811,GO:0006820,GO:0006835,GO:0006836,GO:0006855,GO:0006865,GO:0008150,GO:0015711,GO:0015740,GO:0015800,GO:0015807,GO:0015813,GO:0015849,GO:0015893,GO:0016595,GO:0016597,GO:0030288,GO:0030313,GO:0031406,GO:0031975,GO:0034220,GO:0036094,GO:0042221,GO:0042493,GO:0042597,GO:0043167,GO:0043168,GO:0043177,GO:0044464,GO:0046942,GO:…		ko:K10001	ko02010,ko02020,map02010,map02020	M00230			ko00000,ko00001,ko00002,ko02000	3.A.1.3.19,3.A.1.3.4		iECH74115_1262.ECH74115_0748,iECSE_1348.ECSE_0725,iECSP_1301.ECSP_0707,iECW_1372.ECW_m0710,iECs_1301.ECs0694,iEKO11_1354.EKO11_3211,iG2583_1286.G2583_0819,iSFV_1184.SFV_0671,iSF_1195.SF0626,iS_1188.S0648,iWFL_1372.ECW_m0710,iZ_1308.Z0805	Bacteria	1MV5D@1224,1RPBX@1236,1YIYS@136841,COG0834@1,COG0834@2	NA|NA|NA	ET	Bacterial periplasmic substrate-binding proteins
NFLLPIFG_00076	287.DR97_2436	3.9e-89	334	Pseudomonas aeruginosa group													Bacteria	1N34D@1224,1SNDT@1236,1YG9C@136841,COG1051@1,COG1051@2	NA|NA|NA	F	NUDIX domain
NFLLPIFG_00077	287.DR97_2435	4.4e-196	690.3	Pseudomonas aeruginosa group	pip		3.4.11.5	ko:K01259	ko00330,map00330		R00135		ko00000,ko00001,ko01000,ko01002				Bacteria	1MWW8@1224,1RMKF@1236,1YE85@136841,COG0596@1,COG0596@2	NA|NA|NA	E	Belongs to the peptidase S33 family
NFLLPIFG_00078	287.DR97_2434	1.5e-74	285.4	Pseudomonas aeruginosa group	dtd	GO:0002161,GO:0003674,GO:0003824,GO:0005575,GO:0005622,GO:0005623,GO:0005737,GO:0006139,GO:0006399,GO:0006450,GO:0006725,GO:0006807,GO:0006950,GO:0008150,GO:0008152,GO:0009266,GO:0009408,GO:0009628,GO:0009987,GO:0016070,GO:0016787,GO:0016788,GO:0034641,GO:0034660,GO:0043170,GO:0044237,GO:0044238,GO:0044424,GO:0044464,GO:0046483,GO:0050896,GO:0051499,GO:0051500,GO:0052689,GO:0065007,GO:0065008,GO:…		ko:K07560					ko00000,ko01000,ko03016				Bacteria	1RGTV@1224,1S61I@1236,1YG73@136841,COG1490@1,COG1490@2	NA|NA|NA	J	rejects L-amino acids rather than detecting D-amino acids in the active site. By recycling D-aminoacyl-tRNA to D-amino acids and free tRNA molecules, this enzyme counteracts the toxicity associated with the formation of D-aminoacyl-tRNA entities in vivo and helps enforce protein L-homochirality
NFLLPIFG_00079	287.DR97_2433	1.5e-302	1044.6	Pseudomonas aeruginosa group	mdoG	GO:0000271,GO:0005575,GO:0005623,GO:0005975,GO:0005976,GO:0006073,GO:0006950,GO:0006970,GO:0008150,GO:0008152,GO:0009058,GO:0009059,GO:0009250,GO:0009628,GO:0009987,GO:0016051,GO:0030288,GO:0030313,GO:0031975,GO:0033692,GO:0034637,GO:0034645,GO:0042597,GO:0043170,GO:0044042,GO:0044237,GO:0044238,GO:0044249,GO:0044260,GO:0044262,GO:0044264,GO:0044464,GO:0050896,GO:0051273,GO:0051274,GO:0071704,GO:…		ko:K03670					ko00000				Bacteria	1MUNX@1224,1RMEB@1236,1YDAY@136841,COG3131@1,COG3131@2	NA|NA|NA	P	Involved in the biosynthesis of osmoregulated periplasmic glucans (OPGs)
NFLLPIFG_00080	287.DR97_2432	0	1731.1	Pseudomonas aeruginosa group	mdoH	GO:0000271,GO:0003674,GO:0003824,GO:0005575,GO:0005623,GO:0005886,GO:0005887,GO:0005975,GO:0005976,GO:0006073,GO:0006950,GO:0006970,GO:0008150,GO:0008152,GO:0009058,GO:0009059,GO:0009250,GO:0009628,GO:0009987,GO:0016020,GO:0016021,GO:0016051,GO:0016740,GO:0016757,GO:0031224,GO:0031226,GO:0033692,GO:0034637,GO:0034645,GO:0043170,GO:0044042,GO:0044237,GO:0044238,GO:0044249,GO:0044260,GO:0044262,GO:…		ko:K03669					ko00000,ko01000,ko01003,ko02000	4.D.3.1.1	GT2		Bacteria	1MVXZ@1224,1RMGX@1236,1YF5Q@136841,COG2943@1,COG2943@2	NA|NA|NA	M	Involved in the biosynthesis of osmoregulated periplasmic glucans (OPGs)
NFLLPIFG_00081	287.DR97_2431	3.7e-148	530.8	Pseudomonas aeruginosa group			4.2.1.51,4.2.1.91	ko:K01713,ko:K02030	ko00400,ko01100,ko01110,ko01130,ko01230,map00400,map01100,map01110,map01130,map01230	M00024,M00236	R00691,R01373	RC00360	ko00000,ko00001,ko00002,ko01000,ko02000	3.A.1.3			Bacteria	1MWDK@1224,1RZ89@1236,1YDEY@136841,COG0834@1,COG0834@2	NA|NA|NA	ET	Ligated ion channel L-glutamate- and glycine-binding site
NFLLPIFG_00082	287.DR97_2430	6e-161	573.5	Pseudomonas aeruginosa group	WS0280			ko:K02029		M00236			ko00000,ko00002,ko02000	3.A.1.3			Bacteria	1MX3E@1224,1RS0Y@1236,1YE61@136841,COG0765@1,COG0765@2	NA|NA|NA	E	Binding-protein-dependent transport system inner membrane component
NFLLPIFG_00083	287.DR97_2429	9e-133	479.6	Pseudomonas aeruginosa group	HA62_02715		3.6.3.21	ko:K02028,ko:K10004	ko02010,ko02020,map02010,map02020	M00230,M00236			ko00000,ko00001,ko00002,ko01000,ko02000	3.A.1.3,3.A.1.3.19,3.A.1.3.4			Bacteria	1MU9Q@1224,1RMX1@1236,1YE5Z@136841,COG1126@1,COG1126@2	NA|NA|NA	E	ATPases associated with a variety of cellular activities
NFLLPIFG_00084	287.DR97_2428	9.1e-83	312.8	Pseudomonas aeruginosa group													Bacteria	1NKZT@1224,1TARA@1236,1YGDE@136841,COG1708@1,COG1708@2	NA|NA|NA	S	Uncharacterised protein family (UPF0158)
NFLLPIFG_00085	287.DR97_2427	1.4e-212	746.1	Pseudomonas aeruginosa group				ko:K03406	ko02020,ko02030,map02020,map02030				ko00000,ko00001,ko02035				Bacteria	1MU9B@1224,1RMH0@1236,1YFAS@136841,COG0840@1,COG0840@2	NA|NA|NA	NT	helical bimodular (HBM) domain
NFLLPIFG_00086	287.DR97_2426	7.6e-129	466.5	Pseudomonas aeruginosa group	rsmE		2.1.1.193	ko:K09761					ko00000,ko01000,ko03009				Bacteria	1MZBG@1224,1S0HM@1236,1YCY1@136841,COG1385@1,COG1385@2	NA|NA|NA	J	Specifically methylates the N3 position of the uracil ring of uridine 1498 (m3U1498) in 16S rRNA. Acts on the fully assembled 30S ribosomal subunit
NFLLPIFG_00087	287.DR97_2425	2.3e-142	511.5	Pseudomonas aeruginosa group	tatC	GO:0003674,GO:0005215,GO:0005488,GO:0005515,GO:0005575,GO:0005623,GO:0005886,GO:0005887,GO:0006810,GO:0006886,GO:0008104,GO:0008150,GO:0008320,GO:0008565,GO:0009314,GO:0009628,GO:0009977,GO:0015031,GO:0015291,GO:0015399,GO:0015405,GO:0015450,GO:0015833,GO:0016020,GO:0016021,GO:0022804,GO:0022857,GO:0022884,GO:0031224,GO:0031226,GO:0032991,GO:0033036,GO:0033281,GO:0034613,GO:0042802,GO:0042886,GO:…		ko:K03118	ko03060,ko03070,map03060,map03070	M00336			ko00000,ko00001,ko00002,ko02044	2.A.64			Bacteria	1MVAY@1224,1RPRN@1236,1YE0B@136841,COG0805@1,COG0805@2	NA|NA|NA	U	Part of the twin-arginine translocation (Tat) system that transports large folded proteins containing a characteristic twin-arginine motif in their signal peptide across membranes. Together with TatB, TatC is part of a receptor directly interacting with Tat signal peptides
NFLLPIFG_00088	287.DR97_2424	2.3e-40	171.8	Pseudomonas aeruginosa group	tatB	GO:0003674,GO:0005215,GO:0005488,GO:0005515,GO:0005575,GO:0005623,GO:0005886,GO:0005887,GO:0006810,GO:0006886,GO:0008104,GO:0008150,GO:0008320,GO:0008565,GO:0009977,GO:0015031,GO:0015291,GO:0015399,GO:0015405,GO:0015450,GO:0015833,GO:0016020,GO:0016021,GO:0022804,GO:0022857,GO:0022884,GO:0031224,GO:0031226,GO:0032991,GO:0033036,GO:0033281,GO:0034613,GO:0042802,GO:0042886,GO:0042887,GO:0043953,GO:…		ko:K03116,ko:K03117	ko03060,ko03070,map03060,map03070	M00336			ko00000,ko00001,ko00002,ko02044	2.A.64			Bacteria	1N73F@1224,1S9PE@1236,1YKTB@136841,COG1826@1,COG1826@2	NA|NA|NA	U	Part of the twin-arginine translocation (Tat) system that transports large folded proteins containing a characteristic twin-arginine motif in their signal peptide across membranes. Together with TatC, TatB is part of a receptor directly interacting with Tat signal peptides. TatB may form an oligomeric binding site that transiently accommodates folded Tat precursor proteins before their translocat…
NFLLPIFG_00089	287.DR97_2423	8.2e-38	162.5	Pseudomonas aeruginosa group	tatA	GO:0002790,GO:0003674,GO:0005215,GO:0006810,GO:0008104,GO:0008150,GO:0008565,GO:0009306,GO:0009987,GO:0015031,GO:0015833,GO:0032940,GO:0033036,GO:0042886,GO:0045184,GO:0046903,GO:0051179,GO:0051234,GO:0071702,GO:0071705		ko:K03116	ko03060,ko03070,map03060,map03070	M00336			ko00000,ko00001,ko00002,ko02044	2.A.64			Bacteria	1N6S4@1224,1SCC7@1236,1YGR4@136841,COG1826@1,COG1826@2	NA|NA|NA	U	Part of the twin-arginine translocation (Tat) system that transports large folded proteins containing a characteristic twin-arginine motif in their signal peptide across membranes. TatA could form the protein-conducting channel of the Tat system
NFLLPIFG_00090	287.DR97_2422	6.5e-54	216.5	Pseudomonas aeruginosa group	hisE	GO:0000287,GO:0003674,GO:0005488,GO:0005575,GO:0005618,GO:0005623,GO:0008150,GO:0009605,GO:0009607,GO:0030312,GO:0040007,GO:0043167,GO:0043169,GO:0043207,GO:0044403,GO:0044419,GO:0044464,GO:0046872,GO:0050896,GO:0051701,GO:0051704,GO:0051707,GO:0071944,GO:0075136,GO:0075139	3.5.4.19,3.6.1.31,5.3.1.16	ko:K01523,ko:K01814,ko:K11755	ko00340,ko01100,ko01110,ko01230,map00340,map01100,map01110,map01230	M00026	R04035,R04037,R04640	RC00002,RC00945,RC01055	ko00000,ko00001,ko00002,ko01000			iSB619.SA_RS14110,iYO844.BSU34860	Bacteria	1MZEE@1224,1S8R4@1236,1YG4N@136841,COG0140@1,COG0140@2	NA|NA|NA	E	Phosphoribosyl-ATP pyrophosphohydrolase
NFLLPIFG_00091	287.DR97_2421	1.5e-76	292	Pseudomonas aeruginosa group	hisI	GO:0000105,GO:0003674,GO:0003824,GO:0004635,GO:0006082,GO:0006520,GO:0006547,GO:0006725,GO:0006807,GO:0008150,GO:0008152,GO:0008652,GO:0009058,GO:0009987,GO:0016053,GO:0016787,GO:0016810,GO:0016814,GO:0018130,GO:0019238,GO:0019438,GO:0019752,GO:0034641,GO:0043436,GO:0044237,GO:0044238,GO:0044249,GO:0044281,GO:0044283,GO:0046394,GO:0046483,GO:0052803,GO:0071704,GO:1901360,GO:1901362,GO:1901564,GO:…	3.5.4.19,3.6.1.31	ko:K01496,ko:K11755	ko00340,ko01100,ko01110,ko01230,map00340,map01100,map01110,map01230	M00026	R04035,R04037	RC00002,RC01055	ko00000,ko00001,ko00002,ko01000			iJN746.PP_5014	Bacteria	1MW67@1224,1RMV4@1236,1YFSV@136841,COG0139@1,COG0139@2	NA|NA|NA	E	Catalyzes the hydrolysis of the adenine ring of phosphoribosyl-AMP
NFLLPIFG_00092	287.DR97_2420	0	1064.3	Pseudomonas aeruginosa group	ubiB	GO:0003674,GO:0003824,GO:0005575,GO:0005623,GO:0005886,GO:0006732,GO:0006733,GO:0006743,GO:0006744,GO:0008150,GO:0008152,GO:0009058,GO:0009108,GO:0009987,GO:0016020,GO:0042180,GO:0042181,GO:0044237,GO:0044249,GO:0044281,GO:0044283,GO:0044464,GO:0051186,GO:0051188,GO:0071704,GO:0071944,GO:1901576,GO:1901661,GO:1901663		ko:K03688					ko00000			iYL1228.KPN_04331	Bacteria	1MU1Z@1224,1RNQM@1236,1YF4J@136841,COG0661@1,COG0661@2	NA|NA|NA	S	Is probably a protein kinase regulator of UbiI activity which is involved in aerobic coenzyme Q (ubiquinone) biosynthesis
NFLLPIFG_00093	287.DR97_2419	1e-108	399.4	Pseudomonas aeruginosa group	yigP	GO:0006082,GO:0006732,GO:0006733,GO:0006743,GO:0006744,GO:0008150,GO:0008152,GO:0009058,GO:0009108,GO:0009987,GO:0019752,GO:0032150,GO:0042180,GO:0042181,GO:0043436,GO:0043648,GO:0044237,GO:0044249,GO:0044281,GO:0044283,GO:0046417,GO:0051186,GO:0051188,GO:0071704,GO:1901576,GO:1901661,GO:1901663		ko:K03690					ko00000				Bacteria	1R1CM@1224,1S1SM@1236,1YFXF@136841,COG3165@1,COG3165@2	NA|NA|NA	S	SCP-2 sterol transfer family
NFLLPIFG_00094	287.DR97_2418	9.1e-144	516.2	Pseudomonas aeruginosa group	ubiE	GO:0003674,GO:0003824,GO:0005575,GO:0005622,GO:0005623,GO:0005737,GO:0005886,GO:0006732,GO:0006733,GO:0006743,GO:0006744,GO:0008150,GO:0008152,GO:0008168,GO:0008169,GO:0008425,GO:0008757,GO:0009058,GO:0009108,GO:0009233,GO:0009234,GO:0009987,GO:0016020,GO:0016740,GO:0016741,GO:0030580,GO:0032259,GO:0040007,GO:0042180,GO:0042181,GO:0043333,GO:0044237,GO:0044249,GO:0044281,GO:0044283,GO:0044424,GO:…	2.1.1.163,2.1.1.201	ko:K03183	ko00130,ko01100,ko01110,map00130,map01100,map01110	M00116,M00117	R04990,R04993,R06859,R08774,R09736	RC00003,RC01253,RC01662	ko00000,ko00001,ko00002,ko01000			iAF1260.b3833,iBWG_1329.BWG_3511,iE2348C_1286.E2348C_4147,iEC042_1314.EC042_4213,iEC55989_1330.EC55989_4310,iECDH10B_1368.ECDH10B_4024,iECDH1ME8569_1439.ECDH1ME8569_3712,iECH74115_1262.ECH74115_5274,iECIAI1_1343.ECIAI1_4028,iECIAI39_1322.ECIAI39_3162,iECO103_1326.ECO103_4330,iECO111_1330.ECO111_4661,iECO26_1355.ECO26_4752,iECSE_1348.ECSE_4121,iECSP_1301.ECSP_4888,iECUMN_1333.ECUMN_4359,iECW_1372.…	Bacteria	1MX8I@1224,1RMAU@1236,1YEV5@136841,COG0500@1,COG2226@2	NA|NA|NA	H	Methyltransferase required for the conversion of demethylmenaquinol (DMKH2) to menaquinol (MKH2) and the conversion of 2-polyprenyl-6-methoxy-1,4-benzoquinol (DDMQH2) to 2- polyprenyl-3-methyl-6-methoxy-1,4-benzoquinol (DMQH2)
NFLLPIFG_00095	287.DR97_2417	4.7e-42	176.8	Pseudomonas aeruginosa group													Bacteria	1NGI4@1224,1SH79@1236,1YGV8@136841,2EGJT@1,33ABY@2	NA|NA|NA	S	Putative polyhydroxyalkanoic acid system protein (PHA_gran_rgn)
NFLLPIFG_00096	287.DR97_2416	4.1e-66	257.3	Pseudomonas aeruginosa group	phaI												Bacteria	1N7X8@1224,1SBMI@1236,1YGDV@136841,COG3937@1,COG3937@2	NA|NA|NA	S	Poly(hydroxyalcanoate) granule associated protein (phasin)
NFLLPIFG_00097	287.DR97_2415	2.2e-67	262.7	Pseudomonas aeruginosa group	phaF												Bacteria	1N1EW@1224,1SDB2@1236,1YFFM@136841,COG3937@1,COG3937@2	NA|NA|NA	S	Poly(hydroxyalcanoate) granule associated protein (phasin)
NFLLPIFG_00098	287.DR97_2414	3.1e-110	404.4	Pseudomonas aeruginosa group	phaD												Bacteria	1N0XI@1224,1SAXU@1236,1YE79@136841,COG1309@1,COG1309@2	NA|NA|NA	K	Bacterial transcriptional repressor
NFLLPIFG_00099	287.DR97_2413	0	1144.8	Pseudomonas aeruginosa group	phaC2			ko:K03821	ko00650,map00650		R04254	RC00004	ko00000,ko00001,ko01000				Bacteria	1MU68@1224,1RPVQ@1236,1YD3D@136841,COG3243@1,COG3243@2	NA|NA|NA	I	Poly-beta-hydroxybutyrate polymerase (PhaC) N-terminus
NFLLPIFG_00100	287.DR97_2412	9.4e-166	589.3	Pseudomonas aeruginosa group	phaZ		3.1.1.76	ko:K22250					ko00000,ko01000			iJN746.PP_5004	Bacteria	1N03H@1224,1S3W1@1236,1YD6M@136841,COG2267@1,COG2267@2	NA|NA|NA	I	poly(3-hydroxyalkanoate) depolymerase
NFLLPIFG_00101	287.DR97_2411	0	1148.7	Pseudomonas aeruginosa group	phaC1			ko:K03821	ko00650,map00650		R04254	RC00004	ko00000,ko00001,ko01000				Bacteria	1MU68@1224,1RPVQ@1236,1YE3Z@136841,COG3243@1,COG3243@2	NA|NA|NA	I	poly(R)-hydroxyalkanoic acid synthase
NFLLPIFG_00102	287.DR97_2410	2.4e-65	254.6	Pseudomonas aeruginosa group			5.3.1.16	ko:K01814	ko00340,ko01100,ko01110,ko01230,map00340,map01100,map01110,map01230	M00026	R04640	RC00945	ko00000,ko00001,ko00002,ko01000				Bacteria	1MZ5M@1224,1S8TB@1236,1YG5V@136841,COG3536@1,COG3536@2	NA|NA|NA	S	Protein of unknown function (DUF971)
NFLLPIFG_00103	287.DR97_2409	8.4e-246	855.9	Pseudomonas aeruginosa group	hslU	GO:0000166,GO:0000287,GO:0000502,GO:0003674,GO:0003824,GO:0005488,GO:0005515,GO:0005524,GO:0005575,GO:0005622,GO:0005623,GO:0005737,GO:0005829,GO:0006508,GO:0006807,GO:0006950,GO:0008144,GO:0008150,GO:0008152,GO:0008233,GO:0009266,GO:0009376,GO:0009408,GO:0009628,GO:0009987,GO:0016043,GO:0016462,GO:0016787,GO:0016817,GO:0016818,GO:0016887,GO:0017076,GO:0017111,GO:0019538,GO:0019904,GO:0022607,GO:…		ko:K03667					ko00000,ko03110				Bacteria	1MVK9@1224,1RMYV@1236,1YCYN@136841,COG1220@1,COG1220@2	NA|NA|NA	O	this subunit has chaperone activity. The binding of ATP and its subsequent hydrolysis by HslU are essential for unfolding of protein substrates subsequently hydrolyzed by HslV. HslU recognizes the N-terminal part of its protein substrates and unfolds these before they are guided to HslV for hydrolysis
NFLLPIFG_00104	287.DR97_2408	1.8e-90	338.6	Pseudomonas aeruginosa group	hslV	GO:0000166,GO:0000287,GO:0000502,GO:0003674,GO:0003824,GO:0004175,GO:0004298,GO:0005488,GO:0005515,GO:0005524,GO:0005575,GO:0005622,GO:0005623,GO:0005737,GO:0005829,GO:0006508,GO:0006807,GO:0006950,GO:0008144,GO:0008150,GO:0008152,GO:0008233,GO:0009056,GO:0009057,GO:0009266,GO:0009376,GO:0009408,GO:0009628,GO:0009987,GO:0016043,GO:0016787,GO:0017076,GO:0019538,GO:0019904,GO:0022607,GO:0030163,GO:…	3.4.25.2	ko:K01419					ko00000,ko01000,ko01002				Bacteria	1MVF2@1224,1RP7P@1236,1YCYU@136841,COG5405@1,COG5405@2	NA|NA|NA	O	Protease subunit of a proteasome-like degradation complex believed to be a general protein degrading machinery
NFLLPIFG_00105	287.DR97_2407	4.9e-96	357.5	Pseudomonas aeruginosa group	ftsN			ko:K03642,ko:K03749					ko00000				Bacteria	1MYFG@1224,1SD3J@1236,1YEDP@136841,COG3087@1,COG3087@2	NA|NA|NA	D	Sporulation related domain
NFLLPIFG_00106	287.DR97_2406	0	1163.3	Pseudomonas aeruginosa group	argS	GO:0003674,GO:0003824,GO:0004812,GO:0004814,GO:0005575,GO:0005622,GO:0005623,GO:0005737,GO:0005829,GO:0006082,GO:0006139,GO:0006399,GO:0006412,GO:0006418,GO:0006420,GO:0006518,GO:0006520,GO:0006725,GO:0006807,GO:0008150,GO:0008152,GO:0009058,GO:0009059,GO:0009987,GO:0010467,GO:0016070,GO:0016874,GO:0016875,GO:0019538,GO:0019752,GO:0034641,GO:0034645,GO:0034660,GO:0043038,GO:0043039,GO:0043043,GO:…	6.1.1.19	ko:K01887	ko00970,map00970	M00359,M00360	R03646	RC00055,RC00523	ko00000,ko00001,ko00002,ko01000,ko01007,ko03016,ko03029			iECABU_c1320.ECABU_c21380,iECNA114_1301.ECNA114_1940,iECSE_1348.ECSE_2111,iECSF_1327.ECSF_1736,iEcolC_1368.EcolC_1756,iJN746.PP_5089,iLF82_1304.LF82_0128,iNRG857_1313.NRG857_09405,iUMNK88_1353.UMNK88_2348,ic_1306.c2291	Bacteria	1MU4J@1224,1RPRC@1236,1YDH8@136841,COG0018@1,COG0018@2	NA|NA|NA	J	Arginyl-tRNA synthetase
NFLLPIFG_00107	287.DR97_2405	0	1485.3	Pseudomonas aeruginosa group	priA	GO:0003674,GO:0003678,GO:0003824,GO:0004003,GO:0004386,GO:0006139,GO:0006259,GO:0006260,GO:0006261,GO:0006268,GO:0006270,GO:0006276,GO:0006281,GO:0006302,GO:0006310,GO:0006725,GO:0006807,GO:0006950,GO:0006974,GO:0006996,GO:0008026,GO:0008094,GO:0008150,GO:0008152,GO:0009058,GO:0009059,GO:0009314,GO:0009628,GO:0009987,GO:0010212,GO:0010332,GO:0016043,GO:0016462,GO:0016787,GO:0016817,GO:0016818,GO:…		ko:K04066	ko03440,map03440				ko00000,ko00001,ko01000,ko03400				Bacteria	1MUUZ@1224,1RPZ7@1236,1YCZJ@136841,COG1198@1,COG1198@2	NA|NA|NA	L	Involved in the restart of stalled replication forks. Recognizes and binds the arrested nascent DNA chain at stalled replication forks. It can open the DNA duplex, via its helicase activity, and promote assembly of the primosome and loading of the major replicative helicase DnaB onto DNA
NFLLPIFG_00108	287.DR97_2404	7.9e-37	159.1	Pseudomonas aeruginosa group	rpmE	GO:0003674,GO:0003735,GO:0005198,GO:0005488,GO:0005575,GO:0005622,GO:0005623,GO:0005737,GO:0005829,GO:0005840,GO:0006412,GO:0006518,GO:0006807,GO:0008150,GO:0008152,GO:0008270,GO:0009058,GO:0009059,GO:0009987,GO:0010467,GO:0015934,GO:0019538,GO:0022625,GO:0022626,GO:0032991,GO:0034641,GO:0034645,GO:0043043,GO:0043167,GO:0043169,GO:0043170,GO:0043226,GO:0043228,GO:0043229,GO:0043232,GO:0043603,GO:…		ko:K02909	ko03010,map03010	M00178			br01610,ko00000,ko00001,ko00002,ko03011				Bacteria	1MZ69@1224,1SCMH@1236,1YGQY@136841,COG0254@1,COG0254@2	NA|NA|NA	J	Binds the 23S rRNA
NFLLPIFG_00109	287.DR97_2403	1.5e-135	488.8	Pseudomonas aeruginosa group			3.1.31.1	ko:K01174					ko00000,ko01000				Bacteria	1RKRQ@1224,1S7UH@1236,1YDE2@136841,COG1525@1,COG1525@2	NA|NA|NA	L	Staphylococcal nuclease homologue
NFLLPIFG_00110	287.DR97_2402	7.8e-274	949.1	Pseudomonas aeruginosa group													Bacteria	1QTT7@1224,1RSQ1@1236,1YETT@136841,COG4784@1,COG4784@2	NA|NA|NA	S	Peptidase family M48
NFLLPIFG_00111	287.DR97_2401	2.5e-239	834.3	Pseudomonas aeruginosa group	maeB		1.1.1.38,1.1.1.40	ko:K00027,ko:K00029	ko00620,ko00710,ko01100,ko01120,ko01200,ko02020,map00620,map00710,map01100,map01120,map01200,map02020	M00169,M00172	R00214,R00216	RC00105	ko00000,ko00001,ko00002,ko01000				Bacteria	1MU0A@1224,1RN5F@1236,1YEAW@136841,COG0281@1,COG0281@2	NA|NA|NA	C	Malic enzyme, NAD binding domain
NFLLPIFG_00112	287.DR97_2400	0	1604.3	Pseudomonas aeruginosa group	mrcA	GO:0000270,GO:0003674,GO:0003824,GO:0004180,GO:0004185,GO:0005488,GO:0005515,GO:0005575,GO:0005623,GO:0005886,GO:0005887,GO:0006022,GO:0006023,GO:0006024,GO:0006508,GO:0006807,GO:0008144,GO:0008150,GO:0008152,GO:0008233,GO:0008236,GO:0008238,GO:0008360,GO:0008658,GO:0008955,GO:0009002,GO:0009058,GO:0009059,GO:0009252,GO:0009273,GO:0009987,GO:0016020,GO:0016021,GO:0016740,GO:0016757,GO:0016758,GO:…	2.4.1.129,3.4.16.4	ko:K05366	ko00550,ko01100,ko01501,map00550,map01100,map01501				ko00000,ko00001,ko01000,ko01003,ko01011		GT51		Bacteria	1MU5A@1224,1RM7J@1236,1YF65@136841,COG5009@1,COG5009@2	NA|NA|NA	M	Penicillin-binding protein OB-like domain
NFLLPIFG_00113	287.DR97_2399	5.9e-186	656.8	Pseudomonas aeruginosa group	pilM			ko:K02662					ko00000,ko02035,ko02044				Bacteria	1MX8P@1224,1RN8S@1236,1YCU2@136841,COG4972@1,COG4972@2	NA|NA|NA	NU	Type IV pilus assembly protein PilM;
NFLLPIFG_00114	287.DR97_2398	2.3e-102	378.3	Pseudomonas aeruginosa group	pilN			ko:K02663					ko00000,ko02035,ko02044				Bacteria	1RF1S@1224,1S3S0@1236,1YECH@136841,COG3166@1,COG3166@2	NA|NA|NA	NU	Fimbrial assembly protein (PilN)
NFLLPIFG_00115	287.DR97_2397	1.9e-107	395.2	Pseudomonas aeruginosa group	pilO			ko:K02664					ko00000,ko02035,ko02044				Bacteria	1RBGW@1224,1S2P6@1236,1YKS2@136841,COG3167@1,COG3167@2	NA|NA|NA	NU	Pilus assembly protein, PilO
NFLLPIFG_00116	287.DR97_2396	3.8e-93	347.4	Pseudomonas aeruginosa group	pilP			ko:K02664,ko:K02665					ko00000,ko02035,ko02044				Bacteria	1RI6V@1224,1S6VJ@1236,1YE76@136841,COG3168@1,COG3168@2	NA|NA|NA	NU	Pilus assembly protein, PilP
NFLLPIFG_00117	287.DR97_2395	0	1359.4	Pseudomonas aeruginosa group	pilQ	GO:0003674,GO:0003676,GO:0003677,GO:0005488,GO:0006139,GO:0006259,GO:0006308,GO:0006725,GO:0006807,GO:0008150,GO:0008152,GO:0009056,GO:0009057,GO:0009987,GO:0015976,GO:0019439,GO:0034641,GO:0034655,GO:0043170,GO:0044237,GO:0044238,GO:0044248,GO:0044260,GO:0044265,GO:0044270,GO:0046483,GO:0046700,GO:0071704,GO:0090304,GO:0097159,GO:1901360,GO:1901361,GO:1901363,GO:1901575		ko:K02507,ko:K02666					ko00000,ko02035,ko02044	3.A.15.2			Bacteria	1QTT6@1224,1RN3Z@1236,1YEBX@136841,COG4796@1,COG4796@2	NA|NA|NA	U	AMIN domain
NFLLPIFG_00118	287.DR97_2394	1.4e-76	292.4	Pseudomonas aeruginosa group	aroK	GO:0000287,GO:0003674,GO:0003824,GO:0004765,GO:0005488,GO:0005575,GO:0005622,GO:0005623,GO:0005737,GO:0005829,GO:0006082,GO:0006520,GO:0006725,GO:0006793,GO:0006796,GO:0006807,GO:0008150,GO:0008152,GO:0008652,GO:0009058,GO:0009072,GO:0009073,GO:0009423,GO:0009987,GO:0016053,GO:0016301,GO:0016310,GO:0016740,GO:0016772,GO:0016773,GO:0019438,GO:0019632,GO:0019752,GO:0032787,GO:0043167,GO:0043169,GO:…	2.7.1.71,4.2.3.4	ko:K00891,ko:K13829	ko00400,ko01100,ko01110,ko01130,ko01230,map00400,map01100,map01110,map01130,map01230	M00022	R02412,R03083	RC00002,RC00078,RC00847	ko00000,ko00001,ko00002,ko01000				Bacteria	1MUFJ@1224,1RPF6@1236,1YFV8@136841,COG0703@1,COG0703@2	NA|NA|NA	F	Catalyzes the specific phosphorylation of the 3-hydroxyl group of shikimic acid using ATP as a cosubstrate
NFLLPIFG_00119	287.DR97_2393	1.2e-210	738.8	Pseudomonas aeruginosa group	aroB	GO:0000166,GO:0003674,GO:0003824,GO:0003856,GO:0005488,GO:0005575,GO:0005622,GO:0005623,GO:0005737,GO:0006082,GO:0006520,GO:0006725,GO:0006807,GO:0008150,GO:0008152,GO:0008270,GO:0008652,GO:0009058,GO:0009072,GO:0009073,GO:0009423,GO:0009987,GO:0016053,GO:0016829,GO:0016835,GO:0016838,GO:0019438,GO:0019752,GO:0036094,GO:0043167,GO:0043168,GO:0043169,GO:0043436,GO:0043648,GO:0043650,GO:0044237,GO:…	2.7.1.71,4.2.3.4	ko:K01735,ko:K13829	ko00400,ko01100,ko01110,ko01130,ko01230,map00400,map01100,map01110,map01130,map01230	M00022	R02412,R03083	RC00002,RC00078,RC00847	ko00000,ko00001,ko00002,ko01000			iAF1260.b3389,iBWG_1329.BWG_3080,iECDH10B_1368.ECDH10B_3564,iECDH1ME8569_1439.ECDH1ME8569_3268,iECNA114_1301.ECNA114_3486,iEcDH1_1363.EcDH1_0324,iIT341.HP0283,iJO1366.b3389,iJR904.b3389,iY75_1357.Y75_RS20275	Bacteria	1MUBK@1224,1RN4I@1236,1YE8T@136841,COG0337@1,COG0337@2	NA|NA|NA	E	Catalyzes the conversion of 3-deoxy-D-arabino- heptulosonate 7-phosphate (DAHP) to dehydroquinate (DHQ)
NFLLPIFG_00120	287.DR97_2392	2.5e-247	861.3	Pseudomonas aeruginosa group	damX			ko:K02450,ko:K03112		M00331			ko00000,ko00002,ko02044	9.B.42			Bacteria	1RJD3@1224,1S6XZ@1236,1YEY7@136841,COG3266@1,COG3266@2,COG3267@1,COG3267@2	NA|NA|NA	U	AAA domain
NFLLPIFG_00121	287.DR97_2391	0	2850.1	Pseudomonas aeruginosa group	gltB	GO:0003674,GO:0003824,GO:0004355,GO:0005575,GO:0005622,GO:0005623,GO:0005737,GO:0005829,GO:0006082,GO:0006520,GO:0006536,GO:0006537,GO:0006541,GO:0006807,GO:0008150,GO:0008152,GO:0008652,GO:0009058,GO:0009064,GO:0009084,GO:0009987,GO:0015930,GO:0016053,GO:0016491,GO:0016638,GO:0016639,GO:0019676,GO:0019740,GO:0019752,GO:0043436,GO:0043648,GO:0043650,GO:0044237,GO:0044238,GO:0044249,GO:0044281,GO:…	1.4.1.13,1.4.1.14,1.4.7.1	ko:K00265,ko:K00284	ko00250,ko00630,ko00910,ko01100,ko01110,ko01120,ko01130,ko01230,map00250,map00630,map00910,map01100,map01110,map01120,map01130,map01230		R00021,R00093,R00114,R00248,R10086	RC00006,RC00010,RC02799	ko00000,ko00001,ko01000			iBWG_1329.BWG_2914,iECDH10B_1368.ECDH10B_3387,iECDH1ME8569_1439.EcDH1_0495,iEcDH1_1363.EcDH1_0495,iPC815.YPO3557	Bacteria	1MU7B@1224,1RN2W@1236,1YDQ5@136841,COG0067@1,COG0067@2,COG0069@1,COG0069@2,COG0070@1,COG0070@2	NA|NA|NA	E	Glutamate synthase central domain
NFLLPIFG_00122	287.DR97_2390	1.6e-282	978	Pseudomonas aeruginosa group	gltD	GO:0003674,GO:0003824,GO:0004355,GO:0005575,GO:0005622,GO:0005623,GO:0005737,GO:0005829,GO:0006082,GO:0006520,GO:0006536,GO:0006537,GO:0006807,GO:0008150,GO:0008152,GO:0008652,GO:0009058,GO:0009064,GO:0009084,GO:0009987,GO:0015930,GO:0016053,GO:0016491,GO:0016638,GO:0016639,GO:0019752,GO:0043436,GO:0043648,GO:0043650,GO:0044237,GO:0044238,GO:0044249,GO:0044281,GO:0044283,GO:0044424,GO:0044444,GO:…	1.4.1.13,1.4.1.14	ko:K00266	ko00250,ko00910,ko01100,ko01110,ko01120,ko01130,ko01230,map00250,map00910,map01100,map01110,map01120,map01130,map01230		R00093,R00114,R00248	RC00006,RC00010,RC02799	ko00000,ko00001,ko01000			iEC042_1314.EC042_3503,iYL1228.KPN_03625	Bacteria	1MU2H@1224,1RMY7@1236,1YDFQ@136841,COG0493@1,COG0493@2	NA|NA|NA	E	Glutamate synthase
NFLLPIFG_00123	287.DR97_2389	1.2e-205	722.2	Pseudomonas aeruginosa group	hemE	GO:0003674,GO:0003824,GO:0004853,GO:0005575,GO:0005622,GO:0005623,GO:0005737,GO:0005829,GO:0006082,GO:0006520,GO:0006536,GO:0006725,GO:0006778,GO:0006779,GO:0006780,GO:0006782,GO:0006783,GO:0006807,GO:0008150,GO:0008152,GO:0009058,GO:0009064,GO:0009987,GO:0016053,GO:0016829,GO:0016830,GO:0016831,GO:0018130,GO:0019353,GO:0019438,GO:0019752,GO:0033013,GO:0033014,GO:0033526,GO:0034641,GO:0042168,GO:…	4.1.1.37	ko:K01599	ko00860,ko01100,ko01110,map00860,map01100,map01110	M00121	R03197,R04972	RC00872	ko00000,ko00001,ko00002,ko01000			iPC815.YPO3734,iSBO_1134.SBO_4018	Bacteria	1MUG1@1224,1RMDH@1236,1YDM2@136841,COG0407@1,COG0407@2	NA|NA|NA	H	Catalyzes the decarboxylation of four acetate groups of uroporphyrinogen-III to yield coproporphyrinogen-III
NFLLPIFG_00124	287.DR97_2388	5e-54	218.4	Proteobacteria													Bacteria	1NZM1@1224,2F9F7@1,341RU@2	NA|NA|NA
NFLLPIFG_00125	287.DR97_2387	7e-133	479.9	Pseudomonas aeruginosa group													Bacteria	1RH01@1224,1S57M@1236,1YF4A@136841,COG2207@1,COG2207@2	NA|NA|NA	K	Transcriptional regulator
NFLLPIFG_00126	287.DR97_2386	8.6e-173	612.8	Pseudomonas aeruginosa group													Bacteria	1P9R4@1224,1RWHH@1236,1YG2Z@136841,COG1028@1,COG1028@2	NA|NA|NA	IQ	KR domain
NFLLPIFG_00127	287.DR97_2385	9.2e-229	799.3	Pseudomonas aeruginosa group	ynfM	GO:0005575,GO:0005623,GO:0005886,GO:0016020,GO:0044464,GO:0071944		ko:K08224					ko00000,ko02000	2.A.1.36			Bacteria	1MWFH@1224,1RPAT@1236,1YFMZ@136841,COG0477@1,COG2814@2	NA|NA|NA	EGP	Major facilitator Superfamily
NFLLPIFG_00128	287.DR97_2384	2.1e-160	571.6	Pseudomonas aeruginosa group	ynfL	GO:0006355,GO:0008150,GO:0009889,GO:0010468,GO:0010556,GO:0019219,GO:0019222,GO:0031323,GO:0031326,GO:0050789,GO:0050794,GO:0051171,GO:0051252,GO:0060255,GO:0065007,GO:0080090,GO:1903506,GO:2000112,GO:2001141											Bacteria	1MXRP@1224,1RQP1@1236,1YEWM@136841,COG0583@1,COG0583@2	NA|NA|NA	K	LysR substrate binding domain
NFLLPIFG_00129	287.DR97_2383	1.8e-139	501.9	Pseudomonas aeruginosa group	parA			ko:K03496					ko00000,ko03036,ko04812				Bacteria	1MVEZ@1224,1RPWA@1236,1YEH9@136841,COG1192@1,COG1192@2	NA|NA|NA	D	Cellulose biosynthesis protein BcsQ
NFLLPIFG_00130	287.DR97_2382	4.2e-147	527.3	Pseudomonas aeruginosa group													Bacteria	1PDPR@1224,1SF78@1236,1YG9V@136841,COG0589@1,COG0589@2	NA|NA|NA	T	Belongs to the universal stress protein A family
NFLLPIFG_00131	287.DR97_2381	4.8e-76	290.4	Pseudomonas aeruginosa group													Bacteria	1RJ5Q@1224,1S74D@1236,1YG7N@136841,COG2050@1,COG2050@2	NA|NA|NA	Q	Putative thioesterase (yiiD_Cterm)
NFLLPIFG_00132	287.DR97_2380	2e-241	841.3	Pseudomonas aeruginosa group	metY		2.5.1.49	ko:K01740	ko00270,ko01100,map00270,map01100		R01287,R04859	RC00020,RC02821,RC02848	ko00000,ko00001,ko01000			iJN746.PP_2528	Bacteria	1NQME@1224,1T1GA@1236,1YDSD@136841,COG2873@1,COG2873@2	NA|NA|NA	E	Cys/Met metabolism PLP-dependent enzyme
NFLLPIFG_00133	287.DR97_2379	1.3e-174	619	Pseudomonas aeruginosa group	ytnM			ko:K07090					ko00000				Bacteria	1PGTZ@1224,1RPMM@1236,1YEMI@136841,COG0730@1,COG0730@2	NA|NA|NA	S	Sulfite exporter TauE/SafE
NFLLPIFG_00134	287.DR97_2378	4.7e-274	949.9	Pseudomonas aeruginosa group	ydiU			ko:K08997					ko00000				Bacteria	1MVK3@1224,1RNCS@1236,1YED0@136841,COG0397@1,COG0397@2	NA|NA|NA	S	Belongs to the UPF0061 (SELO) family
NFLLPIFG_00135	287.DR97_2377	0	1927.1	Pseudomonas aeruginosa group	kefA	GO:0005575,GO:0005623,GO:0005886,GO:0006884,GO:0008150,GO:0008361,GO:0009987,GO:0009992,GO:0016020,GO:0016043,GO:0019725,GO:0030104,GO:0032535,GO:0042592,GO:0044464,GO:0048878,GO:0055082,GO:0065007,GO:0065008,GO:0071840,GO:0071944,GO:0090066		ko:K05802,ko:K06994,ko:K15771,ko:K22051	ko02010,map02010	M00491			ko00000,ko00001,ko00002,ko02000	1.A.23.1.1,1.A.23.1.2,1.A.23.1.3,3.A.1.1.16,3.A.1.1.2			Bacteria	1MWSA@1224,1RMYY@1236,1YCQW@136841,COG1196@1,COG1196@2,COG3264@1,COG3264@2	NA|NA|NA	M	Mechanosensitive ion channel inner membrane domain 1
NFLLPIFG_00136	287.DR97_2376	0	1121.3	Pseudomonas aeruginosa group	nhaP2	GO:0003674,GO:0005215,GO:0005451,GO:0005575,GO:0005623,GO:0005886,GO:0005887,GO:0006810,GO:0006811,GO:0006812,GO:0006813,GO:0006884,GO:0008150,GO:0008324,GO:0008361,GO:0009987,GO:0015075,GO:0015077,GO:0015078,GO:0015079,GO:0015291,GO:0015297,GO:0015298,GO:0015299,GO:0015318,GO:0015386,GO:0015491,GO:0015672,GO:0016020,GO:0016021,GO:0016043,GO:0019725,GO:0022804,GO:0022821,GO:0022857,GO:0022890,GO:…		ko:K11105					ko00000,ko02000	2.A.36.6			Bacteria	1MVKV@1224,1RMCA@1236,1YD2K@136841,COG3263@1,COG3263@2	NA|NA|NA	P	K( ) H( ) antiporter that extrudes potassium in exchange for external protons and maintains the internal concentration of potassium under toxic levels
NFLLPIFG_00137	287.DR97_2375	0	1208.7	Pseudomonas aeruginosa group	acd		1.3.8.1	ko:K00248	ko00071,ko00280,ko00650,ko01100,ko01110,ko01120,ko01200,ko01212,map00071,map00280,map00650,map01100,map01110,map01120,map01200,map01212		R01175,R01178,R02661,R03172,R04751	RC00052,RC00068,RC00076,RC00120,RC00148	ko00000,ko00001,ko01000				Bacteria	1MU20@1224,1RPHJ@1236,1YE66@136841,COG1960@1,COG1960@2	NA|NA|NA	I	Acyl-CoA dehydrogenase N terminal
NFLLPIFG_00138	287.DR97_2374	1.2e-162	578.9	Pseudomonas aeruginosa group	rlmJ	GO:0000154,GO:0001510,GO:0003674,GO:0003824,GO:0005575,GO:0005622,GO:0005623,GO:0005737,GO:0005829,GO:0006139,GO:0006364,GO:0006396,GO:0006725,GO:0006807,GO:0008150,GO:0008152,GO:0008168,GO:0008170,GO:0008173,GO:0008649,GO:0008757,GO:0008988,GO:0009451,GO:0009987,GO:0010467,GO:0015976,GO:0016070,GO:0016072,GO:0016433,GO:0016740,GO:0016741,GO:0022613,GO:0031167,GO:0032259,GO:0034470,GO:0034641,GO:…	2.1.1.266	ko:K07115					ko00000,ko01000,ko03009				Bacteria	1MWGA@1224,1RNI1@1236,1YEED@136841,COG2961@1,COG2961@2	NA|NA|NA	S	Specifically methylates the adenine in position 2030 of 23S rRNA
NFLLPIFG_00139	287.DR97_2373	4.1e-113	414.1	Pseudomonas aeruginosa group	msrA		1.8.4.11	ko:K07304					ko00000,ko01000				Bacteria	1MVUS@1224,1RNWU@1236,1YENU@136841,COG0225@1,COG0225@2	NA|NA|NA	O	Has an important function as a repair enzyme for proteins that have been inactivated by oxidation. Catalyzes the reversible oxidation-reduction of methionine sulfoxide in proteins to methionine
NFLLPIFG_00140	287.DR97_2372	0	1762.7	Pseudomonas aeruginosa group													Bacteria	1MU2C@1224,1RM8A@1236,1YDTA@136841,COG2203@1,COG2203@2,COG5001@1,COG5001@2	NA|NA|NA	T	Domain present in phytochromes and cGMP-specific phosphodiesterases.
NFLLPIFG_00141	287.DR97_2371	7.6e-233	813.1	Pseudomonas aeruginosa group	aceF		2.3.1.12	ko:K00627	ko00010,ko00020,ko00620,ko01100,ko01110,ko01120,ko01130,ko01200,map00010,map00020,map00620,map01100,map01110,map01120,map01130,map01200	M00307	R00209,R02569	RC00004,RC02742,RC02857	br01601,ko00000,ko00001,ko00002,ko01000				Bacteria	1MU7K@1224,1RNPT@1236,1YEPW@136841,COG0508@1,COG0508@2	NA|NA|NA	C	The pyruvate dehydrogenase complex catalyzes the overall conversion of pyruvate to acetyl-CoA and CO(2)
NFLLPIFG_00142	287.DR97_2370	0	1815.4	Pseudomonas aeruginosa group	aceE	GO:0000287,GO:0003674,GO:0003824,GO:0004738,GO:0005488,GO:0005515,GO:0008150,GO:0008152,GO:0016491,GO:0016903,GO:0019842,GO:0030976,GO:0036094,GO:0042802,GO:0042803,GO:0043167,GO:0043168,GO:0043169,GO:0046872,GO:0046983,GO:0048037,GO:0050662,GO:0055114,GO:0097159,GO:1901363,GO:1901681	1.2.4.1	ko:K00163	ko00010,ko00020,ko00620,ko01100,ko01110,ko01120,ko01130,ko01200,map00010,map00020,map00620,map01100,map01110,map01120,map01130,map01200	M00307	R00014,R00209,R01699,R03270	RC00004,RC00027,RC00627,RC02742,RC02744,RC02882	br01601,ko00000,ko00001,ko00002,ko01000			e_coli_core.b0114,iAF1260.b0114,iBWG_1329.BWG_0107,iE2348C_1286.E2348C_0117,iEC55989_1330.EC55989_0107,iECDH10B_1368.ECDH10B_0094,iECDH1ME8569_1439.ECDH1ME8569_0108,iECH74115_1262.ECH74115_0121,iECIAI1_1343.ECIAI1_0112,iECNA114_1301.ECNA114_0106,iECO103_1326.ECO103_0114,iECO111_1330.ECO111_0115,iECO26_1355.ECO26_0116,iECSE_1348.ECSE_0114,iECSF_1327.ECSF_0127,iECSP_1301.ECSP_0115,iECUMN_1333.ECUMN…	Bacteria	1MV21@1224,1RN6K@1236,1YDUJ@136841,COG2609@1,COG2609@2	NA|NA|NA	C	Component of the pyruvate dehydrogenase (PDH) complex, that catalyzes the overall conversion of pyruvate to acetyl-CoA and CO(2)
NFLLPIFG_00143	287.DR97_2369	0	1913.7	Pseudomonas aeruginosa group	glnE	GO:0000166,GO:0000287,GO:0000820,GO:0003674,GO:0003824,GO:0005488,GO:0005524,GO:0005575,GO:0005622,GO:0005623,GO:0005737,GO:0005829,GO:0006082,GO:0006520,GO:0006521,GO:0006541,GO:0006542,GO:0006807,GO:0008144,GO:0008150,GO:0008152,GO:0008652,GO:0008882,GO:0009058,GO:0009064,GO:0009084,GO:0009987,GO:0010565,GO:0016053,GO:0016740,GO:0016772,GO:0016779,GO:0017076,GO:0019222,GO:0019752,GO:0030554,GO:…	2.7.7.42,2.7.7.89	ko:K00982					ko00000,ko01000				Bacteria	1MU4I@1224,1RP9N@1236,1YEJW@136841,COG1391@1,COG1391@2	NA|NA|NA	H	Involved in the regulation of glutamine synthetase GlnA, a key enzyme in the process to assimilate ammonia. When cellular nitrogen levels are high, the C-terminal adenylyl transferase (AT) inactivates GlnA by covalent transfer of an adenylyl group from ATP to specific tyrosine residue of GlnA, thus reducing its activity. Conversely, when nitrogen levels are low, the N-terminal adenylyl removase (…
NFLLPIFG_00144	287.DR97_2368	1.2e-174	619	Pseudomonas aeruginosa group	ilvE		2.6.1.42	ko:K00826	ko00270,ko00280,ko00290,ko00770,ko01100,ko01110,ko01130,ko01210,ko01230,map00270,map00280,map00290,map00770,map01100,map01110,map01130,map01210,map01230	M00019,M00036,M00119,M00570	R01090,R01214,R02199,R10991	RC00006,RC00036	ko00000,ko00001,ko00002,ko01000,ko01007				Bacteria	1MVB0@1224,1RP6Z@1236,1YDWJ@136841,COG0115@1,COG0115@2	NA|NA|NA	E	Belongs to the class-IV pyridoxal-phosphate-dependent aminotransferase family
NFLLPIFG_00145	287.DR97_2367	6.2e-204	716.5	Pseudomonas aeruginosa group	rfaF	GO:0000271,GO:0003674,GO:0003824,GO:0005575,GO:0005622,GO:0005623,GO:0005737,GO:0005829,GO:0005975,GO:0005976,GO:0006629,GO:0008150,GO:0008152,GO:0008610,GO:0008653,GO:0008713,GO:0008920,GO:0009058,GO:0009059,GO:0009103,GO:0009244,GO:0009311,GO:0009312,GO:0009987,GO:0016051,GO:0016740,GO:0016757,GO:0033692,GO:0034637,GO:0034645,GO:0043170,GO:0044237,GO:0044238,GO:0044249,GO:0044255,GO:0044260,GO:…		ko:K02843	ko00540,ko01100,map00540,map01100	M00080			ko00000,ko00001,ko00002,ko01000,ko01003,ko01005		GT9	iECH74115_1262.ECH74115_4993,iECSP_1301.ECSP_4617,iECs_1301.ECs4498,iG2583_1286.G2583_4359,iZ_1308.Z5047	Bacteria	1MXA2@1224,1RMBF@1236,1YDXW@136841,COG0859@1,COG0859@2	NA|NA|NA	M	Glycosyltransferase family 9 (heptosyltransferase)
NFLLPIFG_00146	287.DR97_2366	2.5e-208	731.1	Pseudomonas aeruginosa group	rfaC			ko:K02841	ko00540,ko01100,map00540,map01100	M00080			ko00000,ko00001,ko00002,ko01000,ko01003,ko01005		GT9		Bacteria	1MYZA@1224,1RPMN@1236,1YCWB@136841,COG0859@1,COG0859@2	NA|NA|NA	M	Glycosyltransferase family 9 (heptosyltransferase)
NFLLPIFG_00147	287.DR97_2365	2e-216	758.1	Pseudomonas aeruginosa group	rfaG	GO:0000271,GO:0003674,GO:0003824,GO:0005975,GO:0005976,GO:0006629,GO:0008150,GO:0008152,GO:0008194,GO:0008610,GO:0008653,GO:0008919,GO:0009058,GO:0009059,GO:0009103,GO:0009244,GO:0009311,GO:0009312,GO:0009987,GO:0016051,GO:0016740,GO:0016757,GO:0016758,GO:0033692,GO:0034637,GO:0034645,GO:0035251,GO:0043170,GO:0044237,GO:0044238,GO:0044249,GO:0044255,GO:0044260,GO:0044262,GO:0044264,GO:0046401,GO:…		ko:K02844	ko00540,ko01100,map00540,map01100	M00080			ko00000,ko00001,ko00002,ko01000,ko01003,ko01005		GT4	iSDY_1059.SDY_4061	Bacteria	1NE3V@1224,1RQE3@1236,1YFFJ@136841,COG0438@1,COG0438@2	NA|NA|NA	M	Glycosyl transferases group 1
NFLLPIFG_00148	287.DR97_2364	4.5e-154	550.4	Pseudomonas aeruginosa group													Bacteria	1MXX9@1224,1RQFJ@1236,1YEBM@136841,COG0515@1,COG0515@2	NA|NA|NA	F	Catalyzes the phosphorylation of heptose(I) of the outer membrane lipopolysaccharide core
NFLLPIFG_00149	287.DR97_2363	6.2e-142	510	Pseudomonas aeruginosa group													Bacteria	1RBKV@1224,1S3FB@1236,1YKWN@136841,COG0515@1,COG0515@2	NA|NA|NA	KLT	Protein kinase domain
NFLLPIFG_00150	287.DR97_2362	1.8e-144	518.5	Pseudomonas aeruginosa group													Bacteria	1RI1E@1224,1T1EM@1236,1YKYN@136841,COG0515@1,COG0515@2	NA|NA|NA	KLT	Lipopolysaccharide kinase (Kdo/WaaP) family
NFLLPIFG_00151	287.DR97_2361	4.9e-287	993	Pseudomonas aeruginosa group													Bacteria	1R47Q@1224,1S6YE@1236,1YDXK@136841,COG0515@1,COG0515@2	NA|NA|NA	KLT	Lipopolysaccharide kinase (Kdo/WaaP) family
NFLLPIFG_00152	287.DR97_2360	0	1213	Pseudomonas aeruginosa group	HA62_32075			ko:K00612					ko00000,ko01000				Bacteria	1MWBA@1224,1RNN4@1236,1YF64@136841,COG2192@1,COG2192@2	NA|NA|NA	O	Carbamoyltransferase N-terminus
NFLLPIFG_00153	287.DR97_2359	9.4e-214	749.2	Pseudomonas aeruginosa group				ko:K00786					ko00000,ko01000				Bacteria	1QIXJ@1224,1RZ2C@1236,1YDU1@136841,COG0438@1,COG0438@2	NA|NA|NA	M	Glycosyltransferase Family 4
NFLLPIFG_00154	287.DR97_2358	3.8e-170	604	Pseudomonas aeruginosa group	celD												Bacteria	1RFW0@1224,1S3PF@1236,1YCW4@136841,COG5653@1,COG5653@2	NA|NA|NA	M	Mig-14
NFLLPIFG_00155	287.DR97_2357	3.6e-279	966.8	Pseudomonas aeruginosa group													Bacteria	1RBZY@1224,1S5RR@1236,1YEYU@136841,COG2120@1,COG2120@2	NA|NA|NA	S	GlcNAc-PI de-N-acetylase
NFLLPIFG_00156	287.DR97_2356	1.5e-180	638.6	Pseudomonas aeruginosa group	ssg												Bacteria	1QDHK@1224,1T9I5@1236,1YCZR@136841,COG4641@1,COG4641@2	NA|NA|NA	S	Glycosyl transferases group 1
NFLLPIFG_00157	287.DR97_2355	1.9e-166	591.7	Pseudomonas aeruginosa group	wapR			ko:K12987,ko:K12988					ko00000,ko01000,ko01003,ko01005		GT2		Bacteria	1NDQI@1224,1S7MC@1236,1YFSG@136841,COG1215@1,COG1215@2	NA|NA|NA	M	Glycosyltransferase like family 2
NFLLPIFG_00158	287.DR97_2354	1.7e-226	791.6	Pseudomonas aeruginosa group													Bacteria	1N80K@1224,1SYC7@1236,1YKUZ@136841,COG3307@1,COG3307@2	NA|NA|NA	M	O-Antigen ligase
NFLLPIFG_00159	287.DR97_2353	7.2e-118	429.9	Pseudomonas aeruginosa group													Bacteria	1RF4R@1224,1S7ZX@1236,1YG40@136841,COG0515@1,COG0515@2	NA|NA|NA	KLT	Toluene tolerance protein
NFLLPIFG_00160	287.DR97_2352	0	1104.7	Pseudomonas aeruginosa group	msbA	GO:0000166,GO:0003674,GO:0003824,GO:0005215,GO:0005319,GO:0005488,GO:0005515,GO:0005524,GO:0005575,GO:0005623,GO:0005886,GO:0005887,GO:0006810,GO:0006855,GO:0006869,GO:0008144,GO:0008150,GO:0008289,GO:0008559,GO:0009987,GO:0010876,GO:0015221,GO:0015238,GO:0015399,GO:0015405,GO:0015437,GO:0015893,GO:0015920,GO:0016020,GO:0016021,GO:0016043,GO:0016462,GO:0016787,GO:0016817,GO:0016818,GO:0016887,GO:…		ko:K02021,ko:K06147,ko:K11085	ko02010,map02010				ko00000,ko00001,ko01000,ko02000	3.A.1.106,3.A.1.109,3.A.1.110,3.A.1.112,3.A.1.113,3.A.1.117,3.A.1.21		iJN746.PP_4935,iPC815.YPO1395,iUMN146_1321.UM146_12980	Bacteria	1MUBM@1224,1RMUR@1236,1YD2S@136841,COG1132@1,COG1132@2	NA|NA|NA	V	Involved in lipid A export and possibly also in glycerophospholipid export and for biogenesis of the outer membrane. Transmembrane domains (TMD) form a pore in the inner membrane and the ATP-binding domain (NBD) is responsible for energy generation
NFLLPIFG_00161	287.DR97_2351	9.2e-259	899	Pseudomonas aeruginosa group	hldE	GO:0000271,GO:0003674,GO:0003824,GO:0005575,GO:0005622,GO:0005623,GO:0005737,GO:0005829,GO:0005975,GO:0005976,GO:0006629,GO:0006793,GO:0006796,GO:0008150,GO:0008152,GO:0008219,GO:0008610,GO:0008653,GO:0009058,GO:0009059,GO:0009103,GO:0009244,GO:0009311,GO:0009312,GO:0009987,GO:0012501,GO:0016051,GO:0016301,GO:0016310,GO:0016740,GO:0016772,GO:0016779,GO:0019200,GO:0033692,GO:0033785,GO:0033786,GO:…	2.7.1.167,2.7.7.70	ko:K03272,ko:K21344	ko00540,ko01100,map00540,map01100	M00064	R05644,R05646	RC00002,RC00078	ko00000,ko00001,ko00002,ko01000,ko01005			iECH74115_1262.ECH74115_4363,iECSP_1301.ECSP_4025,iECs_1301.ECs3935,iPC815.YPO0654,iZ_1308.Z4405	Bacteria	1MV3Z@1224,1RMAJ@1236,1YDWN@136841,COG0615@1,COG0615@2,COG2870@1,COG2870@2	NA|NA|NA	H	Catalyzes the ADP transfer from ATP to D-glycero-beta-D- manno-heptose 1-phosphate, yielding ADP-D-glycero-beta-D-manno- heptose
NFLLPIFG_00162	287.DR97_2350	0	1340.9	Pseudomonas aeruginosa group	asnB		6.3.5.4	ko:K01953	ko00250,ko01100,ko01110,map00250,map01100,map01110		R00578	RC00010	ko00000,ko00001,ko01000,ko01002				Bacteria	1MW4E@1224,1RQ7D@1236,1YESZ@136841,COG0367@1,COG0367@2	NA|NA|NA	E	Asparagine synthase
NFLLPIFG_00163	287.DR97_2349	1.7e-240	838.2	Pseudomonas aeruginosa group	fadE24												Bacteria	1PUXP@1224,1RSAW@1236,1YEFT@136841,COG1960@1,COG1960@2	NA|NA|NA	I	Acyl-CoA dehydrogenase, C-terminal domain
NFLLPIFG_00164	287.DR97_2348	9e-223	779.2	Pseudomonas aeruginosa group	fadE23		1.3.8.7	ko:K00249	ko00071,ko00280,ko00410,ko00640,ko01100,ko01110,ko01130,ko01200,ko01212,ko03320,map00071,map00280,map00410,map00640,map01100,map01110,map01130,map01200,map01212,map03320	M00013,M00036,M00087	R00924,R01175,R01279,R02661,R03172,R03777,R03857,R03990,R04095,R04432,R04751,R04754	RC00052,RC00068,RC00076,RC00095,RC00148,RC00246	ko00000,ko00001,ko00002,ko01000				Bacteria	1NCCF@1224,1RSJK@1236,1YDBR@136841,COG1960@1,COG1960@2	NA|NA|NA	I	acyl-CoA dehydrogenase
NFLLPIFG_00165	287.DR97_2347	4.4e-177	627.1	Pseudomonas aeruginosa group													Bacteria	1NS1D@1224,1SJXU@1236,1YEJV@136841,2EW1D@1,33PEP@2	NA|NA|NA	S	Metal ABC transporter ATPase
NFLLPIFG_00166	287.DR97_2346	1.5e-149	535.4	Pseudomonas aeruginosa group													Bacteria	1PDY4@1224,1RQYV@1236,1YDNN@136841,COG0667@1,COG0667@2	NA|NA|NA	C	Aldo/keto reductase family
NFLLPIFG_00167	287.DR97_2345	2e-222	778.1	Pseudomonas aeruginosa group													Bacteria	1Q8AY@1224,1RSC9@1236,1YDS9@136841,COG0665@1,COG0665@2	NA|NA|NA	E	FAD dependent oxidoreductase
NFLLPIFG_00168	287.DR97_2344	1.5e-47	195.3	Pseudomonas aeruginosa group	emrE			ko:K03297,ko:K18975					ko00000,ko02000	2.A.7.1,2.A.7.1.11			Bacteria	1MZ54@1224,1S8SG@1236,1YGMV@136841,COG2076@1,COG2076@2	NA|NA|NA	U	Small Multidrug Resistance protein
NFLLPIFG_00169	287.DR97_2343	2e-163	581.6	Pseudomonas aeruginosa group	allS_1			ko:K19735	ko02024,ko02025,map02024,map02025				ko00000,ko00001,ko03000				Bacteria	1R6B4@1224,1RZ71@1236,1YKRG@136841,COG0583@1,COG0583@2	NA|NA|NA	K	LysR substrate binding domain
NFLLPIFG_00170	287.DR97_2342	7e-242	842.8	Pseudomonas aeruginosa group	kdtA	GO:0003674,GO:0003824,GO:0005575,GO:0005623,GO:0005886,GO:0005975,GO:0006629,GO:0006643,GO:0006644,GO:0006664,GO:0006793,GO:0006796,GO:0008150,GO:0008152,GO:0008610,GO:0008654,GO:0009058,GO:0009245,GO:0009247,GO:0009311,GO:0009312,GO:0009987,GO:0016020,GO:0016051,GO:0016740,GO:0019637,GO:0044237,GO:0044238,GO:0044249,GO:0044255,GO:0044464,GO:0046467,GO:0046493,GO:0071704,GO:0071944,GO:0090407,GO:…	2.4.99.12,2.4.99.13,2.4.99.14,2.4.99.15	ko:K02527	ko00540,ko01100,map00540,map01100	M00060,M00080	R04658,R05074,R09763	RC00009,RC00077,RC00247	ko00000,ko00001,ko00002,ko01000,ko01003,ko01005		GT30	iECNA114_1301.ECNA114_3778,iIT341.HP0957,iUMNK88_1353.UMNK88_4417	Bacteria	1MU9F@1224,1RNBR@1236,1YDCJ@136841,COG1519@1,COG1519@2	NA|NA|NA	M	3-Deoxy-D-manno-octulosonic-acid transferase (kdotransferase)
NFLLPIFG_00171	287.DR97_2341	1.2e-111	409.1	Pseudomonas aeruginosa group	puuR_1												Bacteria	1RJG9@1224,1SDKH@1236,1YE4F@136841,COG1396@1,COG1396@2,COG1917@1,COG1917@2	NA|NA|NA	K	Helix-turn-helix XRE-family like proteins
NFLLPIFG_00172	287.DR97_2340	0	1303.5	Pseudomonas aeruginosa group			1.3.1.34	ko:K00219,ko:K21833					ko00000,ko01000				Bacteria	1MVE0@1224,1RNM8@1236,1YE8W@136841,COG0446@1,COG0446@2,COG1902@1,COG1902@2	NA|NA|NA	C	NADH:flavin oxidoreductase / NADH oxidase family
NFLLPIFG_00173	287.DR97_2339	6.9e-214	749.6	Pseudomonas aeruginosa group				ko:K02055	ko02024,map02024	M00193			ko00000,ko00001,ko00002,ko02000	3.A.1.11			Bacteria	1MU0I@1224,1RMY4@1236,1YFAB@136841,COG0687@1,COG0687@2	NA|NA|NA	E	Bacterial extracellular solute-binding protein
NFLLPIFG_00174	287.DR97_2338	1.7e-119	435.3	Pseudomonas aeruginosa group				ko:K02167					ko00000,ko03000				Bacteria	1RJWB@1224,1SAH0@1236,1YFQJ@136841,COG1309@1,COG1309@2	NA|NA|NA	K	BetI-type transcriptional repressor, C-terminal
NFLLPIFG_00175	287.DR97_2337	1.1e-133	482.6	Pseudomonas aeruginosa group													Bacteria	1MWJG@1224,1RPU3@1236,1YD8E@136841,COG0745@1,COG0745@2	NA|NA|NA	T	Transcriptional regulatory protein, C terminal
NFLLPIFG_00176	287.DR97_2336	1.2e-148	532.3	Pseudomonas aeruginosa group				ko:K02030		M00236			ko00000,ko00002,ko02000	3.A.1.3			Bacteria	1RB1S@1224,1S35U@1236,1YDC8@136841,COG0834@1,COG0834@2	NA|NA|NA	ET	Bacterial extracellular solute-binding proteins, family 3
NFLLPIFG_00177	287.DR97_2335	0	1407.1	Pseudomonas aeruginosa group			2.7.13.3	ko:K20974	ko02020,ko02025,map02020,map02025	M00820			ko00000,ko00001,ko00002,ko01000,ko01001,ko02022				Bacteria	1NC9X@1224,1T1G9@1236,1YEU7@136841,COG0642@1,COG0642@2,COG0784@1,COG0784@2,COG2198@1,COG2198@2	NA|NA|NA	T	Periplasmic sensor domain found in signal transduction proteins
NFLLPIFG_00178	287.DR97_2334	4.8e-260	903.3	Pseudomonas aeruginosa group	lysP			ko:K02205,ko:K03293,ko:K11733					ko00000,ko02000	2.A.3.1,2.A.3.1.2			Bacteria	1QTSM@1224,1RNI2@1236,1YF3U@136841,COG0833@1,COG0833@2	NA|NA|NA	E	Amino acid permease
NFLLPIFG_00179	287.DR97_2333	3.9e-142	510.8	Pseudomonas aeruginosa group			5.3.3.18	ko:K15866	ko00360,ko01120,map00360,map01120		R09837,R09839	RC00004,RC00326,RC02689,RC03003	ko00000,ko00001,ko01000				Bacteria	1RDD6@1224,1S1U6@1236,1YD32@136841,COG1024@1,COG1024@2	NA|NA|NA	I	Enoyl-CoA hydratase/isomerase
NFLLPIFG_00180	287.DR97_2332	6.6e-223	779.6	Pseudomonas aeruginosa group	acdA		1.3.8.7	ko:K00249	ko00071,ko00280,ko00410,ko00640,ko01100,ko01110,ko01130,ko01200,ko01212,ko03320,map00071,map00280,map00410,map00640,map01100,map01110,map01130,map01200,map01212,map03320	M00013,M00036,M00087	R00924,R01175,R01279,R02661,R03172,R03777,R03857,R03990,R04095,R04432,R04751,R04754	RC00052,RC00068,RC00076,RC00095,RC00148,RC00246	ko00000,ko00001,ko00002,ko01000				Bacteria	1MUDR@1224,1RZKY@1236,1YERX@136841,COG1960@1,COG1960@2	NA|NA|NA	I	Acyl-CoA dehydrogenase, C-terminal domain
NFLLPIFG_00181	287.DR97_2331	0	1339.3	Pseudomonas aeruginosa group			6.2.1.13	ko:K01905,ko:K22224	ko00010,ko00620,ko00640,ko01100,ko01120,map00010,map00620,map00640,map01100,map01120		R00229,R00920	RC00004,RC00012,RC00014	ko00000,ko00001,ko01000,ko01004				Bacteria	1MW98@1224,1RRCC@1236,1YEZG@136841,COG0045@1,COG0045@2,COG1042@1,COG1042@2	NA|NA|NA	C	CoA binding domain
NFLLPIFG_00182	287.DR97_2330	1.8e-290	1004.6	Pseudomonas aeruginosa group	ilvB_1		2.2.1.6,4.1.1.75	ko:K01652,ko:K12253	ko00290,ko00330,ko00650,ko00660,ko00770,ko01100,ko01110,ko01130,ko01210,ko01230,map00290,map00330,map00650,map00660,map00770,map01100,map01110,map01130,map01210,map01230	M00019,M00570	R00006,R00014,R00226,R03050,R03178,R04672,R04673,R08648	RC00027,RC00106,RC00506,RC01192,RC02744,RC02893	ko00000,ko00001,ko00002,ko01000				Bacteria	1MWVW@1224,1SJY3@1236,1YEIX@136841,COG0028@1,COG0028@2	NA|NA|NA	EH	Thiamine pyrophosphate enzyme, N-terminal TPP binding domain
NFLLPIFG_00183	287.DR97_2329	2.3e-223	781.2	Pseudomonas aeruginosa group	aspC		2.6.1.84	ko:K12252	ko00330,ko01100,map00330,map01100		R08197	RC00006,RC00008	ko00000,ko00001,ko01000,ko01007				Bacteria	1MW0Z@1224,1RNN0@1236,1YFM0@136841,COG0436@1,COG0436@2	NA|NA|NA	E	DegT/DnrJ/EryC1/StrS aminotransferase family
NFLLPIFG_00184	287.DR97_2328	3.9e-133	480.7	Pseudomonas aeruginosa group			1.6.5.2	ko:K00355	ko00130,ko01110,ko05200,ko05225,ko05418,map00130,map01110,map05200,map05225,map05418		R02964,R03643,R03816	RC00819	ko00000,ko00001,ko01000				Bacteria	1MUHN@1224,1RU3S@1236,1YFDP@136841,COG2249@1,COG2249@2	NA|NA|NA	S	Flavodoxin-like fold
NFLLPIFG_00185	287.DR97_2327	1.6e-263	914.8	Pseudomonas aeruginosa group	tolC			ko:K12340	ko01501,ko01503,ko02020,ko03070,ko04626,ko05133,map01501,map01503,map02020,map03070,map04626,map05133	M00325,M00326,M00339,M00571,M00575,M00646,M00647,M00696,M00697,M00709,M00720,M00821			ko00000,ko00001,ko00002,ko01504,ko02000,ko02044	1.B.17,2.A.6.2			Bacteria	1MWCJ@1224,1RQQV@1236,1YE0C@136841,COG1538@1,COG1538@2	NA|NA|NA	MU	Outer membrane efflux protein
NFLLPIFG_00186	287.DR97_2326	0	1287.7	Pseudomonas aeruginosa group	thiC	GO:0003674,GO:0003824,GO:0005575,GO:0005622,GO:0005623,GO:0005737,GO:0005829,GO:0006725,GO:0006766,GO:0006767,GO:0006772,GO:0006790,GO:0006807,GO:0008150,GO:0008152,GO:0009058,GO:0009110,GO:0009228,GO:0009987,GO:0017144,GO:0018130,GO:0019438,GO:0034641,GO:0042364,GO:0042723,GO:0042724,GO:0044237,GO:0044249,GO:0044271,GO:0044272,GO:0044281,GO:0044283,GO:0044424,GO:0044444,GO:0044464,GO:0046483,GO:…	4.1.99.17	ko:K03147	ko00730,ko01100,map00730,map01100	M00127	R03472	RC03251,RC03252	ko00000,ko00001,ko00002,ko01000			iECABU_c1320.ECABU_c45100	Bacteria	1MUVV@1224,1RP1F@1236,1YDE0@136841,COG0422@1,COG0422@2	NA|NA|NA	H	Catalyzes the synthesis of the hydroxymethylpyrimidine phosphate (HMP-P) moiety of thiamine from aminoimidazole ribotide (AIR) in a radical S-adenosyl-L-methionine (SAM)-dependent reaction
NFLLPIFG_00187	287.DR97_2325	2.6e-143	514.6	Pseudomonas aeruginosa group													Bacteria	1MZEU@1224,1SA5D@1236,1YD5R@136841,2CS41@1,32SQ9@2	NA|NA|NA	S	Protein of unknown function (DUF3298)
NFLLPIFG_00188	287.DR97_2324	2.6e-117	427.9	Pseudomonas aeruginosa group	nudF	GO:0000287,GO:0003674,GO:0003824,GO:0005488,GO:0005575,GO:0005622,GO:0005623,GO:0005737,GO:0005829,GO:0006950,GO:0008150,GO:0009266,GO:0009408,GO:0009628,GO:0016462,GO:0016787,GO:0016817,GO:0016818,GO:0019144,GO:0043167,GO:0043169,GO:0044424,GO:0044444,GO:0044464,GO:0046872,GO:0047631,GO:0050896	3.6.1.13	ko:K01515	ko00230,map00230		R01054	RC00002	ko00000,ko00001,ko01000			iECP_1309.ECP_3126	Bacteria	1RDMW@1224,1RPZV@1236,1YEJR@136841,COG0494@1,COG0494@2	NA|NA|NA	L	NUDIX domain
NFLLPIFG_00189	287.DR97_2323	4.5e-82	310.5	Pseudomonas aeruginosa group	yqiB			ko:K09920					ko00000				Bacteria	1RA4E@1224,1SA3I@1236,1YKT4@136841,COG3151@1,COG3151@2	NA|NA|NA	S	Protein of unknown function (DUF1249)
NFLLPIFG_00190	287.DR97_2322	5.3e-158	563.5	Pseudomonas aeruginosa group	cpdA	GO:0003674,GO:0003824,GO:0004112,GO:0004114,GO:0004115,GO:0005488,GO:0005506,GO:0008081,GO:0008150,GO:0008198,GO:0009987,GO:0016043,GO:0016787,GO:0016788,GO:0042545,GO:0042578,GO:0043167,GO:0043169,GO:0045229,GO:0046872,GO:0046914,GO:0071554,GO:0071555,GO:0071840	2.1.2.2,3.1.4.53	ko:K03651,ko:K11175	ko00230,ko00670,ko01100,ko01110,ko01130,ko02025,map00230,map00670,map01100,map01110,map01130,map02025	M00048	R00191,R04325,R04326	RC00026,RC00197,RC00296,RC01128	ko00000,ko00001,ko00002,ko01000				Bacteria	1MWKX@1224,1RPA7@1236,1YDP2@136841,COG1409@1,COG1409@2	NA|NA|NA	S	Hydrolyzes cAMP to 5'-AMP. Plays an important regulatory role in modulating the intracellular concentration of cAMP, thereby influencing cAMP-dependent processes
NFLLPIFG_00191	287.DR97_2321	7.1e-116	423.3	Pseudomonas aeruginosa group	yqiA	GO:0003674,GO:0003824,GO:0016787,GO:0016788		ko:K07000					ko00000				Bacteria	1MVJF@1224,1S5WF@1236,1YF4X@136841,COG3150@1,COG3150@2	NA|NA|NA	S	Uncharacterised protein family (UPF0227)
NFLLPIFG_00192	287.DR97_2320	0	1260.7	Pseudomonas aeruginosa group	parE	GO:0000819,GO:0003674,GO:0003824,GO:0003916,GO:0003918,GO:0005575,GO:0005622,GO:0005623,GO:0005737,GO:0005829,GO:0006139,GO:0006259,GO:0006265,GO:0006276,GO:0006725,GO:0006807,GO:0006996,GO:0007049,GO:0007059,GO:0007062,GO:0008094,GO:0008150,GO:0008152,GO:0009295,GO:0009987,GO:0016043,GO:0016462,GO:0016787,GO:0016817,GO:0016818,GO:0016853,GO:0016887,GO:0017111,GO:0022402,GO:0030541,GO:0034641,GO:…	5.99.1.3	ko:K02470,ko:K02622					ko00000,ko01000,ko02048,ko03032,ko03036,ko03400				Bacteria	1MVH1@1224,1RMCI@1236,1YCUV@136841,COG0187@1,COG0187@2	NA|NA|NA	L	Topoisomerase IV is essential for chromosome segregation. It relaxes supercoiled DNA. Performs the decatenation events required during the replication of a circular DNA molecule
NFLLPIFG_00193	287.DR97_2319	1.7e-182	645.2	Pseudomonas aeruginosa group													Bacteria	1NRU1@1224,1SM0C@1236,1YDNT@136841,COG4222@1,COG4222@2	NA|NA|NA	S	Esterase-like activity of phytase
NFLLPIFG_00194	287.DR97_2318	6.6e-84	316.6	Pseudomonas aeruginosa group	orf			ko:K06985	ko04112,map04112				ko00000,ko00001				Bacteria	1N2PE@1224,1S60F@1236,1YG59@136841,COG3577@1,COG3577@2	NA|NA|NA	S	gag-polyprotein putative aspartyl protease
NFLLPIFG_00195	287.DR97_2317	0	1459.5	Pseudomonas aeruginosa group	parC	GO:0000819,GO:0003674,GO:0003676,GO:0003677,GO:0005488,GO:0005575,GO:0005622,GO:0005623,GO:0005737,GO:0005829,GO:0005886,GO:0006139,GO:0006259,GO:0006265,GO:0006276,GO:0006725,GO:0006807,GO:0006996,GO:0007049,GO:0007059,GO:0007062,GO:0008150,GO:0008152,GO:0009330,GO:0009987,GO:0016020,GO:0016043,GO:0019897,GO:0019898,GO:0022402,GO:0030541,GO:0032991,GO:0034641,GO:0043170,GO:0044237,GO:0044238,GO:…	5.99.1.3	ko:K02469,ko:K02621					ko00000,ko01000,ko02048,ko03032,ko03036,ko03400				Bacteria	1MURI@1224,1RMTC@1236,1YEVJ@136841,COG0188@1,COG0188@2	NA|NA|NA	L	Topoisomerase IV is essential for chromosome segregation. It relaxes supercoiled DNA. Performs the decatenation events required during the replication of a circular DNA molecule
NFLLPIFG_00196	287.DR97_2316	3.9e-125	454.1	Pseudomonas aeruginosa group				ko:K09857					ko00000				Bacteria	1NKFI@1224,1SE65@1236,1YG6F@136841,COG3009@1,COG3009@2	NA|NA|NA	S	ABC-type transport auxiliary lipoprotein component
NFLLPIFG_00197	287.DR97_2315	9.2e-95	352.8	Pseudomonas aeruginosa group	ybcI	GO:0005575,GO:0005623,GO:0005886,GO:0016020,GO:0044464,GO:0071944		ko:K07038					ko00000				Bacteria	1RBHW@1224,1S2F9@1236,1YGC1@136841,COG1988@1,COG1988@2	NA|NA|NA	S	LexA-binding, inner membrane-associated putative hydrolase
NFLLPIFG_00198	287.DR97_2314	1e-263	915.6	Pseudomonas aeruginosa group	lipJ		4.6.1.1	ko:K01768,ko:K07186	ko00230,ko02025,ko04113,ko04213,map00230,map02025,map04113,map04213	M00695	R00089,R00434	RC00295	ko00000,ko00001,ko00002,ko01000				Bacteria	1NG67@1224,1SD1D@1236,1YDSW@136841,COG2114@1,COG2114@2	NA|NA|NA	T	Bacterial virulence factor haemolysin
NFLLPIFG_00199	287.DR97_2313	2.7e-219	767.7	Pseudomonas aeruginosa group	serB	GO:0003674,GO:0003824,GO:0004647,GO:0004721,GO:0004722,GO:0005488,GO:0006464,GO:0006470,GO:0006793,GO:0006796,GO:0006807,GO:0008150,GO:0008152,GO:0009987,GO:0016311,GO:0016597,GO:0016787,GO:0016788,GO:0016791,GO:0019538,GO:0031406,GO:0036094,GO:0036211,GO:0040007,GO:0042578,GO:0043167,GO:0043168,GO:0043170,GO:0043177,GO:0043412,GO:0044237,GO:0044238,GO:0044260,GO:0044267,GO:0071704,GO:0140096,GO:…	3.1.3.3	ko:K01079	ko00260,ko00680,ko01100,ko01120,ko01130,ko01200,ko01230,map00260,map00680,map01100,map01120,map01130,map01200,map01230	M00020	R00582	RC00017	ko00000,ko00001,ko00002,ko01000,ko01009			iNJ661.Rv3042c	Bacteria	1MWA3@1224,1RNJE@1236,1YEA7@136841,COG0560@1,COG0560@2,COG3830@1,COG3830@2	NA|NA|NA	ET	phosphoserine phosphatase
NFLLPIFG_00200	287.DR97_2312	0	1335.1	Pseudomonas aeruginosa group	gmr_1		2.7.7.65,3.1.3.3	ko:K07315,ko:K21025,ko:K21084	ko02025,ko02026,map02025,map02026				ko00000,ko00001,ko01000,ko03021				Bacteria	1PJCA@1224,1RS4H@1236,1YD18@136841,COG0784@1,COG0784@2,COG2199@1,COG2199@2,COG2200@1,COG2200@2	NA|NA|NA	T	Putative diguanylate phosphodiesterase
NFLLPIFG_00201	287.DR97_2311	0	1226.1	Pseudomonas aeruginosa group													Bacteria	1PD07@1224,1RP6G@1236,1YF9Q@136841,2C2C7@1,2Z85G@2	NA|NA|NA
NFLLPIFG_00202	287.DR97_2310	2.8e-165	587.8	Pseudomonas aeruginosa group	psd		4.1.1.65	ko:K01613	ko00564,ko01100,ko01110,map00564,map01100,map01110	M00093	R02055	RC00299	ko00000,ko00001,ko00002,ko01000				Bacteria	1MVT4@1224,1RN1U@1236,1YDHG@136841,COG0688@1,COG0688@2	NA|NA|NA	I	Belongs to the phosphatidylserine decarboxylase family. PSD-B subfamily. Prokaryotic type I sub-subfamily
NFLLPIFG_00203	287.DR97_2309	3e-161	574.3	Pseudomonas aeruginosa group	rhdA		2.8.1.1,2.8.1.2,4.1.1.65	ko:K01011,ko:K01613	ko00270,ko00564,ko00920,ko01100,ko01110,ko01120,ko04122,map00270,map00564,map00920,map01100,map01110,map01120,map04122	M00093	R01931,R02055,R03105,R03106	RC00214,RC00299	ko00000,ko00001,ko00002,ko01000				Bacteria	1MW4B@1224,1RSQ3@1236,1YEPS@136841,COG2897@1,COG2897@2	NA|NA|NA	P	Rhodanese Homology Domain
NFLLPIFG_00204	287.DR97_2308	3.7e-123	447.6	Pseudomonas aeruginosa group													Bacteria	1R9QK@1224,1S1P7@1236,1YEGS@136841,COG1639@1,COG1639@2	NA|NA|NA	T	HDOD domain
NFLLPIFG_00205	287.DR97_2308	6.5e-128	463.4	Pseudomonas aeruginosa group													Bacteria	1R9QK@1224,1S1P7@1236,1YEGS@136841,COG1639@1,COG1639@2	NA|NA|NA	T	HDOD domain
NFLLPIFG_00206	287.DR97_2307	3.4e-152	544.3	Pseudomonas aeruginosa group	motA			ko:K02556	ko02020,ko02030,ko02040,map02020,map02030,map02040				ko00000,ko00001,ko02000,ko02035	1.A.30.1			Bacteria	1MXK3@1224,1RNTF@1236,1YEDK@136841,COG1291@1,COG1291@2	NA|NA|NA	N	With MotB forms the ion channels that couple flagellar rotation to proton sodium motive force across the membrane and forms the stator elements of the rotary flagellar machine
NFLLPIFG_00207	287.DR97_2306	1.1e-181	642.5	Pseudomonas aeruginosa group	motB			ko:K02557	ko02030,ko02040,map02030,map02040				ko00000,ko00001,ko02000,ko02035	1.A.30.1			Bacteria	1MW1Y@1224,1RPQ9@1236,1YEJM@136841,COG1360@1,COG1360@2	NA|NA|NA	N	Membrane MotB of proton-channel complex MotA/MotB
NFLLPIFG_00208	287.DR97_2305	5.3e-192	676.8	Pseudomonas aeruginosa group	rsgA	GO:0000166,GO:0001882,GO:0001883,GO:0003674,GO:0003824,GO:0003924,GO:0005488,GO:0005575,GO:0005622,GO:0005623,GO:0005737,GO:0005829,GO:0008150,GO:0016462,GO:0016787,GO:0016817,GO:0016818,GO:0017076,GO:0017111,GO:0019001,GO:0019003,GO:0022613,GO:0032549,GO:0032550,GO:0032553,GO:0032555,GO:0032561,GO:0036094,GO:0042254,GO:0042274,GO:0043167,GO:0043168,GO:0044085,GO:0044424,GO:0044444,GO:0044464,GO:…	3.1.3.100	ko:K06949	ko00730,ko01100,map00730,map01100		R00615,R02135	RC00002,RC00017	ko00000,ko00001,ko01000,ko03009			iAF1260.b4161,iBWG_1329.BWG_3876,iECDH10B_1368.ECDH10B_4356,iECDH1ME8569_1439.ECDH1ME8569_4021,iEKO11_1354.EKO11_4148,iEcDH1_1363.EcDH1_3829,iEcolC_1368.EcolC_3849,iJO1366.b4161,iUMNK88_1353.UMNK88_5099,iY75_1357.Y75_RS21675	Bacteria	1MUEF@1224,1RMMB@1236,1YFCN@136841,COG1162@1,COG1162@2	NA|NA|NA	S	One of several proteins that assist in the late maturation steps of the functional core of the 30S ribosomal subunit. Helps release RbfA from mature subunits. May play a role in the assembly of ribosomal proteins into the subunit. Circularly permuted GTPase that catalyzes slow GTP hydrolysis, GTPase activity is stimulated by the 30S ribosomal subunit
NFLLPIFG_00209	287.DR97_2304	3.3e-100	370.9	Pseudomonas aeruginosa group	orn	GO:0000175,GO:0003674,GO:0003824,GO:0004518,GO:0004527,GO:0004529,GO:0004532,GO:0004536,GO:0004540,GO:0005575,GO:0005622,GO:0005623,GO:0005737,GO:0005829,GO:0006139,GO:0006259,GO:0006401,GO:0006725,GO:0006807,GO:0008150,GO:0008152,GO:0008296,GO:0008297,GO:0008310,GO:0008408,GO:0008946,GO:0009056,GO:0009057,GO:0009987,GO:0016070,GO:0016787,GO:0016788,GO:0016796,GO:0016895,GO:0016896,GO:0019439,GO:…		ko:K13288	ko03008,map03008				ko00000,ko00001,ko01000,ko03009,ko03019				Bacteria	1R9WX@1224,1S217@1236,1YE7U@136841,COG1949@1,COG1949@2	NA|NA|NA	A	3'-to-5' exoribonuclease specific for small oligoribonucleotides
NFLLPIFG_00210	287.DR97_2303	1.3e-215	755.4	Pseudomonas aeruginosa group	queG	GO:0003674,GO:0003824,GO:0006091,GO:0006139,GO:0006725,GO:0006807,GO:0008150,GO:0008152,GO:0008616,GO:0009055,GO:0009058,GO:0009116,GO:0009119,GO:0009163,GO:0009987,GO:0016491,GO:0018130,GO:0019438,GO:0022900,GO:0034404,GO:0034641,GO:0034654,GO:0042455,GO:0044237,GO:0044238,GO:0044249,GO:0044271,GO:0044281,GO:0044283,GO:0046116,GO:0046483,GO:0052693,GO:0055086,GO:0055114,GO:0071704,GO:1901135,GO:…	1.17.99.6	ko:K18979					ko00000,ko01000,ko03016				Bacteria	1MV1H@1224,1RMD9@1236,1YF0Q@136841,COG1600@1,COG1600@2	NA|NA|NA	C	Catalyzes the conversion of epoxyqueuosine (oQ) to queuosine (Q), which is a hypermodified base found in the wobble positions of tRNA(Asp), tRNA(Asn), tRNA(His) and tRNA(Tyr)
NFLLPIFG_00211	287.DR97_2302	1.1e-270	938.7	Pseudomonas aeruginosa group	nnrD	GO:0003674,GO:0003824,GO:0016829,GO:0016835,GO:0016836,GO:0016853,GO:0016854,GO:0052855,GO:0052856,GO:0052857	4.2.1.136,5.1.99.6	ko:K17758,ko:K17759					ko00000,ko01000				Bacteria	1MU1Q@1224,1RMPS@1236,1YDHR@136841,COG0062@1,COG0062@2,COG0063@1,COG0063@2	NA|NA|NA	G	Bifunctional enzyme that catalyzes the epimerization of the S- and R-forms of NAD(P)HX and the dehydration of the S-form of NAD(P)HX at the expense of ADP, which is converted to AMP. This allows the repair of both epimers of NAD(P)HX, a damaged form of NAD(P)H that is a result of enzymatic or heat-dependent hydration
NFLLPIFG_00212	287.DR97_2301	1.7e-81	308.5	Pseudomonas aeruginosa group	yjeE	GO:0000166,GO:0002949,GO:0003674,GO:0003824,GO:0005488,GO:0005515,GO:0006139,GO:0006396,GO:0006399,GO:0006400,GO:0006725,GO:0006807,GO:0008033,GO:0008150,GO:0008152,GO:0009451,GO:0009987,GO:0010467,GO:0016070,GO:0016462,GO:0016787,GO:0016817,GO:0016818,GO:0016887,GO:0017076,GO:0017111,GO:0030554,GO:0032553,GO:0032555,GO:0032559,GO:0034470,GO:0034641,GO:0034660,GO:0036094,GO:0042802,GO:0043167,GO:…		ko:K06925					ko00000,ko03016				Bacteria	1RGYU@1224,1S6IB@1236,1YFUY@136841,COG0802@1,COG0802@2	NA|NA|NA	S	Threonylcarbamoyl adenosine biosynthesis protein TsaE
NFLLPIFG_00213	287.DR97_2300	1.3e-244	852	Pseudomonas aeruginosa group	amiB	GO:0000003,GO:0000910,GO:0003674,GO:0003824,GO:0005575,GO:0005623,GO:0007049,GO:0008150,GO:0008745,GO:0009987,GO:0016787,GO:0016810,GO:0016811,GO:0019954,GO:0022402,GO:0022414,GO:0030288,GO:0030313,GO:0031975,GO:0032505,GO:0042597,GO:0043093,GO:0044464,GO:0051301,GO:0061783	3.5.1.28	ko:K01448,ko:K08307,ko:K12204	ko01503,map01503	M00727	R04112	RC00064,RC00141	ko00000,ko00001,ko00002,ko01000,ko01011,ko02044,ko03036	3.A.7.10.1,3.A.7.9.1		iG2583_1286.G2583_4996	Bacteria	1MUQK@1224,1RMP1@1236,1YD5A@136841,COG0860@1,COG0860@2,COG1388@1,COG1388@2	NA|NA|NA	M	Ami_3
NFLLPIFG_00214	287.DR97_2299	0	1201	Pseudomonas aeruginosa group	mutL	GO:0000018,GO:0000166,GO:0003674,GO:0003676,GO:0003677,GO:0003697,GO:0003824,GO:0005488,GO:0005515,GO:0005524,GO:0005575,GO:0005622,GO:0005623,GO:0006139,GO:0006259,GO:0006281,GO:0006298,GO:0006725,GO:0006807,GO:0006950,GO:0006974,GO:0008144,GO:0008150,GO:0008152,GO:0009987,GO:0016462,GO:0016787,GO:0016817,GO:0016818,GO:0016887,GO:0017076,GO:0017111,GO:0019219,GO:0019222,GO:0030554,GO:0031323,GO:…		ko:K03572	ko03430,map03430				ko00000,ko00001,ko03400				Bacteria	1MV61@1224,1RM89@1236,1YESU@136841,COG0323@1,COG0323@2	NA|NA|NA	L	This protein is involved in the repair of mismatches in DNA. It is required for dam-dependent methyl-directed DNA mismatch repair. May act as a molecular matchmaker , a protein that promotes the formation of a stable complex between two or more DNA-binding proteins in an ATP-dependent manner without itself being part of a final effector complex
NFLLPIFG_00215	287.DR97_2298	1.6e-177	628.6	Pseudomonas aeruginosa group	miaA	GO:0003674,GO:0003824,GO:0006139,GO:0006396,GO:0006399,GO:0006400,GO:0006417,GO:0006725,GO:0006807,GO:0006950,GO:0008033,GO:0008150,GO:0008152,GO:0009266,GO:0009408,GO:0009451,GO:0009628,GO:0009889,GO:0009987,GO:0010467,GO:0010468,GO:0010556,GO:0010608,GO:0016070,GO:0016740,GO:0016765,GO:0019222,GO:0031323,GO:0031326,GO:0032268,GO:0033554,GO:0034248,GO:0034470,GO:0034605,GO:0034641,GO:0034660,GO:…	2.5.1.75	ko:K00791	ko00908,ko01100,ko01110,map00908,map01100,map01110		R01122	RC02820	ko00000,ko00001,ko01000,ko01006,ko03016				Bacteria	1MUB2@1224,1RMDU@1236,1YF30@136841,COG0324@1,COG0324@2	NA|NA|NA	F	Catalyzes the transfer of a dimethylallyl group onto the adenine at position 37 in tRNAs that read codons beginning with uridine, leading to the formation of N6-(dimethylallyl)adenosine (i(6)A)
NFLLPIFG_00216	287.DR97_2297	1.3e-38	165.2	Pseudomonas aeruginosa group	hfq	GO:0003674,GO:0003676,GO:0003677,GO:0003681,GO:0003723,GO:0005488,GO:0005575,GO:0005622,GO:0005623,GO:0005737,GO:0005829,GO:0006139,GO:0006378,GO:0006396,GO:0006397,GO:0006417,GO:0006725,GO:0006807,GO:0008150,GO:0008152,GO:0009889,GO:0009890,GO:0009891,GO:0009892,GO:0009893,GO:0009987,GO:0010467,GO:0010468,GO:0010556,GO:0010557,GO:0010558,GO:0010604,GO:0010605,GO:0010608,GO:0010628,GO:0010629,GO:…		ko:K03666	ko02024,ko03018,ko05111,map02024,map03018,map05111				ko00000,ko00001,ko03019,ko03036				Bacteria	1MZM1@1224,1S8W0@1236,1YGQC@136841,COG1923@1,COG1923@2	NA|NA|NA	J	RNA chaperone that binds small regulatory RNA (sRNAs) and mRNAs to facilitate mRNA translational regulation in response to envelope stress, environmental stress and changes in metabolite concentrations. Also binds with high specificity to tRNAs
NFLLPIFG_00217	287.DR97_2296	1.8e-229	801.6	Pseudomonas aeruginosa group	hflX			ko:K03665					ko00000,ko03009				Bacteria	1MUA0@1224,1RN7V@1236,1YDK2@136841,COG2262@1,COG2262@2	NA|NA|NA	S	GTPase that associates with the 50S ribosomal subunit and may have a role during protein synthesis or ribosome biogenesis
NFLLPIFG_00218	287.DR97_2295	3.2e-156	558.1	Pseudomonas aeruginosa group	hflK	GO:0003674,GO:0003824,GO:0005575,GO:0005622,GO:0005623,GO:0005737,GO:0005829,GO:0005886,GO:0005887,GO:0006508,GO:0006807,GO:0006950,GO:0008150,GO:0008152,GO:0008233,GO:0009266,GO:0009408,GO:0009628,GO:0009897,GO:0009986,GO:0016020,GO:0016021,GO:0016787,GO:0019538,GO:0031224,GO:0031226,GO:0031233,GO:0032991,GO:0043086,GO:0043170,GO:0044092,GO:0044238,GO:0044424,GO:0044425,GO:0044444,GO:0044459,GO:…		ko:K04088		M00742			ko00000,ko00002,ko01000				Bacteria	1MUM2@1224,1RMUG@1236,1YFCP@136841,COG0330@1,COG0330@2	NA|NA|NA	O	HflC and HflK could encode or regulate a protease
NFLLPIFG_00219	287.DR97_2294	2.7e-120	438.3	Pseudomonas aeruginosa group	hflC	GO:0003674,GO:0003824,GO:0005575,GO:0005623,GO:0005886,GO:0005887,GO:0006508,GO:0006807,GO:0006950,GO:0008150,GO:0008152,GO:0008233,GO:0009266,GO:0009408,GO:0009628,GO:0009897,GO:0009986,GO:0016020,GO:0016021,GO:0016787,GO:0019538,GO:0031224,GO:0031226,GO:0031233,GO:0032991,GO:0043086,GO:0043170,GO:0044092,GO:0044238,GO:0044425,GO:0044459,GO:0044464,GO:0050790,GO:0050896,GO:0065007,GO:0065009,GO:…		ko:K04087		M00742			ko00000,ko00002,ko01000				Bacteria	1MV7R@1224,1RM8Z@1236,1YCXX@136841,COG0330@1,COG0330@2	NA|NA|NA	O	HflC and HflK could regulate a protease
NFLLPIFG_00220	287.DR97_2293	2.7e-38	164.1	Pseudomonas aeruginosa group	yjeT			ko:K09937					ko00000				Bacteria	1N9FC@1224,1SEP6@1236,1YH13@136841,COG3242@1,COG3242@2	NA|NA|NA	S	Uncharacterized protein conserved in bacteria (DUF2065)
NFLLPIFG_00221	287.DR97_2292	6.8e-223	779.6	Pseudomonas aeruginosa group	hisZ		2.4.2.17,6.1.1.21	ko:K00765,ko:K01892,ko:K02502	ko00340,ko00970,ko01100,ko01110,ko01230,map00340,map00970,map01100,map01110,map01230	M00026,M00359,M00360	R01071,R03655	RC00055,RC00523,RC02819,RC03200	ko00000,ko00001,ko00002,ko01000,ko01007,ko03016				Bacteria	1MWIG@1224,1RPRQ@1236,1YD52@136841,COG3705@1,COG3705@2	NA|NA|NA	E	Required for the first step of histidine biosynthesis. May allow the feedback regulation of ATP phosphoribosyltransferase activity by histidine
NFLLPIFG_00222	287.DR97_2291	1.1e-250	872.1	Pseudomonas aeruginosa group	purA	GO:0003674,GO:0003824,GO:0004019,GO:0005575,GO:0005622,GO:0005623,GO:0005737,GO:0005829,GO:0006139,GO:0006163,GO:0006164,GO:0006167,GO:0006725,GO:0006753,GO:0006793,GO:0006796,GO:0006807,GO:0006950,GO:0006974,GO:0008150,GO:0008152,GO:0009058,GO:0009116,GO:0009117,GO:0009119,GO:0009123,GO:0009124,GO:0009126,GO:0009127,GO:0009150,GO:0009152,GO:0009156,GO:0009161,GO:0009163,GO:0009165,GO:0009167,GO:…	6.3.4.4	ko:K01939	ko00230,ko00250,ko01100,map00230,map00250,map01100	M00049	R01135	RC00458,RC00459	ko00000,ko00001,ko00002,ko01000			iECNA114_1301.ECNA114_4393,iECSF_1327.ECSF_4063,iJN746.PP_4889	Bacteria	1MU5B@1224,1RNEW@1236,1YD0V@136841,COG0104@1,COG0104@2	NA|NA|NA	F	Plays an important role in the de novo pathway of purine nucleotide biosynthesis. Catalyzes the first committed step in the biosynthesis of AMP from IMP
NFLLPIFG_00225	287.DR97_2288	0	1697.2	Pseudomonas aeruginosa group	rnr	GO:0000175,GO:0003674,GO:0003724,GO:0003824,GO:0004386,GO:0004518,GO:0004527,GO:0004532,GO:0004540,GO:0005575,GO:0005622,GO:0005623,GO:0005737,GO:0005829,GO:0006139,GO:0006396,GO:0006401,GO:0006402,GO:0006725,GO:0006807,GO:0006950,GO:0008150,GO:0008152,GO:0008408,GO:0008997,GO:0009056,GO:0009057,GO:0009266,GO:0009409,GO:0009628,GO:0009892,GO:0009987,GO:0010467,GO:0010468,GO:0010605,GO:0010629,GO:…		ko:K12573	ko03018,map03018				ko00000,ko00001,ko01000,ko03016,ko03019				Bacteria	1MUS6@1224,1RMQE@1236,1YE6D@136841,COG0557@1,COG0557@2	NA|NA|NA	J	3'-5' exoribonuclease that releases 5'-nucleoside monophosphates and is involved in maturation of structured RNAs
NFLLPIFG_00226	287.DR97_2287	7.2e-138	496.5	Pseudomonas aeruginosa group	rlmB	GO:0000154,GO:0000451,GO:0000453,GO:0001510,GO:0003674,GO:0003824,GO:0005575,GO:0005622,GO:0005623,GO:0005737,GO:0005829,GO:0006139,GO:0006364,GO:0006396,GO:0006725,GO:0006807,GO:0008150,GO:0008152,GO:0008168,GO:0008171,GO:0008173,GO:0008649,GO:0008757,GO:0009451,GO:0009987,GO:0010467,GO:0016070,GO:0016072,GO:0016435,GO:0016740,GO:0016741,GO:0022613,GO:0031167,GO:0032259,GO:0034470,GO:0034641,GO:…	2.1.1.185	ko:K03218,ko:K22132					ko00000,ko01000,ko03009,ko03016				Bacteria	1MWCM@1224,1RN2F@1236,1YCRM@136841,COG0566@1,COG0566@2	NA|NA|NA	J	Specifically methylates the ribose of guanosine 2251 in 23S rRNA
NFLLPIFG_00227	287.DR97_2286	6.2e-54	216.9	Pseudomonas aeruginosa group	rpsF	GO:0003674,GO:0003676,GO:0003723,GO:0003729,GO:0003735,GO:0005198,GO:0005488,GO:0005575,GO:0005622,GO:0005623,GO:0005737,GO:0005829,GO:0005840,GO:0006412,GO:0006518,GO:0006807,GO:0008150,GO:0008152,GO:0009058,GO:0009059,GO:0009987,GO:0010467,GO:0015935,GO:0019538,GO:0019843,GO:0022626,GO:0022627,GO:0032991,GO:0034641,GO:0034645,GO:0043043,GO:0043170,GO:0043226,GO:0043228,GO:0043229,GO:0043232,GO:…	4.3.1.19	ko:K01754,ko:K02990	ko00260,ko00290,ko01100,ko01110,ko01130,ko01200,ko01230,ko03010,map00260,map00290,map01100,map01110,map01130,map01200,map01230,map03010	M00178,M00570	R00220,R00996	RC00418,RC02600	br01610,ko00000,ko00001,ko00002,ko01000,ko03011,ko03029				Bacteria	1RH82@1224,1S5VU@1236,1YFTN@136841,COG0360@1,COG0360@2	NA|NA|NA	J	Binds together with S18 to 16S ribosomal RNA
NFLLPIFG_00228	1226994.AMZB01000101_gene1190	3.5e-35	153.7	Pseudomonas aeruginosa group	rpsR	GO:0003674,GO:0003676,GO:0003723,GO:0003729,GO:0003735,GO:0005198,GO:0005488,GO:0005575,GO:0005622,GO:0005623,GO:0005737,GO:0005829,GO:0005840,GO:0006412,GO:0006518,GO:0006807,GO:0008150,GO:0008152,GO:0009058,GO:0009059,GO:0009987,GO:0010467,GO:0015935,GO:0019538,GO:0019843,GO:0022626,GO:0022627,GO:0032991,GO:0034641,GO:0034645,GO:0043043,GO:0043170,GO:0043226,GO:0043228,GO:0043229,GO:0043232,GO:…		ko:K02963	ko03010,map03010	M00178			br01610,ko00000,ko00001,ko00002,ko03011				Bacteria	1MZ8U@1224,1S8R8@1236,1YGJK@136841,COG0238@1,COG0238@2	NA|NA|NA	J	Binds as a heterodimer with protein S6 to the central domain of the 16S rRNA, where it helps stabilize the platform of the 30S subunit
NFLLPIFG_00229	287.DR97_2284	2.4e-148	531.6	Pseudomonas aeruginosa group													Bacteria	1R582@1224,1S61M@1236,1YCSM@136841,2BFY8@1,329TX@2	NA|NA|NA	S	Membrane
NFLLPIFG_00230	287.DR97_2283	4.3e-61	240.7	Pseudomonas aeruginosa group	rplI	GO:0003674,GO:0003676,GO:0003723,GO:0003735,GO:0005198,GO:0005488,GO:0005575,GO:0005618,GO:0005622,GO:0005623,GO:0005737,GO:0005829,GO:0005840,GO:0005886,GO:0006412,GO:0006518,GO:0006807,GO:0008150,GO:0008152,GO:0009058,GO:0009059,GO:0009987,GO:0010467,GO:0015934,GO:0016020,GO:0019538,GO:0019843,GO:0022625,GO:0022626,GO:0030312,GO:0032991,GO:0034641,GO:0034645,GO:0043043,GO:0043170,GO:0043226,GO:…		ko:K02939	ko03010,map03010	M00178			br01610,ko00000,ko00001,ko00002,ko03011				Bacteria	1RD0R@1224,1S3WS@1236,1YG0J@136841,COG0359@1,COG0359@2	NA|NA|NA	J	Binds to the 23S rRNA
NFLLPIFG_00231	287.DR97_2282	3.3e-245	854	Pseudomonas aeruginosa group	dnaB	GO:0003674,GO:0003678,GO:0003824,GO:0004386,GO:0005488,GO:0005515,GO:0005575,GO:0005622,GO:0005623,GO:0005737,GO:0005829,GO:0006139,GO:0006259,GO:0006260,GO:0006261,GO:0006268,GO:0006725,GO:0006807,GO:0006996,GO:0008150,GO:0008152,GO:0009058,GO:0009059,GO:0009314,GO:0009628,GO:0009987,GO:0010212,GO:0016043,GO:0016462,GO:0016787,GO:0016817,GO:0016818,GO:0017111,GO:0032392,GO:0032508,GO:0034641,GO:…	3.6.4.12	ko:K02314	ko03030,ko04112,map03030,map04112				ko00000,ko00001,ko01000,ko03032				Bacteria	1MUG9@1224,1RPM2@1236,1YE3F@136841,COG0305@1,COG0305@2	NA|NA|NA	L	it exhibits DNA-dependent ATPase activity and contains distinct active sites for ATP binding, DNA binding, and interaction with DnaC protein, primase, and other prepriming proteins
NFLLPIFG_00232	287.DR97_2281	1.5e-200	705.3	Pseudomonas aeruginosa group	alr	GO:0000270,GO:0003674,GO:0003824,GO:0005488,GO:0006022,GO:0006023,GO:0006024,GO:0006082,GO:0006520,GO:0006522,GO:0006523,GO:0006807,GO:0008144,GO:0008150,GO:0008152,GO:0008652,GO:0008784,GO:0009058,GO:0009059,GO:0009078,GO:0009079,GO:0009252,GO:0009273,GO:0009987,GO:0016053,GO:0016853,GO:0016854,GO:0016855,GO:0019752,GO:0019842,GO:0030170,GO:0030203,GO:0030632,GO:0034645,GO:0036094,GO:0036361,GO:…	5.1.1.1	ko:K01775	ko00473,ko01100,ko01502,map00473,map01100,map01502		R00401	RC00285	ko00000,ko00001,ko01000,ko01011				Bacteria	1MV0Q@1224,1RM8U@1236,1YEI3@136841,COG0787@1,COG0787@2	NA|NA|NA	E	Catalyzes the interconversion of L-alanine and D- alanine. May also act on other amino acids
NFLLPIFG_00233	287.DR97_2280	0	1232.6	Pseudomonas aeruginosa group													Bacteria	1QTT5@1224,1T1G8@1236,1YDQJ@136841,COG2199@1,COG2199@2	NA|NA|NA	T	7TM diverse intracellular signalling
NFLLPIFG_00234	287.DR97_2279	0	1547.7	Pseudomonas aeruginosa group	ygiQ												Bacteria	1MUG3@1224,1RN9V@1236,1YDJE@136841,COG1032@1,COG1032@2	NA|NA|NA	C	Domain of unknown function (DUF3362)
NFLLPIFG_00235	287.DR97_2278	0	1647.5	Pseudomonas aeruginosa group	MA20_16190	GO:0005575,GO:0005623,GO:0005886,GO:0016020,GO:0044464,GO:0071944											Bacteria	1MX5P@1224,1RPDC@1236,1YF75@136841,COG2307@1,COG2307@2,COG2308@1,COG2308@2	NA|NA|NA	S	Circularly permuted ATP-grasp type 2
NFLLPIFG_00236	287.DR97_2277	1.2e-179	635.6	Pseudomonas aeruginosa group	tgpA_2	GO:0005575,GO:0005623,GO:0005886,GO:0016020,GO:0044464,GO:0071944											Bacteria	1MVMI@1224,1RXZ6@1236,1YCR9@136841,COG1305@1,COG1305@2	NA|NA|NA	E	Transglutaminase/protease-like homologues
NFLLPIFG_00237	287.DR97_2276	9e-153	546.2	Pseudomonas aeruginosa group	mscS			ko:K03442					ko00000,ko02000	1.A.23.2			Bacteria	1N596@1224,1SM35@1236,1YD46@136841,COG0668@1,COG0668@2	NA|NA|NA	M	Mechanosensitive ion channel
NFLLPIFG_00238	287.DR97_2275	1.3e-112	412.5	Pseudomonas aeruginosa group	nlpD	GO:0000920,GO:0001896,GO:0005575,GO:0005623,GO:0008150,GO:0008219,GO:0009279,GO:0009987,GO:0012501,GO:0016020,GO:0019867,GO:0030312,GO:0030313,GO:0031975,GO:0032153,GO:0042221,GO:0042493,GO:0043085,GO:0044093,GO:0044462,GO:0044464,GO:0050790,GO:0050896,GO:0051301,GO:0051336,GO:0051345,GO:0065007,GO:0065009,GO:0071944		ko:K06194,ko:K12943					ko00000	1.A.34.1.2			Bacteria	1RD24@1224,1RR11@1236,1YE6T@136841,COG1388@1,COG1388@2,COG4942@1,COG4942@2	NA|NA|NA	D	Peptidase family M23
NFLLPIFG_00239	287.DR97_2274	2.8e-105	387.9	Pseudomonas aeruginosa group	yvdD_1		3.2.2.10	ko:K06966	ko00230,ko00240,map00230,map00240		R00182,R00510	RC00063,RC00318	ko00000,ko00001,ko01000				Bacteria	1RD59@1224,1S4C3@1236,1YDY7@136841,COG1611@1,COG1611@2	NA|NA|NA	S	Belongs to the LOG family
NFLLPIFG_00240	287.DR97_2273	2.2e-78	298.1	Pseudomonas aeruginosa group	azu	GO:0003674,GO:0005488,GO:0005507,GO:0005575,GO:0005623,GO:0005886,GO:0006091,GO:0008150,GO:0008152,GO:0009767,GO:0009987,GO:0015979,GO:0016020,GO:0019684,GO:0022900,GO:0042597,GO:0043167,GO:0043169,GO:0044237,GO:0044464,GO:0046872,GO:0046914,GO:0055114,GO:0071944											Bacteria	1RHV2@1224,1S6H8@1236,1YG8E@136841,COG3241@1,COG3241@2	NA|NA|NA	C	Transfers electrons from cytochrome c551 to cytochrome oxidase
NFLLPIFG_00241	287.DR97_2272	1.5e-172	612.1	Gammaproteobacteria				ko:K12686,ko:K21831					ko00000,ko02000,ko02044	1.B.12.8			Bacteria	1MWDI@1224,1SYC6@1236,COG3240@1,COG3240@2	NA|NA|NA	I	GDSL-like Lipase/Acylhydrolase
NFLLPIFG_00242	287.DR97_2271	2.7e-146	524.6	Pseudomonas aeruginosa group	nadE	GO:0000003,GO:0003674,GO:0003824,GO:0003952,GO:0005575,GO:0005622,GO:0005623,GO:0005737,GO:0005829,GO:0006082,GO:0006139,GO:0006520,GO:0006531,GO:0006725,GO:0006732,GO:0006733,GO:0006734,GO:0006753,GO:0006793,GO:0006796,GO:0006807,GO:0006950,GO:0006974,GO:0008150,GO:0008152,GO:0008795,GO:0009058,GO:0009066,GO:0009108,GO:0009117,GO:0009165,GO:0009435,GO:0009987,GO:0016874,GO:0016879,GO:0016880,GO:…	6.3.1.5	ko:K01916	ko00760,ko01100,map00760,map01100	M00115	R00189	RC00100	ko00000,ko00001,ko00002,ko01000			iECSE_1348.ECSE_1910,iECW_1372.ECW_m1909,iEKO11_1354.EKO11_2035,iETEC_1333.ETEC_1772,iEcE24377_1341.EcE24377A_1961,iSFV_1184.SFV_1480,iSF_1195.SF1486,iSFxv_1172.SFxv_1676,iSSON_1240.SSON_1418,iS_1188.S1603,iWFL_1372.ECW_m1909	Bacteria	1MU9U@1224,1RNKA@1236,1YEG4@136841,COG0171@1,COG0171@2	NA|NA|NA	H	Catalyzes the ATP-dependent amidation of deamido-NAD to form NAD. Uses ammonia as a nitrogen source
NFLLPIFG_00243	287.DR97_2270	3e-234	817.4	Pseudomonas aeruginosa group	pncB	GO:0000183,GO:0001302,GO:0003674,GO:0003824,GO:0004516,GO:0005575,GO:0005622,GO:0005623,GO:0005634,GO:0005737,GO:0005829,GO:0006139,GO:0006325,GO:0006342,GO:0006348,GO:0006355,GO:0006725,GO:0006732,GO:0006733,GO:0006734,GO:0006753,GO:0006793,GO:0006796,GO:0006807,GO:0006950,GO:0006996,GO:0007568,GO:0007569,GO:0008150,GO:0008152,GO:0009058,GO:0009108,GO:0009117,GO:0009165,GO:0009266,GO:0009408,GO:…	6.3.4.21	ko:K00763	ko00760,ko01100,map00760,map01100		R01724	RC00033	ko00000,ko00001,ko01000			iAF1260.b0931,iBWG_1329.BWG_0783,iECDH10B_1368.ECDH10B_1001,iECDH1ME8569_1439.ECDH1ME8569_0882,iECIAI39_1322.ECIAI39_2216,iETEC_1333.ETEC_0999,iEcDH1_1363.EcDH1_2712,iEcSMS35_1347.EcSMS35_2189,iJO1366.b0931,iJR904.b0931,iUMNK88_1353.UMNK88_1085,iY75_1357.Y75_RS04840	Bacteria	1MV8U@1224,1RQWS@1236,1YD9K@136841,COG1488@1,COG1488@2	NA|NA|NA	F	Catalyzes the synthesis of beta-nicotinate D- ribonucleotide from nicotinate and 5-phospho-D-ribose 1-phosphate at the expense of ATP
NFLLPIFG_00244	287.DR97_2269	2.8e-125	454.5	Pseudomonas aeruginosa group	pncA	GO:0003674,GO:0003824,GO:0005488,GO:0005506,GO:0005575,GO:0005622,GO:0005623,GO:0005737,GO:0006766,GO:0006767,GO:0006769,GO:0006807,GO:0008150,GO:0008152,GO:0008198,GO:0008936,GO:0009820,GO:0009987,GO:0016787,GO:0016810,GO:0016811,GO:0017144,GO:0030145,GO:0034641,GO:0043167,GO:0043169,GO:0043603,GO:0044237,GO:0044281,GO:0044424,GO:0044464,GO:0046483,GO:0046872,GO:0046914,GO:0051186,GO:0071704,GO:…	3.5.1.19	ko:K08281	ko00760,ko01100,map00760,map01100		R01268	RC00100	ko00000,ko00001,ko01000				Bacteria	1MUGW@1224,1S27G@1236,1YEV7@136841,COG1335@1,COG1335@2	NA|NA|NA	Q	Isochorismatase family
NFLLPIFG_00245	287.DR97_2268	1.6e-111	408.7	Bacteria			2.7.7.18	ko:K00969	ko00760,ko01100,map00760,map01100	M00115	R00137,R03005	RC00002	ko00000,ko00001,ko00002,ko01000				Bacteria	COG1057@1,COG1057@2	NA|NA|NA	H	Catalyzes the reversible adenylation of nicotinate mononucleotide (NaMN) to nicotinic acid adenine dinucleotide (NaAD)
NFLLPIFG_00246	287.DR97_2267	5.3e-127	460.3	Pseudomonas aeruginosa group	nrtR		3.6.1.55	ko:K03574					ko00000,ko01000,ko03400				Bacteria	1QTT4@1224,1RQ35@1236,1YKR0@136841,COG1051@1,COG1051@2	NA|NA|NA	F	COG1051 ADP-ribose pyrophosphatase
NFLLPIFG_00247	287.DR97_2266	9.6e-220	769.6	Pseudomonas aeruginosa group				ko:K03406	ko02020,ko02030,map02020,map02030				ko00000,ko00001,ko02035				Bacteria	1MU9B@1224,1RMH0@1236,1YEMR@136841,COG0840@1,COG0840@2	NA|NA|NA	NT	Methyl-accepting chemotaxis-like domains (chemotaxis sensory transducer).
NFLLPIFG_00248	287.DR97_2265	2.1e-179	634.8	Pseudomonas aeruginosa group													Bacteria	1R7PY@1224,1RZD4@1236,1YFPE@136841,COG0583@1,COG0583@2	NA|NA|NA	K	LysR substrate binding domain
NFLLPIFG_00249	287.DR97_2264	3.9e-212	743.8	Pseudomonas aeruginosa group	livJ			ko:K01999	ko02010,ko02024,map02010,map02024	M00237			ko00000,ko00001,ko00002,ko02000	3.A.1.4			Bacteria	1MWJ1@1224,1RP5V@1236,1YFDS@136841,COG0683@1,COG0683@2	NA|NA|NA	E	Receptor family ligand binding region
NFLLPIFG_00250	287.DR97_2263	1.3e-160	572.4	Pseudomonas aeruginosa group	livH			ko:K01997	ko02010,ko02024,map02010,map02024	M00237			ko00000,ko00001,ko00002,ko02000	3.A.1.4		iJN746.PP_4866	Bacteria	1MU25@1224,1RNDV@1236,1YE62@136841,COG0559@1,COG0559@2	NA|NA|NA	E	Branched-chain amino acid transport system / permease component
NFLLPIFG_00251	287.DR97_2262	3.4e-228	797.3	Pseudomonas aeruginosa group	livM			ko:K01995,ko:K01998	ko02010,ko02024,map02010,map02024	M00237			ko00000,ko00001,ko00002,ko02000	3.A.1.4			Bacteria	1MV66@1224,1RNKR@1236,1YDWF@136841,COG4177@1,COG4177@2	NA|NA|NA	E	Domain of unknown function (DUF3382)
NFLLPIFG_00252	287.DR97_2261	2.1e-165	588.2	Pseudomonas aeruginosa group	livG			ko:K01995,ko:K01998	ko02010,ko02024,map02010,map02024	M00237			ko00000,ko00001,ko00002,ko02000	3.A.1.4		iJN746.PP_4864	Bacteria	1MUTY@1224,1RQU2@1236,1YDPG@136841,COG0411@1,COG0411@2	NA|NA|NA	E	Branched-chain amino acid ATP-binding cassette transporter
NFLLPIFG_00253	287.DR97_2260	4.6e-126	457.2	Pseudomonas aeruginosa group	livF			ko:K01996	ko02010,ko02024,map02010,map02024	M00237			ko00000,ko00001,ko00002,ko02000	3.A.1.4			Bacteria	1MVVC@1224,1RMK8@1236,1YDJ0@136841,COG0410@1,COG0410@2	NA|NA|NA	E	ATPases associated with a variety of cellular activities
NFLLPIFG_00254	287.DR97_2259	5.4e-167	593.6	Pseudomonas aeruginosa group	ocd	GO:0003674,GO:0003824,GO:0008150,GO:0008152,GO:0016491,GO:0016638,GO:0016639,GO:0055114	1.4.1.25,1.5.1.49,4.3.1.12	ko:K01750,ko:K19742,ko:K19744	ko00330,ko00472,ko01100,ko01110,ko01130,ko01230,map00330,map00472,map01100,map01110,map01130,map01230		R00671,R01246,R01249,R11031,R11032	RC00006,RC00135,RC00354	ko00000,ko00001,ko01000				Bacteria	1MWH6@1224,1RNFV@1236,1YDGQ@136841,COG2423@1,COG2423@2	NA|NA|NA	E	Ornithine cyclodeaminase/mu-crystallin family
NFLLPIFG_00255	287.DR97_2258	1.2e-143	515.8	Pseudomonas aeruginosa group	ydfG		1.1.1.381	ko:K16066	ko00240,ko00260,ko01100,map00240,map00260,map01100		R09289,R10851,R10852	RC00087,RC00525,RC03288	ko00000,ko00001,ko01000				Bacteria	1MUF8@1224,1RMKM@1236,1YFM7@136841,COG4221@1,COG4221@2	NA|NA|NA	S	Belongs to the short-chain dehydrogenases reductases (SDR) family
NFLLPIFG_00256	287.DR97_2256	8.7e-125	453	Pseudomonas aeruginosa group	vanR			ko:K11475					ko00000,ko03000				Bacteria	1MZ01@1224,1SYC5@1236,1YFB7@136841,COG1802@1,COG1802@2	NA|NA|NA	K	FCD
NFLLPIFG_00257	287.DR97_2257	2.4e-178	631.3	Pseudomonas aeruginosa group				ko:K03863	ko00627,ko01120,map00627,map01120		R05274	RC00392,RC01533	ko00000,ko00001				Bacteria	1MU6E@1224,1RNA4@1236,1YEAC@136841,COG1018@1,COG1018@2	NA|NA|NA	C	2Fe-2S iron-sulfur cluster binding domain
NFLLPIFG_00258	287.DR97_2255	2.8e-212	744.2	Pseudomonas aeruginosa group	vanA		1.14.13.82	ko:K03862	ko00627,ko01120,map00627,map01120		R05274	RC00392,RC01533	ko00000,ko00001,ko01000				Bacteria	1MV2G@1224,1RQ8W@1236,1YF2Y@136841,COG4638@1,COG4638@2	NA|NA|NA	P	Rieske [2Fe-2S] domain
NFLLPIFG_00259	287.DR97_2254	4.2e-237	827	Pseudomonas aeruginosa group	vanK												Bacteria	1MVQQ@1224,1RNR4@1236,1YF43@136841,COG0477@1,COG2814@2	NA|NA|NA	EGP	Sugar (and other) transporter
NFLLPIFG_00260	287.DR97_2253	1.4e-164	585.5	Pseudomonas aeruginosa group													Bacteria	1RAUU@1224,1S3NB@1236,1YIMM@136841,COG0583@1,COG0583@2	NA|NA|NA	K	LysR substrate binding domain
NFLLPIFG_00261	287.DR97_2252	1e-303	1048.5	Pseudomonas aeruginosa group	mdlC		4.1.1.7	ko:K01576	ko00627,ko01120,map00627,map01120		R01764,R02672	RC00595	ko00000,ko00001,ko01000				Bacteria	1MX6Q@1224,1RRJR@1236,1YJ9X@136841,COG0028@1,COG0028@2	NA|NA|NA	EH	Thiamine pyrophosphate enzyme, N-terminal TPP binding domain
NFLLPIFG_00262	287.DR97_2251	7.1e-245	852.8	Pseudomonas aeruginosa group				ko:K05548					ko00000,ko02000	2.A.1.15			Bacteria	1NR7Y@1224,1SJWX@1236,1YKMV@136841,COG2271@1,COG2271@2	NA|NA|NA	G	Sugar-tranasporters, 12 TM
NFLLPIFG_00263	287.DR97_2250	2.3e-281	974.2	Pseudomonas aeruginosa group	yfmT		1.2.1.3	ko:K00128	ko00010,ko00053,ko00071,ko00280,ko00310,ko00330,ko00340,ko00380,ko00410,ko00561,ko00620,ko00625,ko00903,ko00981,ko01100,ko01110,ko01120,ko01130,map00010,map00053,map00071,map00280,map00310,map00330,map00340,map00380,map00410,map00561,map00620,map00625,map00903,map00981,map01100,map01110,map01120,map01130	M00135	R00264,R00631,R00710,R00904,R01752,R01986,R02549,R02678,R02940,R02957,R03283,R03869,R04065,R04506,R04903,R05050,R05237,R05238,R05286,R06366,R08146	RC00047,RC00071,RC00080,RC00186,RC00218,RC00242,RC00816,RC01500	ko00000,ko00001,ko00002,ko01000				Bacteria	1MU1V@1224,1RMBQ@1236,1YFNG@136841,COG1012@1,COG1012@2	NA|NA|NA	C	Aldehyde dehydrogenase family
NFLLPIFG_00264	287.DR97_2249	1.9e-244	851.3	Pseudomonas aeruginosa group													Bacteria	1QTT2@1224,1T1G6@1236,1YEZM@136841,COG3203@1,COG3203@2	NA|NA|NA	M	outer membrane porin, OprD family
NFLLPIFG_00265	287.DR97_2248	0	1955.3	Pseudomonas aeruginosa group	hasR			ko:K02014,ko:K16087,ko:K16152					ko00000,ko02000	1.B.14,1.B.14.2,1.B.14.7.1			Bacteria	1MX42@1224,1RXXX@1236,1YJ1E@136841,COG1629@1,COG1629@2,COG4771@2	NA|NA|NA	P	Secretin and TonB N terminus short domain
NFLLPIFG_00266	287.DR97_2247	5.8e-97	360.1	Proteobacteria	ylaC_1			ko:K03088					ko00000,ko03021				Bacteria	1NU2C@1224,COG1595@1,COG1595@2	NA|NA|NA	K	Belongs to the sigma-70 factor family. ECF subfamily
NFLLPIFG_00267	287.DR97_2246	1e-187	662.5	Gammaproteobacteria	fecR			ko:K07165					ko00000				Bacteria	1RG4M@1224,1SNNU@1236,COG3712@1,COG3712@2	NA|NA|NA	PT	Domain of unknown function (DUF4880)
NFLLPIFG_00268	287.DR97_2245	2.9e-94	351.3	Pseudomonas aeruginosa group	ureJ			ko:K03192					ko00000				Bacteria	1N08F@1224,1SA2T@1236,1YFIB@136841,COG2370@1,COG2370@2	NA|NA|NA	O	HupE / UreJ protein
NFLLPIFG_00269	287.DR97_2244	2.8e-111	407.9	Pseudomonas aeruginosa group	ureG			ko:K03189,ko:K04652					ko00000,ko03110				Bacteria	1MVBD@1224,1RP5R@1236,1YDRV@136841,COG0378@1,COG0378@2	NA|NA|NA	KO	Facilitates the functional incorporation of the urease nickel metallocenter. This process requires GTP hydrolysis, probably effectuated by UreG
NFLLPIFG_00270	287.DR97_2243	4.4e-118	430.6	Gammaproteobacteria	ureF			ko:K03188					ko00000				Bacteria	1RJNW@1224,1S8CM@1236,COG0830@1,COG0830@2	NA|NA|NA	O	Required for maturation of urease via the functional incorporation of the urease nickel metallocenter
NFLLPIFG_00271	287.DR97_2242	6.2e-93	346.7	Pseudomonas aeruginosa group	ureE			ko:K03187					ko00000				Bacteria	1MZQZ@1224,1S6R9@1236,1YDZ7@136841,COG2371@1,COG2371@2	NA|NA|NA	O	Involved in urease metallocenter assembly. Binds nickel. Probably functions as a nickel donor during metallocenter assembly
NFLLPIFG_00272	287.DR97_2241	3.4e-112	411	Pseudomonas aeruginosa group	desT			ko:K22105					ko00000,ko03000				Bacteria	1MUJ5@1224,1RN9W@1236,1YFBH@136841,COG1309@1,COG1309@2	NA|NA|NA	K	Bacterial regulatory proteins, tetR family
NFLLPIFG_00273	287.DR97_2240	6.5e-212	743	Pseudomonas aeruginosa group													Bacteria	1RESB@1224,1SYC4@1236,1YE0W@136841,COG1018@1,COG1018@2	NA|NA|NA	C	Oxidoreductase FAD-binding domain
NFLLPIFG_00274	287.DR97_2239	4.3e-216	756.9	Pseudomonas aeruginosa group	desA3	GO:0001676,GO:0003674,GO:0003824,GO:0005575,GO:0005623,GO:0005886,GO:0006082,GO:0006629,GO:0006631,GO:0006633,GO:0008150,GO:0008152,GO:0008610,GO:0009058,GO:0009987,GO:0016020,GO:0016053,GO:0016213,GO:0016215,GO:0016491,GO:0016705,GO:0016717,GO:0019752,GO:0032787,GO:0042759,GO:0043436,GO:0044237,GO:0044238,GO:0044249,GO:0044255,GO:0044281,GO:0044283,GO:0044464,GO:0046394,GO:0055114,GO:0071704,GO:…	1.14.19.3	ko:K00508	ko00591,ko01100,map00591,map01100		R07063	RC00917	ko00000,ko00001,ko01000,ko01004				Bacteria	1QKDT@1224,1RQCX@1236,1YCY3@136841,COG3239@1,COG3239@2	NA|NA|NA	I	Fatty acid desaturase
NFLLPIFG_00275	287.DR97_2237	4e-248	863.6	Pseudomonas aeruginosa group	ycaD												Bacteria	1MVUF@1224,1RP39@1236,1YFBN@136841,COG0477@1,COG2814@2	NA|NA|NA	EGP	Sugar (and other) transporter
NFLLPIFG_00276	287.DR97_2238	3.8e-249	867.1	Gammaproteobacteria													Bacteria	1MW8M@1224,1RNDA@1236,COG0642@1,COG2205@2	NA|NA|NA	T	PhoQ Sensor
NFLLPIFG_00277	287.DR97_2236	2.3e-102	378.6	Pseudomonas aeruginosa group													Bacteria	1MU67@1224,1RNWH@1236,1YIMW@136841,COG0745@1,COG0745@2	NA|NA|NA	K	Transcriptional regulatory protein, C terminal
NFLLPIFG_00278	287.DR97_2235	5.9e-109	400.2	Gammaproteobacteria	IV02_27335												Bacteria	1P8VA@1224,1S1WR@1236,2B41E@1,31WRS@2	NA|NA|NA
NFLLPIFG_00279	287.DR97_2234	2.7e-114	417.9	Gammaproteobacteria													Bacteria	1MX97@1224,1RZ0P@1236,COG4117@1,COG4117@2	NA|NA|NA	C	Thiosulfate reductase cytochrome B subunit (Membrane anchoring protein)
NFLLPIFG_00280	287.DR97_2233	4.3e-146	523.9	Gammaproteobacteria	MA20_43580												Bacteria	1MUW0@1224,1RR3T@1236,COG2041@1,COG2041@2	NA|NA|NA	S	Oxidoreductase
NFLLPIFG_00282	287.DR97_2231	3.3e-92	344.4	Pseudomonas aeruginosa group	bfr	GO:0006873,GO:0006875,GO:0006879,GO:0006880,GO:0008150,GO:0009987,GO:0019725,GO:0030003,GO:0042592,GO:0046916,GO:0048878,GO:0050801,GO:0051179,GO:0051235,GO:0051238,GO:0051641,GO:0051651,GO:0055065,GO:0055072,GO:0055076,GO:0055080,GO:0055082,GO:0065007,GO:0065008,GO:0097577,GO:0098771	1.16.3.1	ko:K03594	ko00860,map00860		R00078	RC02758	ko00000,ko00001,ko01000				Bacteria	1RAQ8@1224,1S2G2@1236,1YIE7@136841,COG2193@1,COG2193@2	NA|NA|NA	P	Rubrerythrin
NFLLPIFG_00283	287.DR97_2230	0	1358.2	Pseudomonas aeruginosa group	yhjG	GO:0005575,GO:0005623,GO:0005886,GO:0008150,GO:0016020,GO:0032386,GO:0032879,GO:0032880,GO:0033157,GO:0044464,GO:0050789,GO:0051049,GO:0051223,GO:0060341,GO:0065007,GO:0070201,GO:0071944,GO:0090087,GO:0090313,GO:1903533,GO:1903827,GO:1905475		ko:K07289,ko:K07290					ko00000	9.B.121			Bacteria	1MUAN@1224,1RNZM@1236,1YEQ7@136841,COG2982@1,COG2982@2	NA|NA|NA	M	AsmA family
NFLLPIFG_00284	287.DR97_2229	4.9e-156	557	Proteobacteria				ko:K13653					ko00000,ko03000				Bacteria	1REB7@1224,COG0789@1,COG0789@2,COG3708@1,COG3708@2	NA|NA|NA	K	TRANSCRIPTIONal
NFLLPIFG_00285	287.DR97_2228	1.5e-44	185.7	Pseudomonas aeruginosa group	osmB												Bacteria	1N7YH@1224,1SDBR@1236,1YGWB@136841,32ZH9@2,COG3668@1	NA|NA|NA	S	Rho termination factor, N-terminal domain
NFLLPIFG_00286	287.DR97_2227	3.1e-59	234.2	Pseudomonas aeruginosa group	osmE	GO:0006950,GO:0006970,GO:0008150,GO:0009628,GO:0050896		ko:K04064,ko:K06186					ko00000,ko02000	1.B.33.1			Bacteria	1RD8V@1224,1S48R@1236,1YGQM@136841,COG2913@1,COG2913@2	NA|NA|NA	J	SmpA / OmlA family
NFLLPIFG_00287	287.DR97_2226	7.6e-97	359.8	Gammaproteobacteria	moaC		4.6.1.17	ko:K03637	ko00790,ko01100,ko04122,map00790,map01100,map04122		R11372	RC03425	ko00000,ko00001,ko01000			iAF987.Gmet_0302	Bacteria	1RE9T@1224,1S4RQ@1236,COG2258@1,COG2258@2	NA|NA|NA	S	PFAM MOSC domain containing protein
NFLLPIFG_00288	287.DR97_2225	2.8e-22	111.7	Pseudomonas aeruginosa group	psiF												Bacteria	1N7N3@1224,1S6R3@1236,1YJX6@136841,2E4IS@1,32ZDU@2	NA|NA|NA	S	psiF repeat
NFLLPIFG_00289	287.DR97_2224	1.8e-237	828.2	Pseudomonas aeruginosa group	yegD			ko:K04046					ko00000,ko03110	1.A.33			Bacteria	1MXBT@1224,1RN4U@1236,1YCT4@136841,COG0443@1,COG0443@2	NA|NA|NA	O	Belongs to the heat shock protein 70 family
NFLLPIFG_00290	287.DR97_2223	9.1e-150	536.2	Pseudomonas aeruginosa group	bcpA	GO:0003674,GO:0003824,GO:0006091,GO:0006113,GO:0008150,GO:0008152,GO:0008807,GO:0009058,GO:0009987,GO:0015980,GO:0016740,GO:0016772,GO:0016780,GO:0016999,GO:0017000,GO:0017144,GO:0044237,GO:0044249,GO:0055114	4.1.1.3	ko:K01003	ko00620,ko01100,map00620,map01100		R00217	RC00040	ko00000,ko00001,ko01000				Bacteria	1N4VT@1224,1S18F@1236,1YDNE@136841,COG2513@1,COG2513@2	NA|NA|NA	G	Catalyzes the decarboxylation of oxaloacetate into pyruvate. Seems to play a role in maintaining cellular concentrations of bicarbonate and pyruvate
NFLLPIFG_00292	287.DR97_2221	1.8e-43	181.4	Pseudomonas aeruginosa group	ybiI			ko:K06204	ko02026,map02026				ko00000,ko00001,ko03000,ko03009,ko03021				Bacteria	1MZIB@1224,1S8SP@1236,1YGDD@136841,COG1734@1,COG1734@2	NA|NA|NA	T	Prokaryotic dksA/traR C4-type zinc finger
NFLLPIFG_00294	287.DR97_2219	0	1150.2	Pseudomonas aeruginosa group	ureC		3.5.1.5	ko:K01428	ko00220,ko00230,ko00791,ko01100,ko01120,ko05120,map00220,map00230,map00791,map01100,map01120,map05120		R00131	RC02798,RC02806	ko00000,ko00001,ko01000			iJN746.PP_2845	Bacteria	1MU5P@1224,1RN78@1236,1YFCK@136841,COG0804@1,COG0804@2	NA|NA|NA	E	Belongs to the metallo-dependent hydrolases superfamily. Urease alpha subunit family
NFLLPIFG_00295	287.DR97_2218	5.5e-52	209.9	Pseudomonas aeruginosa group	ureB	GO:0003674,GO:0003824,GO:0006807,GO:0008150,GO:0008152,GO:0009039,GO:0016787,GO:0016810,GO:0016811	3.5.1.5	ko:K01427,ko:K01428,ko:K01429,ko:K14048	ko00220,ko00230,ko00791,ko01100,ko01120,ko05120,map00220,map00230,map00791,map01100,map01120,map05120		R00131	RC02798,RC02806	ko00000,ko00001,ko01000				Bacteria	1RGW0@1224,1S8UP@1236,1YGI5@136841,COG0832@1,COG0832@2	NA|NA|NA	E	in Brucella suis the urease encoded by this operon (one of two urease-encoding operons found in its genome) is involved with urease activity, optimum growth, resistance to low-pH killing in-vitro and persistence in-vivo, while the other operon does not seem to be active
NFLLPIFG_00296	287.DR97_2217	2.2e-93	348.2	Pseudomonas aeruginosa group	yncA	GO:0003674,GO:0003824,GO:0005575,GO:0005622,GO:0005623,GO:0005737,GO:0005829,GO:0006464,GO:0006473,GO:0006807,GO:0008150,GO:0008152,GO:0009987,GO:0016740,GO:0016746,GO:0016747,GO:0019538,GO:0036211,GO:0043170,GO:0043412,GO:0043543,GO:0044237,GO:0044238,GO:0044260,GO:0044267,GO:0044424,GO:0044444,GO:0044464,GO:0071704,GO:1901564	2.3.1.183	ko:K03823	ko00440,ko01130,map00440,map01130		R08871,R08938	RC00004,RC00064	ko00000,ko00001,ko01000				Bacteria	1RDNE@1224,1RR6A@1236,1YFST@136841,COG1247@1,COG1247@2	NA|NA|NA	M	Acetyltransferase (GNAT) domain
NFLLPIFG_00297	287.DR97_2216	8.2e-48	196.1	Pseudomonas aeruginosa group	ureA		3.5.1.5	ko:K01430,ko:K14048	ko00220,ko00230,ko00791,ko01100,ko01120,ko05120,map00220,map00230,map00791,map01100,map01120,map05120		R00131	RC02798,RC02806	ko00000,ko00001,ko01000				Bacteria	1RGXE@1224,1S65Y@1236,1YGHG@136841,COG0831@1,COG0831@2	NA|NA|NA	E	Belongs to the urease gamma subunit family
NFLLPIFG_00298	287.DR97_2215	6.6e-164	583.2	Pseudomonas aeruginosa group	ureD			ko:K03190					ko00000				Bacteria	1RABD@1224,1S5QC@1236,1YD9J@136841,COG0829@1,COG0829@2	NA|NA|NA	O	Required for maturation of urease via the functional incorporation of the urease nickel metallocenter
NFLLPIFG_00299	287.DR97_2214	1.7e-78	298.5	Pseudomonas aeruginosa group													Bacteria	1RIS8@1224,1SERZ@1236,1YGSG@136841,COG0454@1,COG0456@2	NA|NA|NA	K	Acetyltransferase (GNAT) domain
NFLLPIFG_00300	287.DR97_2213	7.7e-126	456.4	Pseudomonas aeruginosa group	urtE			ko:K11963	ko02010,map02010	M00323			ko00000,ko00001,ko00002,ko02000	3.A.1.4.4,3.A.1.4.5			Bacteria	1MU4Z@1224,1RMEM@1236,1YEIM@136841,COG0410@1,COG0410@2	NA|NA|NA	E	ATPases associated with a variety of cellular activities
NFLLPIFG_00301	287.DR97_2212	6.7e-156	556.6	Pseudomonas aeruginosa group	urtD			ko:K11962	ko02010,map02010	M00323			ko00000,ko00001,ko00002,ko02000	3.A.1.4.4,3.A.1.4.5			Bacteria	1MUBR@1224,1RM8F@1236,1YDU0@136841,COG4674@1,COG4674@2	NA|NA|NA	S	ABC transporter
NFLLPIFG_00302	287.DR97_2211	1.4e-198	698.7	Pseudomonas aeruginosa group	urtC			ko:K11960,ko:K11961	ko02010,map02010	M00323			ko00000,ko00001,ko00002,ko02000	3.A.1.4.4,3.A.1.4.5			Bacteria	1MUPI@1224,1RMAZ@1236,1YD1W@136841,COG4177@1,COG4177@2	NA|NA|NA	U	Belongs to the binding-protein-dependent transport system permease family
NFLLPIFG_00303	287.DR97_2210	3.5e-283	980.3	Pseudomonas aeruginosa group	urtB			ko:K05386,ko:K11960	ko00196,ko01100,ko02010,map00196,map01100,map02010	M00323			ko00000,ko00001,ko00002,ko00194,ko02000	3.A.1.4.4,3.A.1.4.5			Bacteria	1MVND@1224,1RQXD@1236,1YEUM@136841,COG0559@1,COG0559@2,COG1413@1,COG1413@2	NA|NA|NA	U	Belongs to the binding-protein-dependent transport system permease family
NFLLPIFG_00304	287.DR97_2209	4.8e-243	846.7	Pseudomonas aeruginosa group	urtA			ko:K01999,ko:K11959	ko02010,ko02024,map02010,map02024	M00237,M00323			ko00000,ko00001,ko00002,ko02000	3.A.1.4,3.A.1.4.4,3.A.1.4.5		iJN678.amiC	Bacteria	1MU8V@1224,1RMIJ@1236,1YCTD@136841,COG0683@1,COG0683@2	NA|NA|NA	E	Periplasmic binding protein domain
NFLLPIFG_00305	287.DR97_2208	8.9e-99	366.3	Pseudomonas aeruginosa group	IV02_12955			ko:K05595					ko00000,ko02000	2.A.95.1			Bacteria	1REGK@1224,1SAG2@1236,1YFMG@136841,COG2095@1,COG2095@2	NA|NA|NA	U	MarC family integral membrane protein
NFLLPIFG_00306	287.DR97_2207	0	1816.2	Pseudomonas aeruginosa group	retS			ko:K20972	ko02025,map02025				ko00000,ko00001,ko01001,ko02022				Bacteria	1R9DM@1224,1S0EG@1236,1YD9N@136841,COG0642@1,COG0784@1,COG0784@2,COG2205@2	NA|NA|NA	T	PhoQ Sensor
NFLLPIFG_00307	287.DR97_2206	1.3e-240	838.6	Pseudomonas aeruginosa group	purD	GO:0000166,GO:0003674,GO:0003824,GO:0004637,GO:0005488,GO:0005524,GO:0006139,GO:0006163,GO:0006164,GO:0006725,GO:0006753,GO:0006793,GO:0006796,GO:0006807,GO:0006950,GO:0006974,GO:0008144,GO:0008150,GO:0008152,GO:0009058,GO:0009117,GO:0009150,GO:0009152,GO:0009165,GO:0009259,GO:0009260,GO:0009987,GO:0016462,GO:0016787,GO:0016817,GO:0016818,GO:0016874,GO:0016879,GO:0016887,GO:0017076,GO:0017111,GO:…	6.3.4.13	ko:K01945	ko00230,ko01100,ko01110,ko01130,map00230,map01100,map01110,map01130	M00048	R04144	RC00090,RC00166	ko00000,ko00001,ko00002,ko01000			iECNA114_1301.ECNA114_3417,iECSF_1327.ECSF_3859,iJN746.PP_4823,iPC815.YPO3729	Bacteria	1MUAH@1224,1RNS4@1236,1YDTX@136841,COG0151@1,COG0151@2	NA|NA|NA	F	Belongs to the GARS family
NFLLPIFG_00308	287.DR97_2205	2.8e-304	1050.4	Pseudomonas aeruginosa group	purH	GO:0003674,GO:0003824,GO:0004643,GO:0005575,GO:0005622,GO:0005623,GO:0005737,GO:0005829,GO:0006139,GO:0006163,GO:0006164,GO:0006725,GO:0006753,GO:0006793,GO:0006796,GO:0006807,GO:0008150,GO:0008152,GO:0009058,GO:0009117,GO:0009150,GO:0009152,GO:0009165,GO:0009259,GO:0009260,GO:0009987,GO:0016740,GO:0016741,GO:0016742,GO:0018130,GO:0019438,GO:0019637,GO:0019693,GO:0034641,GO:0034654,GO:0044237,GO:…	2.1.2.3,3.5.4.10	ko:K00602	ko00230,ko00670,ko01100,ko01110,ko01130,ko01523,map00230,map00670,map01100,map01110,map01130,map01523	M00048	R01127,R04560	RC00026,RC00263,RC00456	ko00000,ko00001,ko00002,ko01000,ko04147			iEcHS_1320.EcHS_A4240,iPC815.YPO3728	Bacteria	1MUDQ@1224,1RMWS@1236,1YEZ8@136841,COG0138@1,COG0138@2	NA|NA|NA	F	Bifunctional purine biosynthesis protein PurH
NFLLPIFG_00309	1301098.PKB_5171	6e-49	199.9	Gammaproteobacteria	fis	GO:0000018,GO:0000229,GO:0000785,GO:0000786,GO:0000787,GO:0000789,GO:0000976,GO:0000984,GO:0000985,GO:0001017,GO:0001046,GO:0001047,GO:0001067,GO:0001121,GO:0001130,GO:0001131,GO:0001140,GO:0001216,GO:0001217,GO:0003674,GO:0003676,GO:0003677,GO:0003690,GO:0003700,GO:0005488,GO:0005515,GO:0005575,GO:0005622,GO:0005623,GO:0005694,GO:0005737,GO:0005829,GO:0006139,GO:0006351,GO:0006355,GO:0006725,GO:…		ko:K03557,ko:K07712	ko02020,ko05111,map02020,map05111	M00497			ko00000,ko00001,ko00002,ko02022,ko03000,ko03036,ko03400				Bacteria	1N7MJ@1224,1SD35@1236,COG2901@1,COG2901@2	NA|NA|NA	K	Activates ribosomal RNA transcription. Plays a direct role in upstream activation of rRNA promoters
NFLLPIFG_00310	287.DR97_2203	3.3e-186	657.5	Pseudomonas aeruginosa group	dusB	GO:0002943,GO:0003674,GO:0003824,GO:0006139,GO:0006396,GO:0006399,GO:0006400,GO:0006725,GO:0006807,GO:0008033,GO:0008150,GO:0008152,GO:0009314,GO:0009451,GO:0009628,GO:0009987,GO:0010467,GO:0016070,GO:0016491,GO:0016627,GO:0017150,GO:0034470,GO:0034641,GO:0034660,GO:0043170,GO:0043412,GO:0044237,GO:0044238,GO:0046483,GO:0050896,GO:0055114,GO:0071704,GO:0090304,GO:0140098,GO:0140101,GO:1901360		ko:K05539,ko:K05540					ko00000,ko01000,ko03016				Bacteria	1MV5V@1224,1RMJP@1236,1YF9V@136841,COG0042@1,COG0042@2	NA|NA|NA	J	Catalyzes the synthesis of 5,6-dihydrouridine (D), a modified base found in the D-loop of most tRNAs, via the reduction of the C5-C6 double bond in target uridines
NFLLPIFG_00311	287.DR97_2202	3.6e-206	724.2	Pseudomonas aeruginosa group													Bacteria	1MWCU@1224,1RYQ0@1236,1YE2R@136841,COG1273@1,COG1273@2	NA|NA|NA	S	Protein of unknown function (DUF3426)
NFLLPIFG_00312	287.DR97_2201	1.8e-164	585.1	Pseudomonas aeruginosa group	prmA	GO:0003674,GO:0003824,GO:0005575,GO:0005622,GO:0005623,GO:0005737,GO:0005829,GO:0006464,GO:0006479,GO:0006480,GO:0006807,GO:0008150,GO:0008152,GO:0008168,GO:0008170,GO:0008213,GO:0008276,GO:0008757,GO:0009987,GO:0016278,GO:0016279,GO:0016740,GO:0016741,GO:0018011,GO:0018012,GO:0018022,GO:0018023,GO:0018193,GO:0018194,GO:0018205,GO:0019538,GO:0031365,GO:0032259,GO:0036211,GO:0043170,GO:0043412,GO:…		ko:K02687					ko00000,ko01000,ko03009				Bacteria	1MUPC@1224,1RNAR@1236,1YF19@136841,COG2264@1,COG2264@2	NA|NA|NA	J	Methylates ribosomal protein L11
NFLLPIFG_00313	287.DR97_2200	8.6e-135	486.5	Proteobacteria													Bacteria	1P575@1224,297MD@1,2ZUUB@2	NA|NA|NA
NFLLPIFG_00314	287.DR97_2199	2.5e-258	897.5	Pseudomonas aeruginosa group	accC	GO:0003674,GO:0003824,GO:0004075,GO:0005575,GO:0005622,GO:0005623,GO:0005737,GO:0005829,GO:0006082,GO:0006629,GO:0006631,GO:0006633,GO:0008150,GO:0008152,GO:0008610,GO:0009058,GO:0009889,GO:0009890,GO:0009892,GO:0009987,GO:0010565,GO:0016053,GO:0016874,GO:0016879,GO:0019216,GO:0019217,GO:0019222,GO:0019752,GO:0031323,GO:0031324,GO:0031326,GO:0031327,GO:0032787,GO:0042304,GO:0043436,GO:0044237,GO:…	6.3.4.14,6.4.1.1,6.4.1.2	ko:K01959,ko:K01961	ko00020,ko00061,ko00620,ko00640,ko00720,ko01100,ko01110,ko01120,ko01130,ko01200,ko01212,ko01230,map00020,map00061,map00620,map00640,map00720,map01100,map01110,map01120,map01130,map01200,map01212,map01230	M00082,M00173,M00376,M00620	R00344,R00742,R04385	RC00040,RC00253,RC00367	ko00000,ko00001,ko00002,ko01000			iSF_1195.SF3294	Bacteria	1MU4H@1224,1RMNB@1236,1YESY@136841,COG0439@1,COG0439@2	NA|NA|NA	I	An AccC homodimer forms the biotin carboxylase subunit of the acetyl CoA carboxylase, an enzyme that catalyzes the formation of malonyl-CoA, which in turn controls the rate of fatty acid metabolism
NFLLPIFG_00315	287.DR97_2198	2.5e-59	235	Pseudomonas aeruginosa group	accB	GO:0003674,GO:0003824,GO:0003989,GO:0005575,GO:0005622,GO:0005623,GO:0005737,GO:0005829,GO:0006082,GO:0006464,GO:0006629,GO:0006631,GO:0006633,GO:0006807,GO:0008150,GO:0008152,GO:0008610,GO:0009058,GO:0009305,GO:0009987,GO:0016049,GO:0016053,GO:0016421,GO:0016874,GO:0016885,GO:0019538,GO:0019752,GO:0032787,GO:0036211,GO:0040007,GO:0043170,GO:0043412,GO:0043436,GO:0044237,GO:0044238,GO:0044249,GO:…	2.3.1.12,6.4.1.1	ko:K00627,ko:K01960,ko:K02160	ko00010,ko00020,ko00061,ko00620,ko00640,ko00720,ko01100,ko01110,ko01120,ko01130,ko01200,ko01212,ko01230,map00010,map00020,map00061,map00620,map00640,map00720,map01100,map01110,map01120,map01130,map01200,map01212,map01230	M00082,M00173,M00307,M00376,M00620	R00209,R00344,R00742,R02569	RC00004,RC00040,RC00367,RC02742,RC02857	br01601,ko00000,ko00001,ko00002,ko01000			iYL1228.KPN_03664	Bacteria	1RCXA@1224,1S3YP@1236,1YFYN@136841,COG0511@1,COG0511@2	NA|NA|NA	I	first, biotin carboxylase catalyzes the carboxylation of the carrier protein and then the transcarboxylase transfers the carboxyl group to form malonyl-CoA
NFLLPIFG_00316	287.DR97_2197	6.5e-78	296.6	Pseudomonas aeruginosa group	aroQ	GO:0003674,GO:0003824,GO:0003855,GO:0006082,GO:0008150,GO:0008152,GO:0009058,GO:0009423,GO:0009987,GO:0016053,GO:0016829,GO:0016835,GO:0016836,GO:0019752,GO:0043436,GO:0043648,GO:0043650,GO:0044237,GO:0044249,GO:0044281,GO:0044283,GO:0046394,GO:0046417,GO:0071704,GO:1901576	3.4.13.9,4.2.1.10	ko:K01271,ko:K03785,ko:K03786	ko00400,ko01100,ko01110,ko01130,ko01230,map00400,map01100,map01110,map01130,map01230	M00022	R03084	RC00848	ko00000,ko00001,ko00002,ko01000,ko01002			iIT341.HP1038,iJN746.PP_0560	Bacteria	1RDDT@1224,1S3PX@1236,1YEYX@136841,COG0757@1,COG0757@2	NA|NA|NA	E	Catalyzes a trans-dehydration via an enolate intermediate
NFLLPIFG_00317	287.DR97_2196	0	1158.7	Pseudomonas aeruginosa group	dsbD		1.8.1.8	ko:K04084					ko00000,ko01000,ko03110	5.A.1.1			Bacteria	1MU8W@1224,1RPF7@1236,1YDS3@136841,COG4232@1,COG4232@2	NA|NA|NA	CO	Required to facilitate the formation of correct disulfide bonds in some periplasmic proteins and for the assembly of the periplasmic c-type cytochromes. Acts by transferring electrons from cytoplasmic thioredoxin to the periplasm. This transfer involves a cascade of disulfide bond formation and reduction steps
NFLLPIFG_00318	287.DR97_2195	1.1e-275	955.7	Pseudomonas aeruginosa group	ctpL			ko:K03406	ko02020,ko02030,map02020,map02030				ko00000,ko00001,ko02035				Bacteria	1R9DJ@1224,1RYXS@1236,1YD66@136841,COG0840@1,COG0840@2	NA|NA|NA	NT	Methyl-accepting chemotaxis-like domains (chemotaxis sensory transducer).
NFLLPIFG_00319	287.DR97_2194	0	1065.1	Pseudomonas aeruginosa group			2.7.7.65	ko:K02488	ko02020,ko04112,map02020,map04112	M00511	R08057		ko00000,ko00001,ko00002,ko01000,ko02022				Bacteria	1MVWM@1224,1RR1M@1236,1YCYW@136841,COG2199@1,COG3706@2	NA|NA|NA	T	Diguanylate cyclase
NFLLPIFG_00321	287.DR97_2192	4.1e-203	713.8	Pseudomonas aeruginosa group													Bacteria	1MWVH@1224,1RP5X@1236,1YEJ3@136841,COG5345@1,COG5345@2	NA|NA|NA	S	Uncharacterized protein conserved in bacteria (DUF2333)
NFLLPIFG_00322	287.DR97_2191	6.4e-96	356.7	Gammaproteobacteria	yfcD												Bacteria	1QTT1@1224,1T1G5@1236,COG0494@1,COG0494@2	NA|NA|NA	L	NUDIX hydrolase
NFLLPIFG_00323	287.DR97_2190	1.3e-63	248.8	Pseudomonas aeruginosa group	yciH	GO:0001731,GO:0002181,GO:0002183,GO:0002188,GO:0002190,GO:0002192,GO:0003674,GO:0003676,GO:0003723,GO:0003729,GO:0003743,GO:0005488,GO:0005575,GO:0005622,GO:0005623,GO:0005737,GO:0006412,GO:0006413,GO:0006518,GO:0006807,GO:0008135,GO:0008150,GO:0008152,GO:0009058,GO:0009059,GO:0009987,GO:0010467,GO:0016043,GO:0019538,GO:0022607,GO:0022613,GO:0022618,GO:0032991,GO:0034622,GO:0034641,GO:0034645,GO:…		ko:K03113	ko03013,map03013				ko00000,ko00001,ko03012				Bacteria	1MZ8T@1224,1S929@1236,1YGA1@136841,COG0023@1,COG0023@2	NA|NA|NA	J	Translation initiation factor
NFLLPIFG_00324	287.DR97_2189	0	1272.7	Pseudomonas aeruginosa group	speA	GO:0003674,GO:0003824,GO:0006082,GO:0006520,GO:0006525,GO:0006527,GO:0006576,GO:0006595,GO:0006596,GO:0006807,GO:0008150,GO:0008152,GO:0008792,GO:0009056,GO:0009058,GO:0009063,GO:0009064,GO:0009065,GO:0009308,GO:0009309,GO:0009445,GO:0009446,GO:0009987,GO:0016054,GO:0016829,GO:0016830,GO:0016831,GO:0019752,GO:0034641,GO:0042401,GO:0043436,GO:0044106,GO:0044237,GO:0044238,GO:0044248,GO:0044249,GO:…	4.1.1.19	ko:K01585	ko00330,ko01100,map00330,map01100	M00133	R00566	RC00299	ko00000,ko00001,ko00002,ko01000			iAPECO1_1312.APECO1_3590,iE2348C_1286.E2348C_3191,iEC55989_1330.EC55989_3231,iECABU_c1320.ECABU_c32250,iECED1_1282.ECED1_3401,iECIAI1_1343.ECIAI1_3071,iECIAI39_1322.ECIAI39_3358,iECO103_1326.ECO103_3518,iECO26_1355.ECO26_4037,iECOK1_1307.ECOK1_3327,iECP_1309.ECP_2933,iECS88_1305.ECS88_3221,iECSE_1348.ECSE_3207,iECSF_1327.ECSF_2737,iECSP_1301.ECSP_3909,iECUMN_1333.ECUMN_3290,iECW_1372.ECW_m3198,iE…	Bacteria	1MU80@1224,1RP2J@1236,1YDH6@136841,COG1166@1,COG1166@2	NA|NA|NA	E	Catalyzes the biosynthesis of agmatine from arginine
NFLLPIFG_00325	287.DR97_2188	1.2e-208	732.3	Pseudomonas aeruginosa group													Bacteria	1QQ9D@1224,1RMPY@1236,1YD0N@136841,COG3503@1,COG3503@2	NA|NA|NA	S	Protein of unknown function (DUF1624)
NFLLPIFG_00326	287.DR97_2187	0	1341.6	Pseudomonas aeruginosa group				ko:K02014					ko00000,ko02000	1.B.14		iECBD_1354.fhuA	Bacteria	1QTT0@1224,1RNBT@1236,1YDAR@136841,COG4773@1,COG4773@2	NA|NA|NA	M	TonB-dependent siderophore receptor
NFLLPIFG_00327	287.DR97_2186	2.6e-146	524.6	Gammaproteobacteria													Bacteria	1QTSZ@1224,1SQHA@1236,COG2518@1,COG2518@2	NA|NA|NA	O	Nicotianamine synthase protein
NFLLPIFG_00328	287.DR97_2185	1.4e-250	871.7	Gammaproteobacteria													Bacteria	1RD7X@1224,1S4A0@1236,COG4408@1,COG4408@2	NA|NA|NA	S	Staphylopine dehydrogenase
NFLLPIFG_00329	287.DR97_2184	5.3e-145	520.4	Pseudomonas aeruginosa group				ko:K15270					ko00000,ko02000	2.A.7.3.7			Bacteria	1MZXM@1224,1S3DD@1236,1YE12@136841,COG0697@1,COG0697@2	NA|NA|NA	EG	EamA-like transporter family
NFLLPIFG_00330	287.DR97_2183	1e-113	416	Pseudomonas aeruginosa group	hlyIII			ko:K11068					ko00000,ko02042				Bacteria	1PGRH@1224,1RR4R@1236,1YE0X@136841,COG1272@1,COG1272@2	NA|NA|NA	S	Haemolysin-III related
NFLLPIFG_00331	287.DR97_2182	2.6e-138	498	Pseudomonas aeruginosa group				ko:K07124					ko00000				Bacteria	1MWNZ@1224,1RQVI@1236,1YFHX@136841,COG0300@1,COG0300@2	NA|NA|NA	S	Enoyl-(Acyl carrier protein) reductase
NFLLPIFG_00332	287.DR97_2181	3.3e-95	354.4	Pseudomonas aeruginosa group				ko:K16137					ko00000,ko03000				Bacteria	1N1Q3@1224,1S6W5@1236,1YG7H@136841,COG1309@1,COG1309@2	NA|NA|NA	K	Bacterial regulatory proteins, tetR family
NFLLPIFG_00333	287.DR97_2180	1.9e-100	371.7	Pseudomonas aeruginosa group													Bacteria	1RF3N@1224,1S82J@1236,1YG0T@136841,COG2050@1,COG2050@2	NA|NA|NA	Q	Thioesterase superfamily
NFLLPIFG_00334	287.DR97_2179	6.7e-262	909.4	Pseudomonas aeruginosa group	lpd	GO:0005575,GO:0005622,GO:0005623,GO:0005737,GO:0044424,GO:0044464	1.8.1.4	ko:K00382	ko00010,ko00020,ko00260,ko00280,ko00620,ko00630,ko00640,ko01100,ko01110,ko01120,ko01130,ko01200,map00010,map00020,map00260,map00280,map00620,map00630,map00640,map01100,map01110,map01120,map01130,map01200	M00009,M00011,M00036,M00307,M00532	R00209,R01221,R01698,R03815,R07618,R08549	RC00004,RC00022,RC00583,RC02742,RC02833,RC02834	br01601,ko00000,ko00001,ko00002,ko01000,ko04147				Bacteria	1MU2U@1224,1RMFF@1236,1YERN@136841,COG1249@1,COG1249@2	NA|NA|NA	C	Pyridine nucleotide-disulphide oxidoreductase, dimerisation domain
NFLLPIFG_00335	287.DR97_2178	1.1e-72	279.3	Pseudomonas aeruginosa group				ko:K08983					ko00000				Bacteria	1N003@1224,1SFDG@1236,1YGK7@136841,COG3556@1,COG3556@2	NA|NA|NA	S	Predicted membrane protein (DUF2214)
NFLLPIFG_00336	287.DR97_2177	6.8e-161	573.2	Pseudomonas aeruginosa group	nhoA	GO:0003674,GO:0003824,GO:0004060,GO:0005575,GO:0005623,GO:0005886,GO:0008080,GO:0008374,GO:0016020,GO:0016407,GO:0016410,GO:0016413,GO:0016740,GO:0016746,GO:0016747,GO:0044464,GO:0046990,GO:0071944	2.3.1.118,2.3.1.5	ko:K00622,ko:K00675	ko00232,ko00633,ko00983,ko01100,ko01110,ko01120,ko05204,map00232,map00633,map00983,map01100,map01110,map01120,map05204		R07940,R08036,R08248,R08250,R11902	RC00004,RC00416,RC00962,RC02961	ko00000,ko00001,ko01000			iECs_1301.ECs2066,iEcHS_1320.EcHS_A1547,iEcSMS35_1347.EcSMS35_1711,iZ_1308.Z2250	Bacteria	1RDF3@1224,1RQTF@1236,1YG1T@136841,COG2162@1,COG2162@2	NA|NA|NA	Q	N-acetyltransferase
NFLLPIFG_00339	287.DR97_2174	0	1753.8	Pseudomonas aeruginosa group	mgtB		3.6.3.2	ko:K01531					ko00000,ko01000	3.A.3.4			Bacteria	1MUU5@1224,1RMYC@1236,1YE4J@136841,COG0474@1,COG0474@2	NA|NA|NA	P	Cation transporter/ATPase, N-terminus
NFLLPIFG_00340	287.DR97_2173	2.3e-126	458.4	Proteobacteria													Bacteria	1NAER@1224,2EESS@1,338KB@2	NA|NA|NA
NFLLPIFG_00342	287.DR97_2171	1.1e-274	952.2	Pseudomonas aeruginosa group				ko:K03324					ko00000,ko02000	2.A.58.2			Bacteria	1MUDE@1224,1RNMM@1236,1YI1J@136841,COG1283@1,COG1283@2	NA|NA|NA	P	PhoU domain
NFLLPIFG_00343	1211579.PP4_31950	2e-11	75.5	Gammaproteobacteria	argG	GO:0000050,GO:0000053,GO:0003674,GO:0003824,GO:0004055,GO:0005575,GO:0005622,GO:0005623,GO:0005737,GO:0006082,GO:0006520,GO:0006525,GO:0006526,GO:0006575,GO:0006807,GO:0008150,GO:0008152,GO:0008652,GO:0009058,GO:0009064,GO:0009084,GO:0009987,GO:0016053,GO:0016874,GO:0016879,GO:0019627,GO:0019752,GO:0034641,GO:0043436,GO:0043603,GO:0043604,GO:0044237,GO:0044238,GO:0044249,GO:0044271,GO:0044281,GO:…	6.3.4.5	ko:K01940	ko00220,ko00250,ko01100,ko01110,ko01130,ko01230,ko05418,map00220,map00250,map01100,map01110,map01130,map01230,map05418	M00029,M00844,M00845	R01954	RC00380,RC00629	ko00000,ko00001,ko00002,ko01000,ko04147			iJN678.argG,iSB619.SA_RS04675	Bacteria	1MYHX@1224,1S8A1@1236,COG0137@1,COG0137@2	NA|NA|NA	E	Protein of unknown function (DUF2493)
NFLLPIFG_00344	287.DR97_2170	8.2e-249	865.9	Pseudomonas aeruginosa group	dinF	GO:0005575,GO:0005623,GO:0005886,GO:0016020,GO:0044464,GO:0071944		ko:K03327					ko00000,ko02000	2.A.66.1			Bacteria	1MV6B@1224,1RPGF@1236,1YE7X@136841,COG0534@1,COG0534@2	NA|NA|NA	V	MatE
NFLLPIFG_00345	287.DR97_2168	3e-49	201.1	Bacteria													Bacteria	COG2246@1,COG2246@2	NA|NA|NA	S	polysaccharide biosynthetic process
NFLLPIFG_00346	287.DR97_2167	1.7e-155	555.4	Pseudomonas aeruginosa group	gtrB			ko:K20534					ko00000,ko01000,ko01005,ko02000	4.D.2.1.9	GT2		Bacteria	1MWE5@1224,1RPCE@1236,1YGNE@136841,COG0463@1,COG0463@2	NA|NA|NA	M	Glycosyl transferase family 2
NFLLPIFG_00347	287.DR97_2166	1.3e-281	974.9	Gammaproteobacteria	arnT												Bacteria	1NMIZ@1224,1RMA2@1236,COG1807@1,COG1807@2	NA|NA|NA	M	Catalyzes the transfer of the L-Ara4N moiety of the glycolipid undecaprenyl phosphate-alpha-L-Ara4N to lipid A. The modified arabinose is attached to lipid A and is required for resistance to polymyxin and cationic antimicrobial peptides
NFLLPIFG_00348	287.DR97_2165	5.4e-73	280.4	Pseudomonas aeruginosa group	XK27_05000			ko:K06940					ko00000				Bacteria	1RI32@1224,1S84P@1236,1YG75@136841,COG0727@1,COG0727@2	NA|NA|NA	S	Putative zinc- or iron-chelating domain
NFLLPIFG_00349	287.DR97_2164	9.5e-236	822.4	Gammaproteobacteria													Bacteria	1R7V4@1224,1S1T1@1236,2DBAY@1,2Z84S@2	NA|NA|NA	S	Domain of unknown function (DUF1835)
NFLLPIFG_00350	287.DR97_2163	5.6e-77	293.5	Gammaproteobacteria				ko:K09936	ko02024,map02024				ko00000,ko00001,ko02000	2.A.7.21			Bacteria	1RHS1@1224,1S89Z@1236,COG3238@1,COG3238@2	NA|NA|NA	S	protein conserved in bacteria
NFLLPIFG_00351	287.DR97_2162	0	1353.2	Pseudomonas aeruginosa group	fadH		1.3.1.34	ko:K00219,ko:K21833					ko00000,ko01000				Bacteria	1MVE0@1224,1RNM8@1236,1YI07@136841,COG0446@1,COG0446@2,COG1902@1,COG1902@2	NA|NA|NA	C	NADH:flavin oxidoreductase / NADH oxidase family
NFLLPIFG_00352	287.DR97_2161	2.3e-170	604.7	Pseudomonas aeruginosa group	lip	GO:0003674,GO:0003824,GO:0004806,GO:0006629,GO:0008150,GO:0008152,GO:0009056,GO:0016042,GO:0016298,GO:0016787,GO:0016788,GO:0044238,GO:0052689,GO:0071704,GO:1901575	3.1.1.3	ko:K01046	ko00561,ko01100,map00561,map01100	M00098	R02250,R02687	RC00020,RC00037,RC00041,RC00094	ko00000,ko00001,ko00002,ko01000				Bacteria	1NB6J@1224,1RS95@1236,1YF90@136841,COG1075@1,COG1075@2	NA|NA|NA	S	alpha/beta hydrolase fold
NFLLPIFG_00353	287.DR97_2160	2.7e-111	407.9	Pseudomonas aeruginosa group	fdnG		1.17.1.9	ko:K00123	ko00630,ko00680,ko01100,ko01120,ko01200,map00630,map00680,map01100,map01120,map01200		R00519	RC02796	ko00000,ko00001,ko01000				Bacteria	1MWPS@1224,1RMHM@1236,1YF7P@136841,COG0243@1,COG0243@2	NA|NA|NA	C	Molybdopterin oxidoreductase Fe4S4 domain
NFLLPIFG_00354	287.DR97_2159	0	1726.1	Pseudomonas aeruginosa group	fdnG	GO:0003674,GO:0003824,GO:0005575,GO:0005623,GO:0006464,GO:0006790,GO:0006807,GO:0008150,GO:0008152,GO:0009326,GO:0009987,GO:0016043,GO:0016226,GO:0016491,GO:0016622,GO:0016903,GO:0018282,GO:0018289,GO:0018291,GO:0019538,GO:0022607,GO:0031163,GO:0032991,GO:0036211,GO:0042597,GO:0043170,GO:0043412,GO:0044085,GO:0044237,GO:0044238,GO:0044260,GO:0044267,GO:0044464,GO:0047111,GO:0051186,GO:0055114,GO:…	1.17.1.9	ko:K00123	ko00630,ko00680,ko01100,ko01120,ko01200,map00630,map00680,map01100,map01120,map01200		R00519	RC02796	ko00000,ko00001,ko01000				Bacteria	1MW3N@1224,1RN6N@1236,1YEFR@136841,COG0243@1,COG0243@2,COG3383@1,COG3383@2	NA|NA|NA	C	Molydopterin dinucleotide binding domain
NFLLPIFG_00355	287.DR97_2158	7.2e-188	662.9	Pseudomonas aeruginosa group	fdnH			ko:K00124	ko00630,ko00680,ko01100,ko01120,ko01200,map00630,map00680,map01100,map01120,map01200		R00519	RC02796	ko00000,ko00001				Bacteria	1MU1B@1224,1RNFG@1236,1YFRF@136841,COG0437@1,COG0437@2	NA|NA|NA	C	Formate dehydrogenase N, transmembrane
NFLLPIFG_00356	287.DR97_2157	8.5e-116	422.9	Pseudomonas aeruginosa group	fdoI			ko:K00127	ko00630,ko00680,ko01100,ko01120,ko01200,map00630,map00680,map01100,map01120,map01200		R00519	RC02796	ko00000,ko00001				Bacteria	1MXFQ@1224,1RNHH@1236,1YFPG@136841,COG2864@1,COG2864@2	NA|NA|NA	C	Domain of unknown function (DUF4405)
NFLLPIFG_00357	287.DR97_2156	1.6e-179	635.2	Pseudomonas aeruginosa group	fdhE			ko:K02380					ko00000				Bacteria	1NK06@1224,1RQC4@1236,1YEIF@136841,COG3058@1,COG3058@2	NA|NA|NA	O	Necessary for formate dehydrogenase activity
NFLLPIFG_00358	287.DR97_2155	8.8e-254	882.5	Pseudomonas aeruginosa group	selA	GO:0003674,GO:0003824,GO:0004125,GO:0005488,GO:0005515,GO:0005575,GO:0005622,GO:0005623,GO:0005737,GO:0005829,GO:0006082,GO:0006139,GO:0006399,GO:0006520,GO:0006725,GO:0006807,GO:0008144,GO:0008150,GO:0008152,GO:0008652,GO:0009058,GO:0009059,GO:0009069,GO:0009070,GO:0009987,GO:0016053,GO:0016070,GO:0016259,GO:0016260,GO:0016740,GO:0016785,GO:0018130,GO:0019438,GO:0019752,GO:0019842,GO:0030170,GO:…	2.9.1.1	ko:K01042	ko00450,ko00970,map00450,map00970		R08219	RC01246	ko00000,ko00001,ko01000			iECP_1309.ECP_3693,iSbBS512_1146.SbBS512_E4006	Bacteria	1MWXI@1224,1RN73@1236,1YF8U@136841,COG1921@1,COG1921@2	NA|NA|NA	E	Converts seryl-tRNA(Sec) to selenocysteinyl-tRNA(Sec) required for selenoprotein biosynthesis
NFLLPIFG_00359	287.DR97_2154	0	1260	Pseudomonas aeruginosa group	selB	GO:0000049,GO:0000166,GO:0001514,GO:0001882,GO:0001883,GO:0003674,GO:0003676,GO:0003723,GO:0003729,GO:0003824,GO:0003924,GO:0005488,GO:0005525,GO:0005575,GO:0005622,GO:0005623,GO:0005737,GO:0006082,GO:0006412,GO:0006414,GO:0006417,GO:0006451,GO:0006518,GO:0006520,GO:0006807,GO:0008150,GO:0008152,GO:0009058,GO:0009059,GO:0009069,GO:0009889,GO:0009987,GO:0010467,GO:0010468,GO:0010556,GO:0010608,GO:…		ko:K03833					ko00000,ko03012				Bacteria	1MWXH@1224,1RQJI@1236,1YF9X@136841,COG3276@1,COG3276@2	NA|NA|NA	J	Elongation factor SelB, winged helix
NFLLPIFG_00360	287.DR97_2153	7.4e-152	543.1	Gammaproteobacteria	dorX												Bacteria	1RDI0@1224,1S58F@1236,COG2197@1,COG2197@2	NA|NA|NA	K	COG2771 DNA-binding HTH domain-containing proteins
NFLLPIFG_00361	287.DR97_2152	1.1e-277	961.8	Pseudomonas aeruginosa group													Bacteria	1MU2N@1224,1RNW9@1236,1YFQF@136841,COG0161@1,COG0161@2	NA|NA|NA	E	Aminotransferase class-III
NFLLPIFG_00362	287.DR97_2151	1.9e-261	907.9	Gammaproteobacteria				ko:K20265	ko02024,map02024				ko00000,ko00001,ko02000	2.A.3.7.1,2.A.3.7.3			Bacteria	1MUP1@1224,1RR0V@1236,COG0531@1,COG0531@2	NA|NA|NA	E	amino acid
NFLLPIFG_00363	287.DR97_2150	4.2e-115	420.6	Gammaproteobacteria													Bacteria	1REJ2@1224,1S2QF@1236,COG0500@1,COG0500@2	NA|NA|NA	Q	Nodulation protein S (NodS)
NFLLPIFG_00365	287.DR97_2148	6.3e-131	473.4	Gammaproteobacteria	yobB		6.3.5.1	ko:K01950	ko00760,ko01100,map00760,map01100	M00115	R00257	RC00010,RC00100	ko00000,ko00001,ko00002,ko01000				Bacteria	1RKC7@1224,1S4EA@1236,COG0388@1,COG0388@2	NA|NA|NA	H	carbon-nitrogen hydrolase
NFLLPIFG_00366	287.DR97_2147	3.2e-77	294.3	Gammaproteobacteria													Bacteria	1NXFW@1224,1SPZB@1236,2F6PQ@1,33Z63@2	NA|NA|NA
NFLLPIFG_00367	287.DR97_2146	8e-151	539.7	Gammaproteobacteria													Bacteria	1QTSY@1224,1T1G4@1236,COG0500@1,COG2226@2	NA|NA|NA	Q	Methyltransferase domain
NFLLPIFG_00368	287.DR97_2145	1.3e-107	395.6	Pseudomonas aeruginosa group	adk		2.7.4.3	ko:K00939	ko00230,ko00730,ko01100,ko01110,ko01130,map00230,map00730,map01100,map01110,map01130	M00049	R00127,R01547,R11319	RC00002	ko00000,ko00001,ko00002,ko01000,ko04147				Bacteria	1N0HQ@1224,1S2CH@1236,1YH3W@136841,COG0563@1,COG0563@2	NA|NA|NA	F	AAA domain
NFLLPIFG_00369	1226994.AMZB01000126_gene4020	3.2e-82	311.6	Pseudomonas aeruginosa group													Bacteria	1RD0I@1224,1S5Y2@1236,1YJN8@136841,COG2320@1,COG2320@2	NA|NA|NA	S	GrpB protein
NFLLPIFG_00370	287.DR97_2141	3.6e-87	327.4	Pseudomonas aeruginosa group	gcvH			ko:K02437	ko00260,ko00630,ko01100,ko01110,ko01130,ko01200,map00260,map00630,map01100,map01110,map01130,map01200	M00532	R01221	RC00022,RC02834	ko00000,ko00001,ko00002				Bacteria	1N2U9@1224,1SC71@1236,1YGBC@136841,COG0509@1,COG0509@2	NA|NA|NA	E	Glycine cleavage H-protein
NFLLPIFG_00371	95619.PM1_0203990	1.6e-45	188.7	Gammaproteobacteria				ko:K07092					ko00000				Bacteria	1N7MM@1224,1SCQA@1236,COG2044@1,COG2044@2	NA|NA|NA	S	DsrE/DsrF-like family
NFLLPIFG_00372	287.DR97_2139	5.2e-89	333.6	Pseudomonas aeruginosa group	yhhY			ko:K03825					ko00000,ko01000				Bacteria	1RIMQ@1224,1S6A2@1236,1YFTH@136841,COG0454@1,COG0456@2	NA|NA|NA	K	Acetyltransferase (GNAT) domain
NFLLPIFG_00373	287.DR97_2138	1.3e-91	342.4	Pseudomonas aeruginosa group	VPA1096												Bacteria	1N9HY@1224,1SCRT@1236,1YFTS@136841,2C852@1,32YB2@2	NA|NA|NA	S	Domain of unknown function (DUF4136)
NFLLPIFG_00374	287.DR97_2136	5.1e-173	613.6	Gammaproteobacteria	gdpD		3.1.4.46	ko:K01126	ko00564,map00564		R01030,R01470	RC00017,RC00425	ko00000,ko00001,ko01000				Bacteria	1MWIS@1224,1RSM5@1236,COG0584@1,COG0584@2	NA|NA|NA	C	glycerophosphoryl diester phosphodiesterase
NFLLPIFG_00375	287.DR97_2137	9e-102	376.3	Pseudomonas aeruginosa group													Bacteria	1QE57@1224,1TAIP@1236,1YG33@136841,2F2R7@1,33VMH@2	NA|NA|NA	S	Domain of unknown function (DUF4136)
NFLLPIFG_00376	287.DR97_2135	3.7e-142	510.8	Pseudomonas aeruginosa group	cmoM	GO:0001510,GO:0002097,GO:0002098,GO:0003674,GO:0003824,GO:0006139,GO:0006396,GO:0006399,GO:0006400,GO:0006725,GO:0006807,GO:0008033,GO:0008150,GO:0008152,GO:0008168,GO:0008173,GO:0008175,GO:0009451,GO:0009987,GO:0010467,GO:0016070,GO:0016300,GO:0016740,GO:0016741,GO:0030488,GO:0032259,GO:0034470,GO:0034641,GO:0034660,GO:0043170,GO:0043412,GO:0043414,GO:0044237,GO:0044238,GO:0044260,GO:0046483,GO:…		ko:K06219,ko:K20444					ko00000,ko01000,ko01005,ko02000	4.D.1.3	GT2,GT4		Bacteria	1MY0S@1224,1RP69@1236,1YEA9@136841,COG2227@1,COG2227@2	NA|NA|NA	J	Catalyzes the methylation of 5-carboxymethoxyuridine (cmo5U) to form 5-methoxycarbonylmethoxyuridine (mcmo5U) at position 34 in tRNAs
NFLLPIFG_00377	287.DR97_2134	3.6e-51	207.2	Pseudomonas aeruginosa group													Bacteria	1N02D@1224,1SESK@1236,1YGE6@136841,COG1694@1,COG1694@2	NA|NA|NA	S	MazG-like family
NFLLPIFG_00378	287.DR97_2133	2.3e-164	584.7	Pseudomonas aeruginosa group													Bacteria	1RAAG@1224,1S1Z8@1236,1YDYK@136841,COG2030@1,COG2030@2	NA|NA|NA	I	MaoC like domain
NFLLPIFG_00379	287.DR97_2132	6.6e-187	659.8	Pseudomonas aeruginosa group	virS_1												Bacteria	1NVER@1224,1RQWM@1236,1YDPE@136841,COG2207@1,COG2207@2	NA|NA|NA	K	helix_turn_helix, arabinose operon control protein
NFLLPIFG_00380	287.DR97_2131	9.7e-250	869	Pseudomonas aeruginosa group													Bacteria	1MXRY@1224,1RZMB@1236,1YDY4@136841,COG1028@1,COG1028@2	NA|NA|NA	IQ	KR domain
NFLLPIFG_00381	287.DR97_2130	9.2e-242	842.4	Pseudomonas aeruginosa group	fadI	GO:0003674,GO:0003676,GO:0003723,GO:0003729,GO:0003824,GO:0003988,GO:0005488,GO:0005575,GO:0005622,GO:0005623,GO:0005737,GO:0005739,GO:0005740,GO:0005758,GO:0005777,GO:0005782,GO:0006082,GO:0006629,GO:0006631,GO:0006635,GO:0008150,GO:0008152,GO:0009056,GO:0009062,GO:0009987,GO:0016042,GO:0016054,GO:0016408,GO:0016740,GO:0016746,GO:0016747,GO:0019395,GO:0019752,GO:0030258,GO:0031907,GO:0031967,GO:…	2.3.1.9	ko:K00626	ko00071,ko00072,ko00280,ko00310,ko00362,ko00380,ko00620,ko00630,ko00640,ko00650,ko00720,ko00900,ko01100,ko01110,ko01120,ko01130,ko01200,ko01212,ko02020,map00071,map00072,map00280,map00310,map00362,map00380,map00620,map00630,map00640,map00650,map00720,map00900,map01100,map01110,map01120,map01130,map01200,map01212,map02020	M00088,M00095,M00373,M00374,M00375	R00238,R01177	RC00004,RC00326	ko00000,ko00001,ko00002,ko01000,ko04147				Bacteria	1MU5G@1224,1RNGU@1236,1YF69@136841,COG0183@1,COG0183@2	NA|NA|NA	I	Catalyzes the synthesis of acetoacetyl coenzyme A from two molecules of acetyl coenzyme A. It can also act as a thiolase, catalyzing the reverse reaction and generating two-carbon units from the four-carbon product of fatty acid oxidation
NFLLPIFG_00382	287.DR97_2129	2.5e-80	304.7	Pseudomonas aeruginosa group				ko:K03719					ko00000,ko03000,ko03036				Bacteria	1RHW5@1224,1S9VS@1236,1YGAZ@136841,COG1522@1,COG1522@2	NA|NA|NA	K	helix_turn_helix ASNC type
NFLLPIFG_00383	287.DR97_2128	3.8e-154	550.8	Pseudomonas aeruginosa group	yedA	GO:0003674,GO:0005215,GO:0005575,GO:0005623,GO:0005886,GO:0006810,GO:0008150,GO:0016020,GO:0022857,GO:0044464,GO:0051179,GO:0051234,GO:0055085,GO:0071944											Bacteria	1MXX1@1224,1RPRZ@1236,1YFH8@136841,COG0697@1,COG0697@2	NA|NA|NA	EG	EamA-like transporter family
NFLLPIFG_00385	287.DR97_2126	5.5e-217	760	Pseudomonas aeruginosa group				ko:K07814					ko00000,ko02022				Bacteria	1MUB8@1224,1RPH3@1236,1YKNM@136841,COG3437@1,COG3437@2	NA|NA|NA	T	Metal dependent phosphohydrolases with conserved 'HD' motif.
NFLLPIFG_00386	287.DR97_2125	1.1e-161	575.9	Pseudomonas aeruginosa group	IV02_22125		2.7.11.1	ko:K07178	ko03008,map03008				ko00000,ko00001,ko01000,ko01001,ko03009				Bacteria	1MXY2@1224,1RND1@1236,1YDDJ@136841,COG1718@1,COG1718@2	NA|NA|NA	DT	RIO1 family
NFLLPIFG_00387	287.DR97_2124	1.6e-155	555.4	Pseudomonas aeruginosa group	eamA			ko:K15268					ko00000,ko02000	2.A.7.3.2			Bacteria	1MVKG@1224,1S5N5@1236,1YFGJ@136841,COG0697@1,COG0697@2	NA|NA|NA	EG	EamA-like transporter family
NFLLPIFG_00388	287.DR97_2122	2.7e-105	387.9	Pseudomonas aeruginosa group	GBS0088			ko:K09962					ko00000				Bacteria	1RDEB@1224,1S4KS@1236,1YGUX@136841,COG3575@1,COG3575@2	NA|NA|NA	S	Nucleotidyltransferase
NFLLPIFG_00389	287.DR97_2123	9e-71	272.7	Pseudomonas aeruginosa group	cueR			ko:K08365,ko:K19057,ko:K19591		M00769			ko00000,ko00002,ko01504,ko03000				Bacteria	1RGX6@1224,1S8ZG@1236,1YG78@136841,COG0789@1,COG0789@2	NA|NA|NA	K	helix_turn_helix, mercury resistance
NFLLPIFG_00390	287.DR97_2121	1.1e-264	918.7	Pseudomonas aeruginosa group	qseC		2.7.13.3	ko:K07645,ko:K07653,ko:K18351	ko01502,ko02020,ko02024,map01502,map02020,map02024	M00453,M00460,M00651,M00658			ko00000,ko00001,ko00002,ko01000,ko01001,ko01504,ko02022				Bacteria	1QTSX@1224,1T1G3@1236,1YKYW@136841,COG0642@1,COG0642@2	NA|NA|NA	T	His Kinase A (phosphoacceptor) domain
NFLLPIFG_00391	287.DR97_2120	1.8e-119	435.3	Pseudomonas aeruginosa group													Bacteria	1N0YI@1224,1RQQ3@1236,1YEWG@136841,COG0745@1,COG0745@2	NA|NA|NA	T	Transcriptional regulatory protein, C terminal
NFLLPIFG_00392	287.DR97_2119	6.5e-159	566.6	Proteobacteria													Bacteria	1NP0U@1224,2EQ9K@1,33HVR@2	NA|NA|NA
NFLLPIFG_00393	287.DR97_2118	4.2e-222	776.9	Pseudomonas aeruginosa group	speE	GO:0003674,GO:0003824,GO:0006576,GO:0006595,GO:0006596,GO:0006807,GO:0008150,GO:0008152,GO:0009058,GO:0009308,GO:0009309,GO:0009987,GO:0010487,GO:0016740,GO:0016765,GO:0034641,GO:0042401,GO:0043919,GO:0044106,GO:0044237,GO:0044249,GO:0044271,GO:0071704,GO:1901564,GO:1901566,GO:1901576	2.5.1.16	ko:K00797	ko00270,ko00330,ko00410,ko00480,ko01100,map00270,map00330,map00410,map00480,map01100	M00034,M00133	R01920,R02869,R08359	RC00021,RC00053	ko00000,ko00001,ko00002,ko01000				Bacteria	1MVV5@1224,1RMUT@1236,1YDQS@136841,COG0421@1,COG0421@2	NA|NA|NA	E	Catalyzes the irreversible transfer of a propylamine group from the amino donor S-adenosylmethioninamine (decarboxy- AdoMet) to putrescine (1,4-diaminobutane) to yield spermidine
NFLLPIFG_00394	287.DR97_2117	3.5e-85	320.9	Gammaproteobacteria	speH		4.1.1.50	ko:K01611	ko00270,ko00330,ko01100,map00270,map00330,map01100	M00034,M00133	R00178	RC00299	ko00000,ko00001,ko00002,ko01000				Bacteria	1RH88@1224,1S7BA@1236,COG1586@1,COG1586@2	NA|NA|NA	E	Catalyzes the decarboxylation of S-adenosylmethionine to S-adenosylmethioninamine (dcAdoMet), the propylamine donor required for the synthesis of the polyamines spermine and spermidine from the diamine putrescine
NFLLPIFG_00395	287.DR97_2116	0	1884.8	Pseudomonas aeruginosa group	lldE			ko:K18930					ko00000				Bacteria	1MU6Y@1224,1RM7Z@1236,1YD2R@136841,COG0247@1,COG0247@2,COG0277@1,COG0277@2,COG0479@1,COG0479@2	NA|NA|NA	C	FAD linked oxidases, C-terminal domain
NFLLPIFG_00396	287.DR97_2115	5.5e-214	750	Pseudomonas aeruginosa group	lldD	GO:0000166,GO:0003674,GO:0003824,GO:0004457,GO:0004459,GO:0004460,GO:0005488,GO:0005575,GO:0005623,GO:0005886,GO:0005975,GO:0005996,GO:0006004,GO:0006082,GO:0006089,GO:0006090,GO:0006091,GO:0006096,GO:0006139,GO:0006163,GO:0006164,GO:0006165,GO:0006725,GO:0006732,GO:0006733,GO:0006753,GO:0006754,GO:0006757,GO:0006793,GO:0006796,GO:0006807,GO:0008150,GO:0008152,GO:0009056,GO:0009058,GO:0009060,GO:…	1.1.2.3	ko:K00101	ko00620,ko01100,map00620,map01100		R00196	RC00044	ko00000,ko00001,ko01000			iECOK1_1307.ECOK1_4049,iJN746.PP_4736	Bacteria	1MUEZ@1224,1RPA1@1236,1YFCI@136841,COG1304@1,COG1304@2	NA|NA|NA	C	Catalyzes the conversion of L-lactate to pyruvate. Is coupled to the respiratory chain
NFLLPIFG_00397	287.DR97_2114	1.6e-289	1001.5	Pseudomonas aeruginosa group	glcA	GO:0003674,GO:0005215,GO:0005575,GO:0005623,GO:0005886,GO:0006810,GO:0006811,GO:0006812,GO:0008150,GO:0008324,GO:0015075,GO:0015077,GO:0015078,GO:0015291,GO:0015293,GO:0015294,GO:0015295,GO:0015318,GO:0015672,GO:0016020,GO:0022804,GO:0022857,GO:0022890,GO:0034220,GO:0044464,GO:0051179,GO:0051234,GO:0055085,GO:0071944,GO:0098655,GO:0098660,GO:0098662,GO:1902600		ko:K00427,ko:K02550,ko:K03303					ko00000,ko02000	2.A.14,2.A.14.1.1,2.A.14.1.2		iG2583_1286.G2583_3693,iIT341.HP0140,iIT341.HP0141,iSF_1195.SF3014	Bacteria	1MV13@1224,1RPNW@1236,1YEWS@136841,COG1620@1,COG1620@2	NA|NA|NA	C	L-lactate permease
NFLLPIFG_00398	287.DR97_2113	2.7e-135	488	Pseudomonas aeruginosa group	pdhR	GO:0003674,GO:0003676,GO:0003677,GO:0003700,GO:0005488,GO:0005575,GO:0006355,GO:0008150,GO:0009889,GO:0009890,GO:0009891,GO:0009892,GO:0009893,GO:0010468,GO:0010556,GO:0010557,GO:0010558,GO:0010604,GO:0010605,GO:0010628,GO:0010629,GO:0019219,GO:0019222,GO:0031323,GO:0031324,GO:0031325,GO:0031326,GO:0031327,GO:0031328,GO:0032991,GO:0032993,GO:0043565,GO:0045892,GO:0045893,GO:0045934,GO:0045935,GO:…		ko:K05799					ko00000,ko03000				Bacteria	1MUP9@1224,1RNPJ@1236,1YECK@136841,COG2186@1,COG2186@2	NA|NA|NA	K	FCD
NFLLPIFG_00399	287.DR97_2112	4.5e-85	320.5	Pseudomonas aeruginosa group	smpB	GO:0003674,GO:0003676,GO:0003723,GO:0005488,GO:0005575,GO:0005622,GO:0005623,GO:0005737,GO:0005829,GO:0006464,GO:0006807,GO:0008150,GO:0008152,GO:0009987,GO:0019538,GO:0036211,GO:0043170,GO:0043412,GO:0044237,GO:0044238,GO:0044260,GO:0044267,GO:0044424,GO:0044444,GO:0044464,GO:0070930,GO:0071704,GO:0097159,GO:1901363,GO:1901564		ko:K03664					ko00000				Bacteria	1RDFP@1224,1S3PT@1236,1YE52@136841,COG0691@1,COG0691@2	NA|NA|NA	O	the 2 termini fold to resemble tRNA(Ala) and it encodes a tag peptide , a short internal open reading frame. During trans-translation Ala- aminoacylated tmRNA acts like a tRNA, entering the A-site of stalled ribosomes, displacing the stalled mRNA. The ribosome then switches to translate the ORF on the tmRNA
NFLLPIFG_00400	287.DR97_2111	1.1e-77	295.8	Pseudomonas aeruginosa group	ratA	GO:0003674,GO:0005488,GO:0006417,GO:0006446,GO:0008150,GO:0009889,GO:0009890,GO:0009892,GO:0010468,GO:0010556,GO:0010558,GO:0010605,GO:0010608,GO:0010629,GO:0017148,GO:0019222,GO:0031323,GO:0031324,GO:0031326,GO:0031327,GO:0032268,GO:0032269,GO:0034248,GO:0034249,GO:0043021,GO:0043023,GO:0044877,GO:0045947,GO:0048519,GO:0048523,GO:0050789,GO:0050794,GO:0051171,GO:0051172,GO:0051246,GO:0051248,GO:…		ko:K18588					ko00000				Bacteria	1RGUH@1224,1S61C@1236,1YFXA@136841,COG2867@1,COG2867@2	NA|NA|NA	I	Polyketide cyclase / dehydrase and lipid transport
NFLLPIFG_00401	287.DR97_2110	3.5e-46	190.7	Pseudomonas aeruginosa group	rnfH			ko:K03154,ko:K09801	ko04122,map04122				ko00000,ko00001				Bacteria	1MZCH@1224,1SCHG@1236,1YGT8@136841,COG2914@1,COG2914@2	NA|NA|NA	S	Belongs to the UPF0125 (RnfH) family
NFLLPIFG_00402	287.DR97_2109	3.4e-89	334.3	Pseudomonas aeruginosa group	bamE			ko:K04064,ko:K06186					ko00000,ko02000	1.B.33.1			Bacteria	1N6YW@1224,1SCTT@1236,1YG1W@136841,COG2913@1,COG2913@2	NA|NA|NA	M	Part of the outer membrane protein assembly complex, which is involved in assembly and insertion of beta-barrel proteins into the outer membrane
NFLLPIFG_00403	287.DR97_2108	2.5e-68	264.6	Pseudomonas aeruginosa group	fur	GO:0000976,GO:0001067,GO:0001130,GO:0001216,GO:0001217,GO:0003674,GO:0003676,GO:0003677,GO:0003690,GO:0003700,GO:0005488,GO:0005575,GO:0005622,GO:0005623,GO:0005737,GO:0005829,GO:0006355,GO:0008150,GO:0008270,GO:0009889,GO:0009890,GO:0009891,GO:0009892,GO:0009893,GO:0010468,GO:0010556,GO:0010557,GO:0010558,GO:0010604,GO:0010605,GO:0010628,GO:0010629,GO:0019219,GO:0019222,GO:0031323,GO:0031324,GO:…		ko:K03711,ko:K09823	ko02024,map02024				ko00000,ko00001,ko03000				Bacteria	1RDWJ@1224,1S4H7@1236,1YFXI@136841,COG0735@1,COG0735@2	NA|NA|NA	K	Belongs to the Fur family
NFLLPIFG_00404	287.DR97_2107	3.2e-303	1047	Pseudomonas aeruginosa group	recN	GO:0000724,GO:0000725,GO:0005575,GO:0005622,GO:0005623,GO:0006139,GO:0006259,GO:0006281,GO:0006302,GO:0006310,GO:0006725,GO:0006807,GO:0006950,GO:0006974,GO:0007154,GO:0008150,GO:0008152,GO:0009295,GO:0009314,GO:0009432,GO:0009605,GO:0009628,GO:0009987,GO:0009991,GO:0031668,GO:0033554,GO:0034641,GO:0043170,GO:0043226,GO:0043228,GO:0043229,GO:0043232,GO:0043590,GO:0044237,GO:0044238,GO:0044260,GO:…		ko:K03631					ko00000,ko03400				Bacteria	1MUNP@1224,1RNPZ@1236,1YE7S@136841,COG0497@1,COG0497@2	NA|NA|NA	L	May be involved in recombinational repair of damaged DNA
NFLLPIFG_00405	287.DR97_2106	1.6e-94	352.1	Pseudomonas aeruginosa group	grpE	GO:0000166,GO:0000774,GO:0001871,GO:0003674,GO:0005488,GO:0005515,GO:0005575,GO:0005618,GO:0005622,GO:0005623,GO:0005737,GO:0005829,GO:0006457,GO:0006950,GO:0007154,GO:0008150,GO:0009266,GO:0009267,GO:0009408,GO:0009605,GO:0009628,GO:0009986,GO:0009987,GO:0009991,GO:0016043,GO:0017076,GO:0019904,GO:0022607,GO:0030234,GO:0030246,GO:0030247,GO:0030312,GO:0030554,GO:0031667,GO:0031668,GO:0031669,GO:…		ko:K03687					ko00000,ko03029,ko03110				Bacteria	1RH8T@1224,1S5W5@1236,1YEVP@136841,COG0576@1,COG0576@2	NA|NA|NA	O	Participates actively in the response to hyperosmotic and heat shock by preventing the aggregation of stress-denatured proteins, in association with DnaK and GrpE. It is the nucleotide exchange factor for DnaK and may function as a thermosensor. Unfolded proteins bind initially to DnaJ
NFLLPIFG_00406	287.DR97_2105	0	1185.2	Pseudomonas aeruginosa group	dnaK	GO:0000166,GO:0000988,GO:0000989,GO:0003674,GO:0003824,GO:0005488,GO:0005515,GO:0005524,GO:0005575,GO:0005576,GO:0005622,GO:0005623,GO:0005737,GO:0005829,GO:0005886,GO:0006457,GO:0006458,GO:0006950,GO:0006986,GO:0008144,GO:0008150,GO:0008270,GO:0009266,GO:0009408,GO:0009628,GO:0009889,GO:0009987,GO:0010033,GO:0010556,GO:0016020,GO:0016043,GO:0016462,GO:0016787,GO:0016817,GO:0016818,GO:0016887,GO:…		ko:K04043	ko03018,ko04212,ko05152,map03018,map04212,map05152				ko00000,ko00001,ko03019,ko03029,ko03110,ko04147	1.A.33.1			Bacteria	1MVEN@1224,1RMDD@1236,1YDF0@136841,COG0443@1,COG0443@2	NA|NA|NA	O	Heat shock 70 kDa protein
NFLLPIFG_00407	287.DR97_2104	1.4e-180	639	Pseudomonas aeruginosa group	dnaJ	GO:0000988,GO:0000989,GO:0003674,GO:0003756,GO:0003824,GO:0005488,GO:0005515,GO:0005575,GO:0005622,GO:0005623,GO:0005737,GO:0005829,GO:0006139,GO:0006259,GO:0006260,GO:0006457,GO:0006458,GO:0006725,GO:0006807,GO:0006950,GO:0008150,GO:0008152,GO:0008270,GO:0009058,GO:0009059,GO:0009266,GO:0009408,GO:0009628,GO:0009889,GO:0009987,GO:0010556,GO:0015035,GO:0015036,GO:0016020,GO:0016032,GO:0016043,GO:…		ko:K03686					ko00000,ko03029,ko03110				Bacteria	1MVMS@1224,1RNHY@1236,1YEVK@136841,COG0484@1,COG0484@2	NA|NA|NA	O	ATP binding to DnaK triggers the release of the substrate protein, thus completing the reaction cycle. Several rounds of ATP-dependent interactions between DnaJ, DnaK and GrpE are required for fully efficient folding. Also involved, together with DnaK and GrpE, in the DNA replication of plasmids through activation of initiation proteins
NFLLPIFG_00408	287.DR97_2103	2.5e-144	518.1	Pseudomonas aeruginosa group	dapB	GO:0003674,GO:0003824,GO:0005488,GO:0005515,GO:0005575,GO:0005622,GO:0005623,GO:0005737,GO:0005829,GO:0006082,GO:0006520,GO:0006553,GO:0006807,GO:0008150,GO:0008152,GO:0008652,GO:0008839,GO:0009058,GO:0009066,GO:0009067,GO:0009085,GO:0009089,GO:0009987,GO:0016053,GO:0016491,GO:0016627,GO:0016628,GO:0019752,GO:0019877,GO:0042802,GO:0043436,GO:0043648,GO:0043650,GO:0044237,GO:0044238,GO:0044249,GO:…	1.17.1.8	ko:K00215,ko:K03546	ko00261,ko00300,ko01100,ko01110,ko01120,ko01130,ko01230,map00261,map00300,map01100,map01110,map01120,map01130,map01230	M00016,M00525,M00526,M00527	R04198,R04199	RC00478	ko00000,ko00001,ko00002,ko01000,ko03400			iIT341.HP0510,iLJ478.TM1520,iSbBS512_1146.SbBS512_E0035	Bacteria	1MUCT@1224,1RMCZ@1236,1YD2X@136841,COG0289@1,COG0289@2	NA|NA|NA	E	Catalyzes the conversion of 4-hydroxy- tetrahydrodipicolinate (HTPA) to tetrahydrodipicolinate
NFLLPIFG_00409	287.DR97_2102	1.8e-220	771.5	Pseudomonas aeruginosa group	carA	GO:0000050,GO:0003674,GO:0003824,GO:0004088,GO:0005575,GO:0005622,GO:0005623,GO:0005737,GO:0005829,GO:0005951,GO:0006082,GO:0006139,GO:0006206,GO:0006207,GO:0006220,GO:0006221,GO:0006520,GO:0006525,GO:0006526,GO:0006541,GO:0006725,GO:0006753,GO:0006793,GO:0006796,GO:0006807,GO:0008150,GO:0008152,GO:0008652,GO:0009058,GO:0009064,GO:0009084,GO:0009112,GO:0009117,GO:0009165,GO:0009218,GO:0009220,GO:…	6.3.5.5	ko:K01956	ko00240,ko00250,ko01100,map00240,map00250,map01100	M00051	R00256,R00575,R01395,R10948,R10949	RC00002,RC00010,RC00043,RC02750,RC02798,RC03314	ko00000,ko00001,ko00002,ko01000			iAPECO1_1312.APECO1_1950,iNJ661.Rv1383,iUTI89_1310.UTI89_C0036,ic_1306.c0040	Bacteria	1MUB9@1224,1RMAW@1236,1YEHA@136841,COG0505@1,COG0505@2	NA|NA|NA	F	Carbamoyl-phosphate synthetase glutamine chain
NFLLPIFG_00410	287.DR97_2101	2.5e-110	404.8	Pseudomonas aeruginosa group	leuE	GO:0003333,GO:0003674,GO:0005215,GO:0005342,GO:0005575,GO:0005623,GO:0005886,GO:0006810,GO:0006811,GO:0006812,GO:0006820,GO:0006865,GO:0008150,GO:0008324,GO:0008509,GO:0008514,GO:0015075,GO:0015171,GO:0015175,GO:0015179,GO:0015190,GO:0015318,GO:0015658,GO:0015711,GO:0015803,GO:0015804,GO:0015807,GO:0015820,GO:0015849,GO:0016020,GO:0022857,GO:0034220,GO:0042968,GO:0042970,GO:0044464,GO:0046942,GO:…		ko:K11250					ko00000,ko02000	2.A.76.1.5			Bacteria	1RA1G@1224,1RSYH@1236,1YFQR@136841,COG1280@1,COG1280@2	NA|NA|NA	E	LysE type translocator
NFLLPIFG_00411	287.DR97_2100	0	2119	Pseudomonas aeruginosa group	carB	GO:0000050,GO:0003674,GO:0003824,GO:0004087,GO:0004088,GO:0005575,GO:0005622,GO:0005623,GO:0005737,GO:0005886,GO:0006082,GO:0006520,GO:0006525,GO:0006526,GO:0006807,GO:0008150,GO:0008152,GO:0008652,GO:0009058,GO:0009064,GO:0009084,GO:0009987,GO:0016020,GO:0016053,GO:0016874,GO:0016879,GO:0016884,GO:0019627,GO:0019752,GO:0034641,GO:0043436,GO:0043603,GO:0043604,GO:0044237,GO:0044238,GO:0044249,GO:…	6.3.5.5	ko:K01955	ko00240,ko00250,ko01100,map00240,map00250,map01100	M00051	R00256,R00575,R01395,R10948,R10949	RC00002,RC00010,RC00043,RC02750,RC02798,RC03314	ko00000,ko00001,ko00002,ko01000			iJN746.PP_4723	Bacteria	1MUDZ@1224,1RPIU@1236,1YDCT@136841,COG0458@1,COG0458@2	NA|NA|NA	F	Carbamoyl-phosphate synthetase ammonia chain
NFLLPIFG_00412	287.DR97_2099	9.7e-80	302.8	Pseudomonas aeruginosa group	greA	GO:0001098,GO:0001108,GO:0003674,GO:0005488,GO:0005515,GO:0005575,GO:0005618,GO:0005622,GO:0005623,GO:0005737,GO:0005829,GO:0005886,GO:0006139,GO:0006351,GO:0006354,GO:0006355,GO:0006725,GO:0006807,GO:0008150,GO:0008152,GO:0009058,GO:0009059,GO:0009889,GO:0009987,GO:0010467,GO:0010468,GO:0010556,GO:0016020,GO:0016070,GO:0018130,GO:0019219,GO:0019222,GO:0019438,GO:0030312,GO:0031323,GO:0031326,GO:…		ko:K03624					ko00000,ko03021				Bacteria	1RCXW@1224,1S3UP@1236,1YEKB@136841,COG0782@1,COG0782@2	NA|NA|NA	K	Necessary for efficient RNA polymerase transcription elongation past template-encoded arresting sites. The arresting sites in DNA have the property of trapping a certain fraction of elongating RNA polymerases that pass through, resulting in locked ternary complexes. Cleavage of the nascent transcript by cleavage factors such as GreA or GreB allows the resumption of elongation from the new 3'termi…
NFLLPIFG_00413	287.DR97_2098	4.4e-65	253.8	Pseudomonas aeruginosa group													Bacteria	1QE8I@1224,1TAS4@1236,1YGEV@136841,2DK0P@1,3082Y@2	NA|NA|NA
NFLLPIFG_00414	287.DR97_2097	9.1e-50	202.6	Pseudomonas aeruginosa group	yhbY	GO:0000027,GO:0000028,GO:0000966,GO:0000967,GO:0003674,GO:0005488,GO:0005575,GO:0005622,GO:0005623,GO:0005737,GO:0005829,GO:0006139,GO:0006364,GO:0006396,GO:0006725,GO:0006807,GO:0006996,GO:0008150,GO:0008152,GO:0009987,GO:0010467,GO:0016043,GO:0016070,GO:0016072,GO:0022607,GO:0022613,GO:0022618,GO:0034470,GO:0034471,GO:0034622,GO:0034641,GO:0034660,GO:0042254,GO:0042255,GO:0042273,GO:0042274,GO:…		ko:K07574					ko00000,ko03009				Bacteria	1N8K5@1224,1SDIM@1236,1YGGJ@136841,COG1534@1,COG1534@2	NA|NA|NA	J	CRS1_YhbY
NFLLPIFG_00415	287.DR97_2096	3.9e-113	414.1	Pseudomonas aeruginosa group	ftsJ	GO:0000027,GO:0000154,GO:0000451,GO:0000453,GO:0001510,GO:0003674,GO:0003824,GO:0005575,GO:0005622,GO:0005623,GO:0005737,GO:0005829,GO:0006139,GO:0006364,GO:0006396,GO:0006725,GO:0006807,GO:0006996,GO:0008150,GO:0008152,GO:0008168,GO:0008171,GO:0008173,GO:0008649,GO:0008650,GO:0008757,GO:0009451,GO:0009987,GO:0010467,GO:0016043,GO:0016070,GO:0016072,GO:0016436,GO:0016740,GO:0016741,GO:0022607,GO:…	2.1.1.166	ko:K02427					ko00000,ko01000,ko03009				Bacteria	1MW1C@1224,1RN5M@1236,1YF14@136841,COG0293@1,COG0293@2	NA|NA|NA	J	Specifically methylates the uridine in position 2552 of 23S rRNA at the 2'-O position of the ribose in the fully assembled 50S ribosomal subunit
NFLLPIFG_00416	287.DR97_2095	0	1218	Pseudomonas aeruginosa group	ftsH	GO:0000166,GO:0003674,GO:0003824,GO:0004175,GO:0004176,GO:0004222,GO:0005488,GO:0005515,GO:0005524,GO:0005575,GO:0005622,GO:0005623,GO:0005737,GO:0005829,GO:0005886,GO:0005887,GO:0006508,GO:0006807,GO:0006950,GO:0006979,GO:0008144,GO:0008150,GO:0008152,GO:0008233,GO:0008237,GO:0008270,GO:0009056,GO:0009057,GO:0010468,GO:0016020,GO:0016021,GO:0016462,GO:0016787,GO:0016817,GO:0016818,GO:0016887,GO:…		ko:K03798		M00742			ko00000,ko00002,ko01000,ko01002,ko03110				Bacteria	1MU6J@1224,1RME8@1236,1YE0G@136841,COG0465@1,COG0465@2	NA|NA|NA	O	Acts as a processive, ATP-dependent zinc metallopeptidase for both cytoplasmic and membrane proteins. Plays a role in the quality control of integral membrane proteins
NFLLPIFG_00417	287.DR97_2094	1.1e-136	492.7	Pseudomonas aeruginosa group	folP	GO:0003674,GO:0003824,GO:0004156,GO:0005575,GO:0005622,GO:0005623,GO:0005737,GO:0005829,GO:0006082,GO:0006575,GO:0006725,GO:0006732,GO:0006760,GO:0006766,GO:0006767,GO:0006807,GO:0008150,GO:0008152,GO:0009058,GO:0009108,GO:0009110,GO:0009396,GO:0009987,GO:0016053,GO:0016740,GO:0016765,GO:0017144,GO:0018130,GO:0019438,GO:0019752,GO:0034641,GO:0042221,GO:0042364,GO:0042398,GO:0042493,GO:0042558,GO:…	2.5.1.15	ko:K00796	ko00790,ko01100,map00790,map01100	M00126,M00841	R03066,R03067	RC00121,RC00842	ko00000,ko00001,ko00002,ko01000			iECO103_1326.ECO103_3924,iPC815.YPO3501	Bacteria	1MUIR@1224,1RM8G@1236,1YCV3@136841,COG0294@1,COG0294@2	NA|NA|NA	H	Catalyzes the condensation of para-aminobenzoate (pABA) with 6-hydroxymethyl-7,8-dihydropterin diphosphate (DHPt-PP) to form 7,8-dihydropteroate (H2Pte), the immediate precursor of folate derivatives
NFLLPIFG_00418	287.DR97_2093	2.6e-255	887.5	Pseudomonas aeruginosa group	glmM	GO:0003674,GO:0003824,GO:0004614,GO:0004615,GO:0005575,GO:0005622,GO:0005623,GO:0005737,GO:0005829,GO:0005975,GO:0006040,GO:0006047,GO:0006048,GO:0006139,GO:0006464,GO:0006468,GO:0006725,GO:0006793,GO:0006796,GO:0006807,GO:0008150,GO:0008152,GO:0008966,GO:0009058,GO:0009225,GO:0009226,GO:0009987,GO:0016310,GO:0016853,GO:0016866,GO:0016868,GO:0018130,GO:0019438,GO:0019538,GO:0034641,GO:0034654,GO:…	5.4.2.10	ko:K03431	ko00520,ko01100,ko01130,map00520,map01100,map01130		R02060	RC00408	ko00000,ko00001,ko01000			iAF987.Gmet_1886,iLJ478.TM0184,iSB619.SA_RS11275,iSBO_1134.SBO_3206	Bacteria	1MU24@1224,1RMR2@1236,1YFGX@136841,COG1109@1,COG1109@2	NA|NA|NA	G	Catalyzes the conversion of glucosamine-6-phosphate to glucosamine-1-phosphate
NFLLPIFG_00419	287.DR97_2092	2.7e-132	478	Pseudomonas aeruginosa group	tpiA	GO:0003674,GO:0003824,GO:0004807,GO:0005575,GO:0005622,GO:0005623,GO:0005737,GO:0005829,GO:0005975,GO:0005996,GO:0006006,GO:0006066,GO:0006071,GO:0006081,GO:0006082,GO:0006090,GO:0006091,GO:0006094,GO:0006096,GO:0006139,GO:0006163,GO:0006164,GO:0006165,GO:0006725,GO:0006732,GO:0006733,GO:0006753,GO:0006754,GO:0006757,GO:0006793,GO:0006796,GO:0006807,GO:0008150,GO:0008152,GO:0009056,GO:0009058,GO:…	5.3.1.1	ko:K01803	ko00010,ko00051,ko00562,ko00710,ko01100,ko01110,ko01120,ko01130,ko01200,ko01230,map00010,map00051,map00562,map00710,map01100,map01110,map01120,map01130,map01200,map01230	M00001,M00002,M00003	R01015	RC00423	ko00000,ko00001,ko00002,ko01000,ko04147			iJN746.PP_4715	Bacteria	1MWK5@1224,1RM8I@1236,1YDFW@136841,COG0149@1,COG0149@2	NA|NA|NA	G	Involved in the gluconeogenesis. Catalyzes stereospecifically the conversion of dihydroxyacetone phosphate (DHAP) to D-glyceraldehyde-3-phosphate (G3P)
NFLLPIFG_00422	287.DR97_2089	5e-81	307	Pseudomonas aeruginosa group	rimP	GO:0000028,GO:0005575,GO:0005622,GO:0005623,GO:0005737,GO:0005829,GO:0005886,GO:0006412,GO:0006518,GO:0006807,GO:0006996,GO:0008150,GO:0008152,GO:0009058,GO:0009059,GO:0009987,GO:0010467,GO:0016020,GO:0016043,GO:0019538,GO:0022607,GO:0022613,GO:0022618,GO:0034622,GO:0034641,GO:0034645,GO:0042254,GO:0042255,GO:0042274,GO:0043043,GO:0043170,GO:0043603,GO:0043604,GO:0043933,GO:0044085,GO:0044237,GO:…		ko:K09748					ko00000,ko03009				Bacteria	1RDP2@1224,1S3Y7@1236,1YFV3@136841,COG0779@1,COG0779@2	NA|NA|NA	S	Required for maturation of 30S ribosomal subunits
NFLLPIFG_00423	287.DR97_2088	1.9e-254	884.8	Pseudomonas aeruginosa group	nusA	GO:0001000,GO:0001121,GO:0001125,GO:0003674,GO:0005488,GO:0005515,GO:0005575,GO:0005622,GO:0005623,GO:0005737,GO:0005829,GO:0006139,GO:0006351,GO:0006353,GO:0006355,GO:0006725,GO:0006807,GO:0008150,GO:0008152,GO:0009058,GO:0009059,GO:0009889,GO:0009987,GO:0010467,GO:0010468,GO:0010556,GO:0016070,GO:0018130,GO:0019219,GO:0019222,GO:0019438,GO:0019899,GO:0019904,GO:0031323,GO:0031326,GO:0031554,GO:…		ko:K02600					ko00000,ko03009,ko03021				Bacteria	1MWT7@1224,1RNQS@1236,1YFHE@136841,COG0195@1,COG0195@2	NA|NA|NA	K	Participates in both transcription termination and antitermination
NFLLPIFG_00424	287.DR97_2087	0	1370.9	Pseudomonas aeruginosa group	infB	GO:0000166,GO:0001882,GO:0001883,GO:0003674,GO:0003676,GO:0003723,GO:0003743,GO:0003824,GO:0003924,GO:0005488,GO:0005575,GO:0005622,GO:0005623,GO:0005737,GO:0005829,GO:0006412,GO:0006413,GO:0006518,GO:0006807,GO:0008135,GO:0008150,GO:0008152,GO:0009058,GO:0009059,GO:0009987,GO:0010467,GO:0016462,GO:0016787,GO:0016817,GO:0016818,GO:0017076,GO:0017111,GO:0019001,GO:0019538,GO:0032549,GO:0032550,GO:…		ko:K02519					ko00000,ko03012,ko03029				Bacteria	1MV26@1224,1RM9X@1236,1YCTJ@136841,COG0532@1,COG0532@2	NA|NA|NA	J	One of the essential components for the initiation of protein synthesis. Protects formylmethionyl-tRNA from spontaneous hydrolysis and promotes its binding to the 30S ribosomal subunits. Also involved in the hydrolysis of GTP during the formation of the 70S ribosomal complex
NFLLPIFG_00425	287.DR97_2086	6.1e-64	250	Pseudomonas aeruginosa group	rbfA	GO:0003674,GO:0005488,GO:0005575,GO:0005622,GO:0005623,GO:0005737,GO:0005829,GO:0006139,GO:0006364,GO:0006396,GO:0006725,GO:0006807,GO:0006950,GO:0006974,GO:0008150,GO:0008152,GO:0009266,GO:0009409,GO:0009628,GO:0009987,GO:0010467,GO:0016070,GO:0016072,GO:0022613,GO:0030490,GO:0033554,GO:0034470,GO:0034641,GO:0034660,GO:0042254,GO:0042274,GO:0043021,GO:0043024,GO:0043170,GO:0044085,GO:0044237,GO:…		ko:K02834					ko00000,ko03009				Bacteria	1MZPE@1224,1S9AF@1236,1YG3C@136841,COG0858@1,COG0858@2	NA|NA|NA	J	One of several proteins that assist in the late maturation steps of the functional core of the 30S ribosomal subunit. Associates with free 30S ribosomal subunits (but not with 30S subunits that are part of 70S ribosomes or polysomes). Required for efficient processing of 16S rRNA. May interact with the 5'-terminal helix region of 16S rRNA
NFLLPIFG_00426	287.DR97_2085	3.8e-173	614	Pseudomonas aeruginosa group	truB	GO:0000049,GO:0001522,GO:0003674,GO:0003676,GO:0003723,GO:0003824,GO:0005488,GO:0005575,GO:0005622,GO:0005623,GO:0005737,GO:0005829,GO:0006139,GO:0006396,GO:0006399,GO:0006400,GO:0006725,GO:0006807,GO:0008033,GO:0008150,GO:0008152,GO:0009451,GO:0009982,GO:0009987,GO:0010467,GO:0016070,GO:0016071,GO:0016556,GO:0016853,GO:0016866,GO:0031119,GO:0034337,GO:0034470,GO:0034641,GO:0034660,GO:0043170,GO:…	5.4.99.25	ko:K03177					ko00000,ko01000,ko03016				Bacteria	1MV0N@1224,1RMKP@1236,1YF2B@136841,COG0130@1,COG0130@2	NA|NA|NA	J	Responsible for synthesis of pseudouridine from uracil- 55 in the psi GC loop of transfer RNAs
NFLLPIFG_00427	287.DR97_2084	6e-42	176.4	Pseudomonas aeruginosa group	rpsO	GO:0000028,GO:0003674,GO:0003676,GO:0003723,GO:0003735,GO:0005198,GO:0005488,GO:0005575,GO:0005622,GO:0005623,GO:0005737,GO:0005829,GO:0005840,GO:0005886,GO:0006139,GO:0006378,GO:0006396,GO:0006397,GO:0006412,GO:0006518,GO:0006725,GO:0006807,GO:0006996,GO:0008150,GO:0008152,GO:0009058,GO:0009059,GO:0009987,GO:0010467,GO:0015935,GO:0016020,GO:0016043,GO:0016070,GO:0016071,GO:0019538,GO:0019843,GO:…		ko:K02956	ko03010,map03010	M00178,M00179			br01610,ko00000,ko00001,ko00002,ko03011				Bacteria	1MZ2W@1224,1S8U6@1236,1YGFF@136841,COG0184@1,COG0184@2	NA|NA|NA	J	Forms an intersubunit bridge (bridge B4) with the 23S rRNA of the 50S subunit in the ribosome
NFLLPIFG_00428	287.DR97_2083	0	1345.1	Pseudomonas aeruginosa group	pnp	GO:0000166,GO:0000175,GO:0003674,GO:0003676,GO:0003723,GO:0003729,GO:0003824,GO:0004518,GO:0004527,GO:0004532,GO:0004540,GO:0004654,GO:0005488,GO:0005515,GO:0005575,GO:0005618,GO:0005622,GO:0005623,GO:0005737,GO:0005829,GO:0005886,GO:0006139,GO:0006401,GO:0006402,GO:0006725,GO:0006807,GO:0006950,GO:0008144,GO:0008150,GO:0008152,GO:0008408,GO:0009056,GO:0009057,GO:0009266,GO:0009408,GO:0009628,GO:…	2.7.7.8	ko:K00962	ko00230,ko00240,ko03018,map00230,map00240,map03018	M00394	R00437,R00438,R00439,R00440	RC02795	ko00000,ko00001,ko00002,ko01000,ko03016,ko03019				Bacteria	1MVB9@1224,1RNBF@1236,1YD3X@136841,COG1185@1,COG1185@2	NA|NA|NA	J	Involved in mRNA degradation. Catalyzes the phosphorolysis of single-stranded polyribonucleotides processively in the 3'- to 5'-direction
NFLLPIFG_00429	287.DR97_2082	1.7e-49	201.8	Pseudomonas aeruginosa group	osmY			ko:K04065					ko00000				Bacteria	1NIM8@1224,1TAYE@1236,1YGS8@136841,COG2823@1,COG2823@2	NA|NA|NA	S	BON domain
NFLLPIFG_00430	287.DR97_2081	7.7e-31	139	Pseudomonas aeruginosa group	yjbJ	GO:0005575,GO:0005622,GO:0005623,GO:0005737,GO:0005829,GO:0044424,GO:0044444,GO:0044464											Bacteria	1N6X4@1224,1SDHP@1236,1YGXI@136841,COG3237@1,COG3237@2	NA|NA|NA	S	Belongs to the UPF0337 (CsbD) family
NFLLPIFG_00431	287.DR97_2080	5.1e-53	213.4	Pseudomonas aeruginosa group													Bacteria	1NHK0@1224,1SAXC@1236,1YH3B@136841,2EKQ7@1,33EDZ@2	NA|NA|NA	S	Protein of unknown function (DUF2845)
NFLLPIFG_00432	287.DR97_2079	1.9e-49	201.4	Pseudomonas aeruginosa group													Bacteria	1NHK0@1224,1SI3D@1236,1YGVN@136841,2EKQ7@1,33EDZ@2	NA|NA|NA	S	Protein of unknown function (DUF2845)
NFLLPIFG_00433	287.DR97_2078	0	1955.3	Pseudomonas aeruginosa group													Bacteria	1MUME@1224,1RNPC@1236,1YDFJ@136841,COG2885@1,COG2885@2,COG2982@1,COG2982@2	NA|NA|NA	M	Domain of Unknown Function (DUF748)
NFLLPIFG_00434	287.DR97_2077	2.3e-167	594.7	Pseudomonas aeruginosa group													Bacteria	1R50Q@1224,1RQJN@1236,1YKHC@136841,COG3662@1,COG3662@2	NA|NA|NA	S	Uncharacterized protein conserved in bacteria (DUF2236)
NFLLPIFG_00435	287.DR97_2076	0	1353.2	Pseudomonas aeruginosa group	acsA		6.2.1.1	ko:K01895	ko00010,ko00620,ko00640,ko00680,ko00720,ko01100,ko01110,ko01120,ko01130,ko01200,map00010,map00620,map00640,map00680,map00720,map01100,map01110,map01120,map01130,map01200	M00357	R00235,R00236,R00316,R00926,R01354	RC00004,RC00012,RC00043,RC00070,RC02746,RC02816	ko00000,ko00001,ko00002,ko01000,ko01004				Bacteria	1MUF5@1224,1RMNZ@1236,1YEFB@136841,COG0365@1,COG0365@2	NA|NA|NA	H	Catalyzes the conversion of acetate into acetyl-CoA (AcCoA), an essential intermediate at the junction of anabolic and catabolic pathways. AcsA undergoes a two-step reaction. In the first half reaction, AcsA combines acetate with ATP to form acetyl-adenylate (AcAMP) intermediate. In the second half reaction, it can then transfer the acetyl group from AcAMP to the sulfhydryl group of CoA, forming …
NFLLPIFG_00436	287.DR97_2075	0	1134.8	Pseudomonas aeruginosa group	pgi		5.3.1.9	ko:K01810	ko00010,ko00030,ko00500,ko00520,ko01100,ko01110,ko01120,ko01130,ko01200,map00010,map00030,map00500,map00520,map01100,map01110,map01120,map01130,map01200	M00001,M00004,M00114	R02739,R02740,R03321	RC00376,RC00563	ko00000,ko00001,ko00002,ko01000,ko04147			iJN746.PP_1808	Bacteria	1MUFP@1224,1RNIT@1236,1YF5F@136841,COG0166@1,COG0166@2	NA|NA|NA	G	Belongs to the GPI family
NFLLPIFG_00437	287.DR97_2074	8.4e-66	256.1	Pseudomonas aeruginosa group	panD	GO:0003674,GO:0003824,GO:0004068,GO:0005575,GO:0005618,GO:0005622,GO:0005623,GO:0005737,GO:0005829,GO:0006082,GO:0006508,GO:0006520,GO:0006522,GO:0006523,GO:0006575,GO:0006732,GO:0006766,GO:0006767,GO:0006807,GO:0008150,GO:0008152,GO:0008652,GO:0009058,GO:0009078,GO:0009079,GO:0009108,GO:0009110,GO:0009987,GO:0010467,GO:0015939,GO:0015940,GO:0016053,GO:0016485,GO:0016540,GO:0016829,GO:0016830,GO:…	4.1.1.11	ko:K01579	ko00410,ko00770,ko01100,ko01110,map00410,map00770,map01100,map01110	M00119	R00489	RC00299	ko00000,ko00001,ko00002,ko01000			iECP_1309.ECP_0139,iYL1228.KPN_00139	Bacteria	1RI1B@1224,1S66E@1236,1YFX0@136841,COG0853@1,COG0853@2	NA|NA|NA	H	Catalyzes the pyruvoyl-dependent decarboxylation of aspartate to produce beta-alanine
NFLLPIFG_00438	287.DR97_2073	7.9e-157	559.7	Pseudomonas aeruginosa group	panC	GO:0003674,GO:0003824,GO:0004592,GO:0005488,GO:0005515,GO:0005575,GO:0005622,GO:0005623,GO:0005737,GO:0005829,GO:0006082,GO:0006520,GO:0006573,GO:0006575,GO:0006732,GO:0006766,GO:0006767,GO:0006807,GO:0008150,GO:0008152,GO:0009058,GO:0009081,GO:0009108,GO:0009110,GO:0009987,GO:0015939,GO:0015940,GO:0016053,GO:0016874,GO:0016879,GO:0016881,GO:0019752,GO:0032787,GO:0033317,GO:0034641,GO:0042364,GO:…	6.3.2.1	ko:K01918	ko00410,ko00770,ko01100,ko01110,map00410,map00770,map01100,map01110	M00119	R02473	RC00096,RC00141	ko00000,ko00001,ko00002,ko01000			iECH74115_1262.ECH74115_0142,iECSP_1301.ECSP_0134,iECs_1301.ECs0137,iG2583_1286.G2583_0137,iZ_1308.Z0144	Bacteria	1MV1S@1224,1RMEG@1236,1YDF1@136841,COG0414@1,COG0414@2	NA|NA|NA	H	Catalyzes the condensation of pantoate with beta-alanine in an ATP-dependent reaction via a pantoyl-adenylate intermediate
NFLLPIFG_00439	287.DR97_2072	8e-143	513.1	Pseudomonas aeruginosa group	panB		2.1.2.11	ko:K00606	ko00770,ko01100,ko01110,map00770,map01100,map01110	M00119	R01226	RC00022,RC00200	ko00000,ko00001,ko00002,ko01000				Bacteria	1MU3B@1224,1RM8D@1236,1YE0N@136841,COG0413@1,COG0413@2	NA|NA|NA	H	Catalyzes the reversible reaction in which hydroxymethyl group from 5,10-methylenetetrahydrofolate is transferred onto alpha-ketoisovalerate to form ketopantoate
NFLLPIFG_00440	287.DR97_2071	2.9e-87	327.8	Pseudomonas aeruginosa group	folK	GO:0000287,GO:0003674,GO:0003824,GO:0003848,GO:0005488,GO:0016740,GO:0016772,GO:0016778,GO:0043167,GO:0043169,GO:0046872	2.7.6.3,4.1.2.25	ko:K00950,ko:K13940	ko00790,ko01100,map00790,map01100	M00126,M00841	R03503,R03504	RC00002,RC00017,RC00721,RC00943	ko00000,ko00001,ko00002,ko01000			iECDH1ME8569_1439.ECDH1ME8569_0136,iEcDH1_1363.EcDH1_3460,iJN746.PP_4698,iSBO_1134.SBO_0131	Bacteria	1MZH8@1224,1S63J@1236,1YFT9@136841,COG0801@1,COG0801@2	NA|NA|NA	H	7,8-dihydro-6-hydroxymethylpterin-pyrophosphokinase (HPPK)
NFLLPIFG_00441	287.DR97_2070	2.9e-249	867.5	Pseudomonas aeruginosa group	pcnB	GO:0003674,GO:0003676,GO:0003723,GO:0003824,GO:0004652,GO:0005488,GO:0005575,GO:0005622,GO:0005623,GO:0005737,GO:0005829,GO:0006139,GO:0006276,GO:0006378,GO:0006396,GO:0006397,GO:0006725,GO:0006807,GO:0008150,GO:0008152,GO:0009451,GO:0009987,GO:0010467,GO:0016070,GO:0016071,GO:0016740,GO:0016772,GO:0016779,GO:0031123,GO:0031124,GO:0034641,GO:0043170,GO:0043412,GO:0043631,GO:0044237,GO:0044238,GO:…	2.7.7.19,2.7.7.72	ko:K00970,ko:K00974	ko03013,ko03018,map03013,map03018		R09382,R09383,R09384,R09386	RC00078	ko00000,ko00001,ko01000,ko03016,ko03019				Bacteria	1MVCS@1224,1RMBG@1236,1YEKN@136841,COG0617@1,COG0617@2	NA|NA|NA	H	Adds poly(A) tail to the 3' end of many RNAs, which usually targets these RNAs for decay. Plays a significant role in the global control of gene expression, through influencing the rate of transcript degradation, and in the general RNA quality control
NFLLPIFG_00442	287.DR97_2069	4.3e-264	916.8	Pseudomonas aeruginosa group	cbrB												Bacteria	1MU0N@1224,1RMCK@1236,1YEB4@136841,COG2204@1,COG2204@2	NA|NA|NA	T	Sigma-54 interaction domain
NFLLPIFG_00443	287.DR97_2068	0	1865.5	Pseudomonas aeruginosa group	cbrA												Bacteria	1QTSW@1224,1T1G2@1236,1YDF4@136841,COG0591@1,COG0591@2,COG4191@1,COG4191@2	NA|NA|NA	T	His Kinase A (phosphoacceptor) domain
NFLLPIFG_00444	1109445.AGSX01000168_gene963	8.7e-26	122.1	Pseudomonas stutzeri group	IV01_00620												Bacteria	1NG9A@1224,1SH9T@1236,1Z3J7@136846,2EFYT@1,339QZ@2	NA|NA|NA	S	MFS transporter
NFLLPIFG_00445	287.DR97_2066	2.5e-166	591.3	Pseudomonas aeruginosa group	gluQ	GO:0000166,GO:0002097,GO:0003674,GO:0005488,GO:0005524,GO:0006139,GO:0006396,GO:0006399,GO:0006400,GO:0006725,GO:0006807,GO:0008033,GO:0008144,GO:0008150,GO:0008152,GO:0008270,GO:0009451,GO:0009987,GO:0010467,GO:0016070,GO:0017076,GO:0030554,GO:0032553,GO:0032555,GO:0032559,GO:0034470,GO:0034641,GO:0034660,GO:0035639,GO:0036094,GO:0043167,GO:0043168,GO:0043169,GO:0043170,GO:0043412,GO:0044237,GO:…		ko:K01894					ko00000,ko01000,ko01007,ko03016				Bacteria	1MUN7@1224,1RMYQ@1236,1YE9P@136841,COG0008@1,COG0008@2	NA|NA|NA	J	Catalyzes the tRNA-independent activation of glutamate in presence of ATP and the subsequent transfer of glutamate onto a tRNA(Asp). Glutamate is transferred on the 2-amino-5-(4,5- dihydroxy-2-cyclopenten-1-yl) moiety of the queuosine in the wobble position of the QUC anticodon
NFLLPIFG_00446	287.DR97_2065	4.2e-77	293.9	Pseudomonas aeruginosa group	dksA	GO:0005575,GO:0005622,GO:0005623,GO:0005737,GO:0005829,GO:0044424,GO:0044444,GO:0044464		ko:K06204	ko02026,map02026				ko00000,ko00001,ko03000,ko03009,ko03021				Bacteria	1RD08@1224,1S47H@1236,1YDV2@136841,COG1734@1,COG1734@2	NA|NA|NA	T	Transcription factor that acts by binding directly to the RNA polymerase (RNAP). Required for negative regulation of rRNA expression and positive regulation of several amino acid biosynthesis promoters. Also required for regulation of fis expression
NFLLPIFG_00447	287.DR97_2064	4.9e-226	790	Pseudomonas aeruginosa group	aspB												Bacteria	1MW0Z@1224,1RNXA@1236,1YEV0@136841,COG0436@1,COG0436@2	NA|NA|NA	E	Aminotransferase class I and II
NFLLPIFG_00448	287.DR97_2063	1.7e-128	465.3	Pseudomonas aeruginosa group	sfsA	GO:0003674,GO:0003676,GO:0003677,GO:0005488,GO:0005975,GO:0006355,GO:0008150,GO:0008152,GO:0009889,GO:0009891,GO:0009893,GO:0010468,GO:0010556,GO:0010557,GO:0010604,GO:0010628,GO:0019219,GO:0019222,GO:0031323,GO:0031325,GO:0031326,GO:0031328,GO:0044238,GO:0045893,GO:0045935,GO:0048518,GO:0048522,GO:0050789,GO:0050794,GO:0051171,GO:0051173,GO:0051252,GO:0051254,GO:0060255,GO:0065007,GO:0071704,GO:…		ko:K06206					ko00000				Bacteria	1MUC3@1224,1RQ95@1236,1YDB6@136841,COG1489@1,COG1489@2	NA|NA|NA	S	Belongs to the SfsA family
NFLLPIFG_00449	287.DR97_2062	1.3e-209	735.3	Pseudomonas aeruginosa group	trmA	GO:0000049,GO:0001510,GO:0003674,GO:0003676,GO:0003723,GO:0003824,GO:0005488,GO:0005575,GO:0005622,GO:0005623,GO:0005737,GO:0005829,GO:0006139,GO:0006396,GO:0006399,GO:0006400,GO:0006725,GO:0006807,GO:0008033,GO:0008150,GO:0008152,GO:0008168,GO:0008173,GO:0008175,GO:0008757,GO:0009451,GO:0009987,GO:0010467,GO:0016070,GO:0016300,GO:0016740,GO:0016741,GO:0019843,GO:0030488,GO:0030696,GO:0030697,GO:…	2.1.1.190,2.1.1.35	ko:K00557,ko:K03215					ko00000,ko01000,ko03009,ko03016				Bacteria	1MY45@1224,1RN2B@1236,1YEMA@136841,COG2265@1,COG2265@2	NA|NA|NA	J	Dual-specificity methyltransferase that catalyzes the formation of 5-methyluridine at position 54 (m5U54) in all tRNAs, and that of position 341 (m5U341) in tmRNA (transfer-mRNA)
NFLLPIFG_00450	287.DR97_2061	4.3e-223	780.4	Pseudomonas aeruginosa group	yicO			ko:K06901					ko00000,ko02000	2.A.1.40			Bacteria	1MUV0@1224,1RMBE@1236,1YCY4@136841,COG2252@1,COG2252@2	NA|NA|NA	S	Permease family
NFLLPIFG_00451	287.DR97_2060	2.2e-79	301.6	Pseudomonas aeruginosa group	secD	GO:0005575,GO:0005623,GO:0005886,GO:0005887,GO:0006810,GO:0008104,GO:0008150,GO:0015031,GO:0015833,GO:0016020,GO:0016021,GO:0031224,GO:0031226,GO:0033036,GO:0042886,GO:0044425,GO:0044459,GO:0044464,GO:0045184,GO:0051179,GO:0051234,GO:0071702,GO:0071705,GO:0071944		ko:K03072,ko:K12257	ko02024,ko03060,ko03070,map02024,map03060,map03070	M00335			ko00000,ko00001,ko00002,ko02044	2.A.6.4,3.A.5.2,3.A.5.7			Bacteria	1P9KU@1224,1TBAW@1236,1YH66@136841,COG0342@1,COG0342@2	NA|NA|NA	U	Part of the Sec protein translocase complex. Interacts with the SecYEG preprotein conducting channel. SecDF uses the proton motive force (PMF) to complete protein translocation after the ATP-dependent function of SecA
NFLLPIFG_00452	287.DR97_2059	2.1e-160	571.6	Pseudomonas aeruginosa group	ypfJ	GO:0005575,GO:0005576		ko:K07054					ko00000				Bacteria	1MU4U@1224,1RMF8@1236,1YDXN@136841,COG2321@1,COG2321@2	NA|NA|NA	S	Putative neutral zinc metallopeptidase
NFLLPIFG_00453	287.DR97_2058	2.4e-161	574.7	Pseudomonas aeruginosa group			5.3.3.17	ko:K06998,ko:K07054	ko00405,ko01130,ko02024,map00405,map01130,map02024	M00835			ko00000,ko00001,ko00002,ko01000				Bacteria	1MUAS@1224,1S32C@1236,1YFEZ@136841,COG0384@1,COG0384@2	NA|NA|NA	S	Phenazine biosynthesis-like protein
NFLLPIFG_00454	287.DR97_2057	3.4e-241	840.5	Pseudomonas aeruginosa group	yfdZ	GO:0003674,GO:0003824,GO:0004021,GO:0006082,GO:0006090,GO:0006520,GO:0006522,GO:0006523,GO:0006807,GO:0008150,GO:0008152,GO:0008483,GO:0008652,GO:0009058,GO:0009078,GO:0009079,GO:0009987,GO:0016053,GO:0016740,GO:0016769,GO:0019272,GO:0019752,GO:0030632,GO:0032787,GO:0042851,GO:0042852,GO:0043436,GO:0044237,GO:0044238,GO:0044249,GO:0044281,GO:0044283,GO:0046144,GO:0046145,GO:0046394,GO:0046416,GO:…	2.6.1.83	ko:K10206,ko:K14261	ko00300,ko01100,ko01110,ko01130,ko01230,map00300,map01100,map01110,map01130,map01230	M00527	R07613	RC00006,RC01847	ko00000,ko00001,ko00002,ko01000,ko01007			iEcSMS35_1347.EcSMS35_2531,iSBO_1134.SBO_2405	Bacteria	1MWS8@1224,1RQBM@1236,1YE57@136841,COG0436@1,COG0436@2	NA|NA|NA	E	Aminotransferase class I and II
NFLLPIFG_00455	287.DR97_2056	1.4e-80	305.4	Pseudomonas aeruginosa group													Bacteria	1MZ9V@1224,1S9CQ@1236,1YG6G@136841,COG3019@1,COG3019@2	NA|NA|NA	S	Protein of unknown function, DUF
NFLLPIFG_00456	287.DR97_2055	1.7e-73	282	Pseudomonas aeruginosa group													Bacteria	1QEFR@1224,1TB50@1236,1YGZ0@136841,2DSCH@1,33FI1@2	NA|NA|NA	S	Domain of unknown function (DUF4345)
NFLLPIFG_00457	287.DR97_2054	1.2e-88	332.4	Pseudomonas aeruginosa group													Bacteria	1QF1V@1224,1TC37@1236,1YJRK@136841,2ARZK@1,31HBR@2	NA|NA|NA	S	Domain of unknown function (DUF4136)
NFLLPIFG_00458	287.DR97_2053	3.8e-59	233.8	Pseudomonas aeruginosa group			2.7.1.3	ko:K00846,ko:K05710	ko00051,ko00360,ko01100,ko01120,ko01220,map00051,map00360,map01100,map01120,map01220	M00545	R00866,R03819,R06782,R06783	RC00002,RC00017,RC00098,RC00608	br01602,ko00000,ko00001,ko00002,ko01000,ko04147				Bacteria	1N72F@1224,1SD0G@1236,1YGRK@136841,COG2146@1,COG2146@2	NA|NA|NA	P	Rieske [2Fe-2S] domain
NFLLPIFG_00459	287.DR97_2052	0	1557	Pseudomonas aeruginosa group	phuR			ko:K16087					ko00000,ko02000	1.B.14.2			Bacteria	1MX42@1224,1RQ2K@1236,1YDFC@136841,COG1629@1,COG4771@2	NA|NA|NA	P	Outer membrane protein beta-barrel family
NFLLPIFG_00460	287.DR97_2051	3.1e-203	714.1	Pseudomonas aeruginosa group	hmuS			ko:K02016,ko:K07225	ko02010,map02010	M00240			ko00000,ko00001,ko00002,ko02000	3.A.1.14			Bacteria	1MW28@1224,1RP3D@1236,1YEY0@136841,COG3720@1,COG3720@2	NA|NA|NA	P	Haem utilisation ChuX/HutX
NFLLPIFG_00461	287.DR97_2050	8e-160	569.7	Pseudomonas aeruginosa group	hmuT			ko:K02016	ko02010,map02010	M00240			ko00000,ko00001,ko00002,ko02000	3.A.1.14			Bacteria	1QTSV@1224,1RNCT@1236,1YF6R@136841,COG4558@1,COG4558@2	NA|NA|NA	P	Periplasmic binding protein
NFLLPIFG_00462	287.DR97_2049	1.4e-168	599	Pseudomonas aeruginosa group	hmuU			ko:K02015	ko02010,map02010	M00240			ko00000,ko00001,ko00002,ko02000	3.A.1.14			Bacteria	1MV9W@1224,1RMDF@1236,1YDHA@136841,COG0609@1,COG0609@2	NA|NA|NA	P	Belongs to the binding-protein-dependent transport system permease family. FecCD subfamily
NFLLPIFG_00463	287.DR97_2048	3.6e-140	504.2	Pseudomonas aeruginosa group	hmuV	GO:0000041,GO:0003674,GO:0003824,GO:0005215,GO:0006810,GO:0006811,GO:0006812,GO:0006826,GO:0008150,GO:0015399,GO:0015405,GO:0016462,GO:0016787,GO:0016817,GO:0016818,GO:0016887,GO:0017111,GO:0022804,GO:0022857,GO:0030001,GO:0042623,GO:0042626,GO:0043492,GO:0051179,GO:0051234,GO:0055085	1.14.15.20,3.6.3.33,3.6.3.34	ko:K02013,ko:K06074,ko:K21480	ko00860,ko01100,ko01110,ko02010,map00860,map01100,map01110,map02010	M00240,M00241	R11579	RC01270	ko00000,ko00001,ko00002,ko01000,ko02000	3.A.1.13,3.A.1.14			Bacteria	1RD7N@1224,1RPUV@1236,1YDFD@136841,COG4559@1,COG4559@2	NA|NA|NA	P	Part of the ABC transporter complex HmuTUV involved in hemin import. Responsible for energy coupling to the transport system
NFLLPIFG_00464	287.DR97_2047	3.9e-167	594	Pseudomonas aeruginosa group	phuW												Bacteria	1NXYQ@1224,1T19Z@1236,1YKYG@136841,COG3016@1,COG3016@2	NA|NA|NA	S	Haem-binding uptake, Tiki superfamily, ChaN
NFLLPIFG_00465	287.DR97_2046	1.3e-145	522.3	Pseudomonas aeruginosa group	iprA	GO:0006355,GO:0008150,GO:0009889,GO:0010468,GO:0010556,GO:0019219,GO:0019222,GO:0031323,GO:0031326,GO:0050789,GO:0050794,GO:0051171,GO:0051252,GO:0060255,GO:0065007,GO:0080090,GO:1903506,GO:2000112,GO:2001141		ko:K21828					ko00000,ko03000				Bacteria	1RKRH@1224,1S42Z@1236,1YET6@136841,COG0664@1,COG0664@2	NA|NA|NA	T	Cyclic nucleotide-monophosphate binding domain
NFLLPIFG_00466	287.DR97_2045	2.9e-44	184.1	Pseudomonas aeruginosa group				ko:K07343					ko00000				Bacteria	1QTSU@1224,1T1G1@1236,1YGRY@136841,32UKE@2,COG3070@1	NA|NA|NA	K	TfoX C-terminal domain
NFLLPIFG_00467	287.DR97_2044	6.3e-28	130.2	Pseudomonas aeruginosa group													Bacteria	1MZAT@1224,1S9V6@1236,1YGNS@136841,COG1357@1,COG1357@2	NA|NA|NA	S	Pentapeptide repeats (8 copies)
NFLLPIFG_00468	287.DR97_2043	3.4e-299	1033.5	Pseudomonas aeruginosa group		GO:0003674,GO:0005488,GO:0005575,GO:0005618,GO:0005623,GO:0008150,GO:0009987,GO:0030312,GO:0044464,GO:0044764,GO:0046812,GO:0051704,GO:0071944		ko:K07028					ko00000				Bacteria	1MU9M@1224,1RPG3@1236,1YFAX@136841,COG0645@1,COG0645@2,COG2187@1,COG2187@2	NA|NA|NA	S	AAA domain
NFLLPIFG_00469	287.DR97_2042	0	1546.9	Pseudomonas aeruginosa group	mrcB		2.4.1.129,3.4.16.4	ko:K03814,ko:K05365	ko00550,map00550		R04519	RC00005,RC00049	ko00000,ko00001,ko01000,ko01003,ko01011		GT51		Bacteria	1QTST@1224,1RNHV@1236,1YD67@136841,COG0744@1,COG0744@2	NA|NA|NA	M	Cell wall formation. Synthesis of cross-linked peptidoglycan from the lipid intermediates. The enzyme has a penicillin-insensitive transglycosylase N-terminal domain (formation of linear glycan strands) and a penicillin-sensitive transpeptidase C-terminal domain (cross-linking of the peptide subunits)
NFLLPIFG_00470	287.DR97_2041	2.8e-84	318.5	Pseudomonas aeruginosa group	hemY	GO:0005575,GO:0005623,GO:0005886,GO:0016020,GO:0044464,GO:0071944		ko:K02498					ko00000				Bacteria	1N8NX@1224,1SACE@1236,1YFY0@136841,COG3071@1,COG3071@2	NA|NA|NA	H	COG0457 FOG TPR repeat
NFLLPIFG_00471	287.DR97_2040	1.7e-54	218.4	Pseudomonas aeruginosa group	yqcC	GO:0008150,GO:0009987,GO:0042710,GO:0044010,GO:0044764,GO:0051704	3.5.1.28,5.1.3.13,5.4.99.26	ko:K01790,ko:K03806,ko:K06175	ko00521,ko00523,ko01130,map00521,map00523,map01130	M00793	R06514	RC01531	ko00000,ko00001,ko00002,ko01000,ko01011,ko03016				Bacteria	1N7AG@1224,1SCXJ@1236,1YGVC@136841,COG3098@1,COG3098@2	NA|NA|NA	S	tRNA pseudouridine synthase C
NFLLPIFG_00472	287.DR97_2039	1.7e-73	282	Pseudomonas aeruginosa group													Bacteria	1NHB7@1224,1SEGY@1236,1YGD8@136841,2DR2Y@1,339YA@2	NA|NA|NA	M	Domain of unknown function (DUF4124)
NFLLPIFG_00473	287.DR97_2038	0	1159.4	Pseudomonas aeruginosa group	ilvI	GO:0000287,GO:0003674,GO:0003824,GO:0003984,GO:0005488,GO:0005575,GO:0005622,GO:0005623,GO:0005737,GO:0005829,GO:0006082,GO:0006520,GO:0006549,GO:0006573,GO:0006807,GO:0008150,GO:0008152,GO:0008652,GO:0009058,GO:0009081,GO:0009082,GO:0009097,GO:0009099,GO:0009987,GO:0016053,GO:0016740,GO:0016744,GO:0019752,GO:0019842,GO:0030976,GO:0036094,GO:0043167,GO:0043168,GO:0043169,GO:0043436,GO:0044237,GO:…	2.2.1.6	ko:K01652	ko00290,ko00650,ko00660,ko00770,ko01100,ko01110,ko01130,ko01210,ko01230,map00290,map00650,map00660,map00770,map01100,map01110,map01130,map01210,map01230	M00019,M00570	R00006,R00014,R00226,R03050,R04672,R04673,R08648	RC00027,RC00106,RC01192,RC02744,RC02893	ko00000,ko00001,ko00002,ko01000			iAPECO1_1312.APECO1_1907,iB21_1397.B21_00078,iBWG_1329.BWG_0073,iECBD_1354.ECBD_3539,iECB_1328.ECB_00079,iECD_1391.ECD_00079,iUTI89_1310.UTI89_C0085,iYL1228.KPN_00082	Bacteria	1MU6U@1224,1RMQQ@1236,1YE2K@136841,COG0028@1,COG0028@2	NA|NA|NA	H	Thiamine pyrophosphate enzyme, N-terminal TPP binding domain
NFLLPIFG_00474	287.DR97_2037	1.7e-79	302	Pseudomonas aeruginosa group	ilvH	GO:0003674,GO:0003824,GO:0003984,GO:0005575,GO:0005622,GO:0005623,GO:0005737,GO:0005829,GO:0005948,GO:0006082,GO:0006520,GO:0006549,GO:0006573,GO:0006807,GO:0008150,GO:0008152,GO:0008652,GO:0009058,GO:0009081,GO:0009082,GO:0009097,GO:0009099,GO:0009987,GO:0016053,GO:0016740,GO:0016744,GO:0019752,GO:0032991,GO:0043436,GO:0044237,GO:0044238,GO:0044249,GO:0044281,GO:0044283,GO:0044424,GO:0044444,GO:…	2.2.1.6	ko:K01653	ko00290,ko00650,ko00660,ko00770,ko01100,ko01110,ko01130,ko01210,ko01230,map00290,map00650,map00660,map00770,map01100,map01110,map01130,map01210,map01230	M00019,M00570	R00006,R00014,R00226,R03050,R04672,R04673,R08648	RC00027,RC00106,RC01192,RC02744,RC02893	ko00000,ko00001,ko00002,ko01000			iAPECO1_1312.APECO1_1906,iECNA114_1301.ECNA114_0072,iEcSMS35_1347.EcSMS35_0084,iG2583_1286.G2583_0082,iSFxv_1172.SFxv_0077,iUTI89_1310.UTI89_C0086	Bacteria	1RAGN@1224,1S20I@1236,1YF4P@136841,COG0440@1,COG0440@2	NA|NA|NA	E	acetolactate synthase
NFLLPIFG_00475	287.DR97_2036	3.7e-193	680.6	Pseudomonas aeruginosa group	ilvC		1.1.1.86	ko:K00053	ko00290,ko00770,ko01100,ko01110,ko01130,ko01210,ko01230,map00290,map00770,map01100,map01110,map01130,map01210,map01230	M00019,M00570	R03051,R04439,R04440,R05068,R05069,R05071	RC00726,RC00836,RC00837,RC01726	ko00000,ko00001,ko00002,ko01000			iHN637.CLJU_RS10005,iHN637.CLJU_RS10010,iJN746.PP_4678,iLJ478.TM0550	Bacteria	1MV7M@1224,1RNA8@1236,1YERV@136841,COG0059@1,COG0059@2	NA|NA|NA	EH	Involved in the biosynthesis of branched-chain amino acids (BCAA). Catalyzes an alkyl-migration followed by a ketol- acid reduction of (S)-2-acetolactate (S2AL) to yield (R)-2,3- dihydroxy-isovalerate. In the isomerase reaction, S2AL is rearranged via a Mg-dependent methyl migration to produce 3- hydroxy-3-methyl-2-ketobutyrate (HMKB). In the reductase reaction, this 2-ketoacid undergoes a metal-…
NFLLPIFG_00476	287.DR97_2035	5.3e-142	510.4	Pseudomonas aeruginosa group	pssA	GO:0005575,GO:0005623,GO:0005886,GO:0016020,GO:0044464,GO:0071944	2.7.8.8	ko:K17103	ko00260,ko00564,ko01100,ko01110,map00260,map00564,map01100,map01110	M00093	R01800	RC00002,RC00017,RC02795	ko00000,ko00001,ko00002,ko01000				Bacteria	1MWD9@1224,1RPBB@1236,1YD9F@136841,COG1183@1,COG1183@2	NA|NA|NA	I	Belongs to the CDP-alcohol phosphatidyltransferase class-I family
NFLLPIFG_00477	287.DR97_2034	4.2e-197	693.7	Pseudomonas aeruginosa group	msrP	GO:0000302,GO:0001101,GO:0003674,GO:0003824,GO:0005488,GO:0005575,GO:0005623,GO:0006807,GO:0006950,GO:0006979,GO:0008150,GO:0008152,GO:0009987,GO:0010035,GO:0016491,GO:0016667,GO:0016672,GO:0016675,GO:0019538,GO:0030091,GO:0030288,GO:0030313,GO:0031975,GO:0042221,GO:0042597,GO:0043170,GO:0043546,GO:0044237,GO:0044238,GO:0044260,GO:0044267,GO:0044464,GO:0048037,GO:0050662,GO:0050896,GO:0055114,GO:…		ko:K07147					ko00000,ko01000				Bacteria	1MUW0@1224,1RQ2J@1236,1YEA5@136841,COG2041@1,COG2041@2	NA|NA|NA	C	Part of the MsrPQ system that repairs oxidized periplasmic proteins containing methionine sulfoxide residues (Met-O), using respiratory chain electrons. Thus protects these proteins from oxidative-stress damage caused by reactive species of oxygen and chlorine generated by the host defense mechanisms. MsrPQ is essential for the maintenance of envelope integrity under bleach stress, rescuing a wid…
NFLLPIFG_00478	287.DR97_2033	2.1e-111	408.3	Pseudomonas aeruginosa group	msrQ	GO:0000166,GO:0003674,GO:0003824,GO:0005488,GO:0005575,GO:0005623,GO:0005886,GO:0005887,GO:0006807,GO:0008150,GO:0008152,GO:0009987,GO:0010181,GO:0016020,GO:0016021,GO:0016491,GO:0016679,GO:0019538,GO:0020037,GO:0030091,GO:0031224,GO:0031226,GO:0032553,GO:0036094,GO:0043167,GO:0043168,GO:0043170,GO:0044237,GO:0044238,GO:0044260,GO:0044267,GO:0044425,GO:0044459,GO:0044464,GO:0046906,GO:0048037,GO:…		ko:K17247					ko00000				Bacteria	1RDUP@1224,1RS9K@1236,1YFX7@136841,COG2717@1,COG2717@2	NA|NA|NA	C	Part of the MsrPQ system that repairs oxidized periplasmic proteins containing methionine sulfoxide residues (Met-O), using respiratory chain electrons. Thus protects these proteins from oxidative-stress damage caused by reactive species of oxygen and chlorine generated by the host defense mechanisms. MsrPQ is essential for the maintenance of envelope integrity under bleach stress, rescuing a wid…
NFLLPIFG_00479	1218352.B597_020920	2e-218	765	Pseudomonas stutzeri group				ko:K19304					ko00000,ko01000,ko01002,ko01011				Bacteria	1MXRZ@1224,1RR9E@1236,1Z4AF@136846,COG4942@1,COG4942@2	NA|NA|NA	D	Protein of unknown function (DUF3375)
NFLLPIFG_00480	1218352.B597_020915	1.6e-124	452.2	Gammaproteobacteria													Bacteria	1R6H1@1224,1S0T7@1236,28N0W@1,2ZB75@2	NA|NA|NA	S	Domain of unknown function (DUF4194)
NFLLPIFG_00481	1218352.B597_020910	0	1988.4	Pseudomonas stutzeri group													Bacteria	1N16Z@1224,1RPTX@1236,1Z44C@136846,COG4913@1,COG4913@2	NA|NA|NA	S	Putative exonuclease SbcCD, C subunit
NFLLPIFG_00482	1215092.PA6_047_00220	9.9e-203	712.6	Pseudomonas aeruginosa group													Bacteria	1P11B@1224,1RYWN@1236,1YKFR@136841,COG4924@1,COG4924@2	NA|NA|NA	S	Uncharacterized protein conserved in bacteria C-term(DUF2220)
NFLLPIFG_00483	1212548.B381_16905	0	3925.2	Pseudomonas stutzeri group				ko:K06877					ko00000				Bacteria	1MVGH@1224,1RQXN@1236,1Z370@136846,COG1201@1,COG1201@2,COG1205@1,COG1205@2	NA|NA|NA	L	Domain of unknown function (DUF1998)
NFLLPIFG_00484	1218352.B597_008295	0	2127.1	Pseudomonas stutzeri group													Bacteria	1MWES@1224,1RSKN@1236,1Z403@136846,28ICC@1,2Z8ER@2	NA|NA|NA
NFLLPIFG_00485	1212548.B381_16895	1.2e-27	128.3	Pseudomonas stutzeri group													Bacteria	1QDXJ@1224,1TA55@1236,1Z4AG@136846,2AFKK@1,315MK@2	NA|NA|NA
NFLLPIFG_00486	1212548.B381_16880	5.9e-106	390.2	Pseudomonas stutzeri group													Bacteria	1R1GM@1224,1S2NC@1236,1Z2PS@136846,COG5340@1,COG5340@2	NA|NA|NA	K	Psort location Cytoplasmic, score
NFLLPIFG_00487	1218352.B597_008315	1.1e-61	243	Pseudomonas stutzeri group													Bacteria	1QIAA@1224,1TG4F@1236,1Z3GN@136846,2EKGR@1,31KFJ@2	NA|NA|NA
NFLLPIFG_00488	1215092.PA6_047_00020	5.2e-164	585.1	Pseudomonas aeruginosa group													Bacteria	1NT7Z@1224,1SMZ8@1236,1YKD1@136841,COG0582@1,COG0582@2	NA|NA|NA	L	viral genome integration into host DNA
NFLLPIFG_00489	322710.Avin_49670	5.7e-253	880.9	Gammaproteobacteria													Bacteria	1NFF7@1224,1SF6K@1236,COG0582@1,COG0582@2	NA|NA|NA	L	Phage integrase family
NFLLPIFG_00490	1218352.B597_008335	2.4e-30	137.5	Pseudomonas stutzeri group				ko:K07727					ko00000,ko03000				Bacteria	1NA11@1224,1SD6H@1236,1Z3GC@136846,COG3655@1,COG3655@2	NA|NA|NA	K	Transcriptional regulator
NFLLPIFG_00491	1109445.AGSX01000152_gene3647	4.5e-38	163.3	Pseudomonas stutzeri group													Bacteria	1N850@1224,1SCFH@1236,1Z3C5@136846,2E35B@1,32Y5A@2	NA|NA|NA	S	COG1197 Transcription-repair coupling factor (superfamily II helicase)
NFLLPIFG_00492	1109445.AGSX01000152_gene3648	2.8e-221	774.2	Pseudomonas stutzeri group				ko:K03733,ko:K14059					ko00000,ko03036				Bacteria	1MVZB@1224,1RP4Y@1236,1Z2A7@136846,COG0582@1,COG0582@2	NA|NA|NA	L	Belongs to the 'phage' integrase family
NFLLPIFG_00493	1218352.B597_008350	7.9e-45	186	Pseudomonas stutzeri group													Bacteria	1NXWP@1224,1SQCA@1236,1Z3BI@136846,2F7C5@1,33ZT7@2	NA|NA|NA
NFLLPIFG_00494	1218352.B597_008355	1e-268	932.2	Pseudomonas stutzeri group													Bacteria	1NU8B@1224,1RR6D@1236,1Z41G@136846,COG3829@1,COG3829@2	NA|NA|NA	KT	Sigma-54 interaction domain
NFLLPIFG_00495	1109445.AGSX01000152_gene3651	0	2202.9	Pseudomonas stutzeri group	hsdR		3.1.21.3	ko:K01153					ko00000,ko01000,ko02048				Bacteria	1QTS7@1224,1RN63@1236,1Z0HH@136846,COG4096@1,COG4096@2	NA|NA|NA	L	COG4096 Type I site-specific restriction-modification system, R (restriction) subunit and related helicases
NFLLPIFG_00496	1218352.B597_008365	1.6e-304	1051.2	Pseudomonas stutzeri group	hsdM		2.1.1.72	ko:K03427					ko00000,ko01000,ko02048				Bacteria	1MW3A@1224,1RRVF@1236,1Z11E@136846,COG0286@1,COG0286@2	NA|NA|NA	V	HsdM N-terminal domain
NFLLPIFG_00497	1218352.B597_008370	2.3e-138	498.8	Gammaproteobacteria													Bacteria	1Q4FB@1224,1S2MB@1236,COG0732@1,COG0732@2	NA|NA|NA	L	restriction
NFLLPIFG_00498	1215092.PA6_005_02190	3.6e-08	62.8	Gammaproteobacteria				ko:K03546,ko:K07459					ko00000,ko03400				Bacteria	1R0GH@1224,1T4H2@1236,COG0419@1,COG0419@2,COG3593@1,COG3593@2	NA|NA|NA	L	AAA ATPase domain
NFLLPIFG_00499	522772.Dacet_0620	5.8e-66	258.8	Deferribacteres													Bacteria	2GGBK@200930,COG0699@1,COG0699@2	NA|NA|NA	S	Dynamin family
NFLLPIFG_00500	553218.CAMRE0001_1505	2.2e-97	363.6	Epsilonproteobacteria													Bacteria	1Q9KV@1224,2YR3J@29547,42YYM@68525,COG0699@1,COG0699@2	NA|NA|NA	S	Dynamin family
NFLLPIFG_00501	522772.Dacet_0622	1.5e-47	197.6	Deferribacteres													Bacteria	2GGD5@200930,COG0699@1,COG0699@2	NA|NA|NA	S	PFAM GTP-binding protein HSR1-related
NFLLPIFG_00503	287.DR97_3227	3.2e-275	953.7	Pseudomonas aeruginosa group	gabD		1.2.1.16,1.2.1.20,1.2.1.79	ko:K00135	ko00250,ko00310,ko00350,ko00650,ko00760,ko01100,ko01120,map00250,map00310,map00350,map00650,map00760,map01100,map01120	M00027	R00713,R00714,R02401	RC00080	ko00000,ko00001,ko00002,ko01000				Bacteria	1MU1V@1224,1RMBQ@1236,1YDZ3@136841,COG1012@1,COG1012@2	NA|NA|NA	C	Catalyzes the formation of succinate from succinate semialdehyde
NFLLPIFG_00504	287.DR97_3228	2.1e-238	831.2	Pseudomonas aeruginosa group	gabT	GO:0003674,GO:0003824,GO:0006082,GO:0006520,GO:0006553,GO:0006554,GO:0006807,GO:0008150,GO:0008152,GO:0008483,GO:0009056,GO:0009063,GO:0009066,GO:0009068,GO:0009987,GO:0016054,GO:0016740,GO:0016769,GO:0017144,GO:0019477,GO:0019752,GO:0042737,GO:0043436,GO:0044237,GO:0044238,GO:0044248,GO:0044281,GO:0044282,GO:0046395,GO:0046440,GO:0047589,GO:0071704,GO:1901564,GO:1901565,GO:1901575,GO:1901605,GO:…	2.6.1.19,2.6.1.22,2.6.1.48	ko:K00823,ko:K07250,ko:K14268	ko00250,ko00280,ko00310,ko00410,ko00640,ko00650,ko01100,ko01120,map00250,map00280,map00310,map00410,map00640,map00650,map01100,map01120	M00027	R00908,R01648,R02274,R04188	RC00006,RC00062,RC00160	ko00000,ko00001,ko00002,ko01000,ko01007			iJN746.PP_0214	Bacteria	1MWY6@1224,1RMP0@1236,1YDTU@136841,COG0160@1,COG0160@2	NA|NA|NA	E	Belongs to the class-III pyridoxal-phosphate-dependent aminotransferase family
NFLLPIFG_00505	287.DR97_3229	7.6e-222	776.2	Pseudomonas aeruginosa group													Bacteria	1MZAC@1224,1T9JZ@1236,1YD2N@136841,COG0784@1,COG0784@2,COG1639@1,COG1639@2	NA|NA|NA	T	HDOD domain
NFLLPIFG_00506	287.DR97_3230	3.6e-271	940.3	Pseudomonas aeruginosa group				ko:K00375					ko00000,ko03000				Bacteria	1MVGT@1224,1RPFK@1236,1YDWY@136841,COG1167@1,COG1167@2	NA|NA|NA	K	helix_turn_helix gluconate operon transcriptional repressor
NFLLPIFG_00507	287.DR97_3231	4.9e-78	297	Pseudomonas aeruginosa group	ydfG												Bacteria	1RD1K@1224,1S898@1236,1YG43@136841,COG2128@1,COG2128@2	NA|NA|NA	S	Antioxidant protein with alkyl hydroperoxidase activity. Required for the reduction of the AhpC active site cysteine residues and for the regeneration of the AhpC enzyme activity
NFLLPIFG_00508	287.DR97_3232	2.4e-71	274.6	Gammaproteobacteria													Bacteria	1RH8X@1224,1SZUZ@1236,COG1917@1,COG1917@2	NA|NA|NA	S	conserved protein, contains double-stranded beta-helix domain
NFLLPIFG_00509	287.DR97_3234	2.5e-46	191	Bacteria													Bacteria	COG1359@1,COG1359@2	NA|NA|NA	S	Antibiotic biosynthesis monooxygenase
NFLLPIFG_00510	287.DR97_3233	1.4e-178	632.1	Pseudomonas aeruginosa group													Bacteria	1RG12@1224,1S553@1236,1YHJI@136841,COG0583@1,COG0583@2	NA|NA|NA	K	LysR substrate binding domain
NFLLPIFG_00511	287.DR97_3235	2.3e-218	764.6	Pseudomonas aeruginosa group	cynX			ko:K03449					ko00000,ko02000	2.A.1.17			Bacteria	1MXGT@1224,1RRH1@1236,1YHTU@136841,COG2807@1,COG2807@2	NA|NA|NA	P	Major Facilitator Superfamily
NFLLPIFG_00512	287.DR97_3236	1.4e-136	492.3	Pseudomonas aeruginosa group													Bacteria	1QE5X@1224,1TAKC@1236,1YG57@136841,2BXAR@1,30594@2	NA|NA|NA
NFLLPIFG_00513	287.DR97_3237	3.5e-123	447.6	Pseudomonas aeruginosa group	crp_1			ko:K01420,ko:K10914	ko02020,ko02024,ko02025,ko02026,ko05111,map02020,map02024,map02025,map02026,map05111				ko00000,ko00001,ko03000				Bacteria	1RE4X@1224,1S4QX@1236,1YEPD@136841,COG0664@1,COG0664@2	NA|NA|NA	K	helix_turn_helix, cAMP Regulatory protein
NFLLPIFG_00514	287.DR97_3238	6.2e-88	330.1	Pseudomonas aeruginosa group													Bacteria	1RHUB@1224,1S6SU@1236,1YG08@136841,COG4539@1,COG4539@2	NA|NA|NA	S	Protein of unknown function (DUF962)
NFLLPIFG_00515	287.DR97_3239	5.4e-125	453.8	Pseudomonas aeruginosa group	yggG	GO:0003674,GO:0003824,GO:0005575,GO:0005623,GO:0006508,GO:0006807,GO:0006950,GO:0006970,GO:0006971,GO:0008150,GO:0008152,GO:0008233,GO:0008237,GO:0009266,GO:0009279,GO:0009314,GO:0009408,GO:0009411,GO:0009416,GO:0009628,GO:0009987,GO:0016020,GO:0016787,GO:0019538,GO:0019867,GO:0030312,GO:0030313,GO:0031975,GO:0033554,GO:0034605,GO:0034644,GO:0043170,GO:0044238,GO:0044462,GO:0044464,GO:0050896,GO:…		ko:K07387					ko00000,ko01000,ko01002				Bacteria	1NK9F@1224,1RQSJ@1236,1YE4P@136841,COG0501@1,COG0501@2	NA|NA|NA	O	Peptidase family M48
NFLLPIFG_00516	287.DR97_3240	1.6e-129	468.8	Pseudomonas aeruginosa group				ko:K07090					ko00000				Bacteria	1MWAN@1224,1S4WX@1236,1YE75@136841,COG0730@1,COG0730@2	NA|NA|NA	S	Sulfite exporter TauE/SafE
NFLLPIFG_00517	287.DR97_3241	2.2e-125	454.9	Pseudomonas aeruginosa group													Bacteria	1MWCW@1224,1S7I5@1236,1YHNX@136841,COG0640@1,COG0640@2	NA|NA|NA	K	helix_turn_helix, Arsenical Resistance Operon Repressor
NFLLPIFG_00518	287.DR97_3242	2.1e-185	654.8	Pseudomonas aeruginosa group	cysA	GO:0000166,GO:0003674,GO:0003824,GO:0005215,GO:0005488,GO:0005524,GO:0005575,GO:0005623,GO:0005886,GO:0006810,GO:0006811,GO:0006820,GO:0008144,GO:0008150,GO:0008272,GO:0008509,GO:0015075,GO:0015103,GO:0015116,GO:0015318,GO:0015399,GO:0015405,GO:0015419,GO:0015698,GO:0016020,GO:0016462,GO:0016787,GO:0016817,GO:0016818,GO:0016887,GO:0017076,GO:0017111,GO:0022804,GO:0022857,GO:0030554,GO:0032553,GO:…	3.6.3.25,3.6.3.29	ko:K02017,ko:K02045,ko:K10112,ko:K16787	ko00920,ko02010,map00920,map02010	M00185,M00189,M00194,M00196,M00197,M00200,M00201,M00206,M00207,M00491,M00582,M00602,M00605,M00606			ko00000,ko00001,ko00002,ko01000,ko02000	3.A.1.1,3.A.1.25,3.A.1.28,3.A.1.29,3.A.1.30,3.A.1.31,3.A.1.32,3.A.1.33,3.A.1.35,3.A.1.6.1,3.A.1.6.3,3.A.1.8		iE2348C_1286.E2348C_2607,iSSON_1240.SSON_2511	Bacteria	1QTTT@1224,1RN1B@1236,1YD6Z@136841,COG1118@1,COG1118@2	NA|NA|NA	P	Part of the ABC transporter complex CysAWTP involved in sulfate thiosulfate import. Responsible for energy coupling to the transport system
NFLLPIFG_00519	287.DR97_3243	1.7e-151	542	Pseudomonas aeruginosa group	cysW			ko:K02047	ko00920,ko02010,map00920,map02010	M00185			ko00000,ko00001,ko00002,ko02000	3.A.1.6.1,3.A.1.6.3			Bacteria	1MV8X@1224,1RNZK@1236,1YCU6@136841,COG4208@1,COG4208@2	NA|NA|NA	P	Binding-protein-dependent transport system inner membrane component
NFLLPIFG_00520	287.DR97_3244	2e-141	508.4	Pseudomonas aeruginosa group	cysT	GO:0005575,GO:0005623,GO:0005886,GO:0016020,GO:0044464,GO:0071944		ko:K02018,ko:K02046	ko00920,ko02010,map00920,map02010	M00185,M00189			ko00000,ko00001,ko00002,ko02000	3.A.1.6.1,3.A.1.6.3,3.A.1.8		iJN746.PP_5170	Bacteria	1QTTU@1224,1RS0W@1236,1YDCX@136841,COG0555@1,COG0555@2	NA|NA|NA	P	Binding-protein-dependent transport system inner membrane component
NFLLPIFG_00521	287.DR97_3245	2.4e-189	667.9	Pseudomonas aeruginosa group	sbp	GO:0003674,GO:0005488,GO:0005575,GO:0005623,GO:0006790,GO:0006810,GO:0006811,GO:0006820,GO:0008150,GO:0008152,GO:0008272,GO:0009987,GO:0015698,GO:0030288,GO:0030313,GO:0031975,GO:0042597,GO:0043167,GO:0043168,GO:0043199,GO:0044237,GO:0044464,GO:0051179,GO:0051234,GO:0072348,GO:1901681		ko:K02048	ko00920,ko02010,map00920,map02010	M00185			ko00000,ko00001,ko00002,ko02000	3.A.1.6.1,3.A.1.6.3		ic_1306.c4869	Bacteria	1MUAU@1224,1RMAR@1236,1YD55@136841,COG1613@1,COG1613@2	NA|NA|NA	P	sulfate ABC transporter
NFLLPIFG_00522	287.DR97_3246	8.5e-24	115.5	Pseudomonas aeruginosa group	IV02_21350												Bacteria	1QEF5@1224,1TB48@1236,1YGXX@136841,COG5583@1,COG5583@2	NA|NA|NA	S	Uncharacterized small protein (DUF2292)
NFLLPIFG_00523	287.DR97_3247	0	1534.2	Pseudomonas aeruginosa group													Bacteria	1MU2C@1224,1RM8A@1236,1YEAZ@136841,COG2202@1,COG2202@2,COG5001@1,COG5001@2	NA|NA|NA	T	Diguanylate cyclase
NFLLPIFG_00524	287.DR97_3248	2.2e-229	801.2	Pseudomonas aeruginosa group	desA		1.14.19.1	ko:K00507	ko01040,ko01212,ko03320,ko04152,ko04212,map01040,map01212,map03320,map04152,map04212		R02222	RC00917	ko00000,ko00001,ko01000,ko01004				Bacteria	1N2MA@1224,1RSN1@1236,1YECE@136841,COG1398@1,COG1398@2	NA|NA|NA	I	Transposase
NFLLPIFG_00525	287.DR97_3249	1.2e-239	835.5	Pseudomonas aeruginosa group	gpuP			ko:K03307					ko00000	2.A.21			Bacteria	1R475@1224,1RZZD@1236,1YIIH@136841,COG0591@1,COG0591@2	NA|NA|NA	E	Sodium:solute symporter family
NFLLPIFG_00526	287.DR97_3250	1.9e-183	648.3	Pseudomonas aeruginosa group	gbh_1		3.5.3.11,3.5.3.17,3.5.3.7	ko:K01480,ko:K12255,ko:K18459	ko00330,ko01100,map00330,map01100	M00133	R01157,R01990	RC00024,RC00329	ko00000,ko00001,ko00002,ko01000				Bacteria	1MVFH@1224,1RMH5@1236,1YEX2@136841,COG0010@1,COG0010@2	NA|NA|NA	E	Arginase family
NFLLPIFG_00527	287.DR97_3251	3e-181	641	Pseudomonas aeruginosa group	gpuR			ko:K21699					ko00000,ko03000				Bacteria	1QYAP@1224,1T9ED@1236,1YFMC@136841,COG0583@1,COG0583@2	NA|NA|NA	K	LysR substrate binding domain
NFLLPIFG_00528	287.DR97_3252	4.7e-182	643.7	Pseudomonas aeruginosa group													Bacteria	1RJNT@1224,1SYCM@1236,1YDTC@136841,COG2199@1,COG2199@2,COG2202@1,COG2202@2	NA|NA|NA	T	diguanylate cyclase
NFLLPIFG_00529	287.DR97_3253	2.9e-265	920.6	Pseudomonas aeruginosa group	oprE												Bacteria	1RJMA@1224,1S5C8@1236,1YEPY@136841,2DMFP@1,32R7I@2	NA|NA|NA	S	outer membrane porin
NFLLPIFG_00530	287.DR97_3254	2.2e-223	781.2	Pseudomonas aeruginosa group	aguA		3.5.3.12	ko:K10536	ko00330,ko01100,map00330,map01100		R01416	RC00177	ko00000,ko00001,ko01000				Bacteria	1MX65@1224,1RMF1@1236,1YFEI@136841,COG2957@1,COG2957@2	NA|NA|NA	E	Mediates the hydrolysis of agmatine into N- carbamoylputrescine in the arginine decarboxylase (ADC) pathway of putrescine biosynthesis, a basic polyamine
NFLLPIFG_00531	287.DR97_3255	4.9e-170	603.6	Pseudomonas aeruginosa group	aguB		3.5.1.53	ko:K12251	ko00330,ko01100,map00330,map01100		R01152	RC00096	ko00000,ko00001,ko01000				Bacteria	1MXG5@1224,1RP7S@1236,1YCZX@136841,COG0388@1,COG0388@2	NA|NA|NA	S	Carbon-nitrogen hydrolase
NFLLPIFG_00532	287.DR97_3256	8.7e-119	433	Pseudomonas aeruginosa group	aguR												Bacteria	1NBDY@1224,1S8EZ@1236,1YE0E@136841,COG1309@1,COG1309@2	NA|NA|NA	K	Bacterial regulatory proteins, tetR family
NFLLPIFG_00533	287.DR97_3257	2.4e-203	714.5	Pseudomonas aeruginosa group				ko:K11073	ko02010,map02010	M00300			ko00000,ko00001,ko00002,ko02000	3.A.1.11.2			Bacteria	1MUYW@1224,1RM7W@1236,1YDRZ@136841,COG0687@1,COG0687@2	NA|NA|NA	E	Bacterial extracellular solute-binding protein
NFLLPIFG_00534	287.DR97_3258	1e-267	928.7	Pseudomonas aeruginosa group	puuA	GO:0003674,GO:0003824,GO:0006576,GO:0006595,GO:0006598,GO:0006807,GO:0008150,GO:0008152,GO:0009056,GO:0009308,GO:0009310,GO:0009445,GO:0009447,GO:0009987,GO:0016874,GO:0016879,GO:0016880,GO:0034024,GO:0034641,GO:0042402,GO:0044106,GO:0044237,GO:0071704,GO:0097164,GO:1901564,GO:1901565,GO:1901575	6.3.1.11,6.3.1.2	ko:K01915,ko:K09470	ko00220,ko00250,ko00330,ko00630,ko00910,ko01100,ko01120,ko01230,ko02020,ko04217,ko04724,ko04727,map00220,map00250,map00330,map00630,map00910,map01100,map01120,map01230,map02020,map04217,map04724,map04727	M00136	R00253,R07414	RC00010,RC00090,RC00096,RC02798	ko00000,ko00001,ko00002,ko01000,ko04147			iB21_1397.B21_01285,iECBD_1354.ECBD_2320,iECB_1328.ECB_01274,iECD_1391.ECD_01274,iSF_1195.SF1302	Bacteria	1MU6V@1224,1RPNZ@1236,1YD8M@136841,COG0174@1,COG0174@2	NA|NA|NA	E	Glutamine synthetase, catalytic domain
NFLLPIFG_00535	287.DR97_3259	1.4e-133	482.3	Pseudomonas aeruginosa group	puuD			ko:K07010					ko00000,ko01002				Bacteria	1MV8E@1224,1RS51@1236,1YD0Y@136841,COG2071@1,COG2071@2	NA|NA|NA	S	Peptidase C26
NFLLPIFG_00536	287.DR97_3260	3.7e-265	920.2	Pseudomonas aeruginosa group	spuB		2.6.1.113,6.3.1.2	ko:K01915,ko:K12256	ko00220,ko00250,ko00330,ko00630,ko00910,ko01100,ko01120,ko01230,ko02020,ko04217,ko04724,ko04727,map00220,map00250,map00330,map00630,map00910,map01100,map01120,map01230,map02020,map04217,map04724,map04727		R00253,R08714	RC00008,RC00010,RC00062,RC02798	ko00000,ko00001,ko01000,ko01007,ko04147				Bacteria	1MU6V@1224,1RPNZ@1236,1YE1D@136841,COG0174@1,COG0174@2	NA|NA|NA	E	Glutamine synthetase, catalytic domain
NFLLPIFG_00537	287.DR97_3261	5.3e-272	943	Pseudomonas aeruginosa group	spuC		2.6.1.113	ko:K12256	ko00330,ko01100,map00330,map01100		R08714	RC00008,RC00062	ko00000,ko00001,ko01000,ko01007				Bacteria	1MU2N@1224,1RNW9@1236,1YET7@136841,COG0161@1,COG0161@2	NA|NA|NA	E	Belongs to the class-III pyridoxal-phosphate-dependent aminotransferase family
NFLLPIFG_00538	287.DR97_3262	1.3e-212	745.3	Pseudomonas aeruginosa group	potF	GO:0003674,GO:0005488,GO:0005575,GO:0005623,GO:0006810,GO:0006811,GO:0006812,GO:0008150,GO:0015695,GO:0015696,GO:0015846,GO:0015847,GO:0019808,GO:0019810,GO:0030288,GO:0030313,GO:0031975,GO:0042597,GO:0043167,GO:0043169,GO:0044464,GO:0051179,GO:0051234,GO:0070405,GO:0071702,GO:0071705		ko:K11073	ko02010,map02010	M00300			ko00000,ko00001,ko00002,ko02000	3.A.1.11.2			Bacteria	1MUYW@1224,1RM7W@1236,1YDTE@136841,COG0687@1,COG0687@2	NA|NA|NA	E	Bacterial extracellular solute-binding protein
NFLLPIFG_00539	287.DR97_3263	4.2e-211	740.3	Pseudomonas aeruginosa group	potF	GO:0003674,GO:0005488,GO:0005575,GO:0005623,GO:0006810,GO:0006811,GO:0006812,GO:0008150,GO:0015695,GO:0015696,GO:0015846,GO:0015847,GO:0019808,GO:0019810,GO:0030288,GO:0030313,GO:0031975,GO:0042597,GO:0043167,GO:0043169,GO:0044464,GO:0051179,GO:0051234,GO:0070405,GO:0071702,GO:0071705		ko:K02055,ko:K11073	ko02010,ko02024,map02010,map02024	M00193,M00300			ko00000,ko00001,ko00002,ko02000	3.A.1.11,3.A.1.11.2		iJN746.PP_5180	Bacteria	1MUYW@1224,1RM7W@1236,1YEQW@136841,COG0687@1,COG0687@2	NA|NA|NA	E	Bacterial extracellular solute-binding protein
NFLLPIFG_00540	287.DR97_3264	2.9e-218	764.2	Pseudomonas aeruginosa group	potG	GO:0005575,GO:0005623,GO:0005886,GO:0006810,GO:0006811,GO:0006812,GO:0008150,GO:0015695,GO:0015696,GO:0015846,GO:0015847,GO:0016020,GO:0016021,GO:0031224,GO:0032991,GO:0043190,GO:0044425,GO:0044459,GO:0044464,GO:0051179,GO:0051234,GO:0071702,GO:0071705,GO:0071944,GO:0098533,GO:0098796,GO:0098797,GO:1902494,GO:1902495,GO:1904949,GO:1990351		ko:K11076	ko02010,map02010	M00300			ko00000,ko00001,ko00002,ko02000	3.A.1.11.2		iSDY_1059.SDY_0740,iYL1228.KPN_00886	Bacteria	1MU3I@1224,1RNPX@1236,1YEP6@136841,COG3842@1,COG3842@2	NA|NA|NA	E	Part of the ABC transporter complex PotABCD involved in spermidine putrescine import. Responsible for energy coupling to the transport system
NFLLPIFG_00541	287.DR97_3265	1.1e-164	585.9	Pseudomonas aeruginosa group	potH	GO:0005575,GO:0005623,GO:0005886,GO:0005887,GO:0006810,GO:0006811,GO:0006812,GO:0008150,GO:0015695,GO:0015696,GO:0015846,GO:0015847,GO:0016020,GO:0016021,GO:0031224,GO:0031226,GO:0032991,GO:0043190,GO:0044425,GO:0044459,GO:0044464,GO:0051179,GO:0051234,GO:0071702,GO:0071705,GO:0071944,GO:0098533,GO:0098796,GO:0098797,GO:1902494,GO:1902495,GO:1904949,GO:1990351		ko:K11075	ko02010,map02010	M00300			ko00000,ko00001,ko00002,ko02000	3.A.1.11.2		iAF1260.b0856,iBWG_1329.BWG_0709,iE2348C_1286.E2348C_0853,iECDH10B_1368.ECDH10B_0926,iECDH1ME8569_1439.ECDH1ME8569_0808,iEcDH1_1363.EcDH1_2786,iJO1366.b0856,iJR904.b0856,iY75_1357.Y75_RS04455	Bacteria	1MVGM@1224,1RNNZ@1236,1YD7Q@136841,COG1176@1,COG1176@2	NA|NA|NA	E	Binding-protein-dependent transport system inner membrane component
NFLLPIFG_00542	287.DR97_3266	3.2e-153	547.7	Pseudomonas aeruginosa group	potI	GO:0005575,GO:0005623,GO:0005886,GO:0006810,GO:0006811,GO:0006812,GO:0008150,GO:0015695,GO:0015696,GO:0015846,GO:0015847,GO:0016020,GO:0016021,GO:0031224,GO:0032991,GO:0043190,GO:0044425,GO:0044459,GO:0044464,GO:0051179,GO:0051234,GO:0071702,GO:0071705,GO:0071944,GO:0098533,GO:0098796,GO:0098797,GO:1902494,GO:1902495,GO:1904949,GO:1990351		ko:K11070,ko:K11074	ko02010,map02010	M00299,M00300			ko00000,ko00001,ko00002,ko02000	3.A.1.11.1,3.A.1.11.2		iG2583_1286.G2583_1088,ic_1306.c0990	Bacteria	1MVC5@1224,1RQB7@1236,1YF3V@136841,COG1177@1,COG1177@2	NA|NA|NA	E	Binding-protein-dependent transport system inner membrane component
NFLLPIFG_00543	287.DR97_3267	0	1610.5	Pseudomonas aeruginosa group	acyII		3.5.1.11,3.5.1.97	ko:K01434,ko:K07116	ko00311,ko01130,map00311,map01130		R02170	RC00166,RC00328	ko00000,ko00001,ko01000,ko01002				Bacteria	1MVMH@1224,1RPRP@1236,1YDXZ@136841,COG2366@1,COG2366@2	NA|NA|NA	S	Penicillin amidase
NFLLPIFG_00544	287.DR97_3269	2.9e-193	681	Pseudomonas aeruginosa group													Bacteria	1NVER@1224,1RQWM@1236,1YFJY@136841,COG2207@1,COG2207@2	NA|NA|NA	K	Arabinose-binding domain of AraC transcription regulator, N-term
NFLLPIFG_00545	287.DR97_3268	4e-84	317.4	Pseudomonas aeruginosa group													Bacteria	1NJYT@1224,1SHP1@1236,1YJNR@136841,2E3RZ@1,32YPK@2	NA|NA|NA
NFLLPIFG_00546	287.DR97_3270	8.9e-112	409.5	Pseudomonas aeruginosa group													Bacteria	1NKKH@1224,1SHZN@1236,1YFW7@136841,COG0526@1,COG0526@2	NA|NA|NA	CO	Thiol-disulfide isomerase
NFLLPIFG_00547	287.DR97_3271	6.6e-181	639.8	Pseudomonas aeruginosa group	pldB		3.1.1.5	ko:K01048	ko00564,map00564				ko00000,ko00001,ko01000				Bacteria	1RAQZ@1224,1S2YX@1236,1YEY5@136841,COG2267@1,COG2267@2	NA|NA|NA	I	Serine aminopeptidase, S33
NFLLPIFG_00548	287.DR97_3272	6.6e-131	473.4	Pseudomonas aeruginosa group													Bacteria	1NH7D@1224,1SGY2@1236,1YKXV@136841,2EMFB@1,33F44@2	NA|NA|NA	S	Uncharacterized protein conserved in bacteria (DUF2059)
NFLLPIFG_00549	287.DR97_3273	1.7e-119	435.3	Pseudomonas aeruginosa group				ko:K07394					ko00000				Bacteria	1RD3H@1224,1S40I@1236,1YFU8@136841,COG3751@1,COG3751@2	NA|NA|NA	O	Prolyl 4-hydroxylase alpha subunit homologues.
NFLLPIFG_00550	287.DR97_3274	8.6e-96	356.3	Pseudomonas aeruginosa group													Bacteria	1NR4D@1224,1TAIT@1236,1YG3D@136841,2F09M@1,33TCV@2	NA|NA|NA
NFLLPIFG_00552	287.DR97_3276	6.3e-90	336.7	Pseudomonas aeruginosa group	ybbK												Bacteria	1RHER@1224,1S6AV@1236,1YG7C@136841,COG1683@1,COG1683@2	NA|NA|NA	S	Protein of unknown function (DUF523)
NFLLPIFG_00553	287.DR97_3277	7.9e-115	419.9	Pseudomonas aeruginosa group	yecS			ko:K10009	ko02010,map02010	M00234			ko00000,ko00001,ko00002,ko02000	3.A.1.3.10,3.A.1.3.14			Bacteria	1QN80@1224,1RR3B@1236,1YE6M@136841,COG0765@1,COG0765@2	NA|NA|NA	E	Binding-protein-dependent transport system inner membrane component
NFLLPIFG_00554	287.DR97_3278	9.4e-141	506.1	Pseudomonas aeruginosa group	fliY			ko:K02424	ko02010,map02010	M00234			ko00000,ko00001,ko00002,ko02000,ko02035	3.A.1.3.10,3.A.1.3.14			Bacteria	1MXME@1224,1RPQ4@1236,1YE7M@136841,COG0834@1,COG0834@2	NA|NA|NA	ET	Ligated ion channel L-glutamate- and glycine-binding site
NFLLPIFG_00555	232721.Ajs_2112	1.4e-77	295.4	Comamonadaceae													Bacteria	1N0MC@1224,2CD0I@1,2VVAZ@28216,32RWS@2,4AG01@80864	NA|NA|NA	S	Domain of unknown function (DUF4399)
NFLLPIFG_00556	287.DR97_3280	1.6e-230	805.1	Pseudomonas aeruginosa group	serA	GO:0003674,GO:0003824,GO:0004617,GO:0005488,GO:0005515,GO:0005575,GO:0005622,GO:0005623,GO:0005737,GO:0005829,GO:0006082,GO:0006520,GO:0006563,GO:0006564,GO:0006807,GO:0008150,GO:0008152,GO:0008219,GO:0008652,GO:0009058,GO:0009069,GO:0009070,GO:0009987,GO:0012501,GO:0016053,GO:0016491,GO:0016597,GO:0016614,GO:0016616,GO:0019752,GO:0031406,GO:0036094,GO:0042802,GO:0043167,GO:0043168,GO:0043169,GO:…	1.1.1.399,1.1.1.95	ko:K00058	ko00260,ko00680,ko01100,ko01120,ko01130,ko01200,ko01230,map00260,map00680,map01100,map01120,map01130,map01200,map01230	M00020	R01513	RC00031	ko00000,ko00001,ko00002,ko01000,ko04147			iYL1228.KPN_03348	Bacteria	1MU5Z@1224,1RPEY@1236,1YCSY@136841,COG0111@1,COG0111@2	NA|NA|NA	EH	Belongs to the D-isomer specific 2-hydroxyacid dehydrogenase family
NFLLPIFG_00557	287.DR97_3281	9.3e-272	942.2	Pseudomonas aeruginosa group	IV02_25675												Bacteria	1MU6Y@1224,1RQX2@1236,1YEVN@136841,COG0277@1,COG0277@2	NA|NA|NA	C	FAD linked oxidases, C-terminal domain
NFLLPIFG_00558	287.DR97_3282	4.3e-126	457.2	Pseudomonas aeruginosa group	ycgM		3.7.1.20	ko:K16165	ko00350,ko01100,ko01120,map00350,map01100,map01120		R01085	RC00326,RC00446	ko00000,ko00001,ko01000				Bacteria	1MVFA@1224,1RN6Y@1236,1YCX0@136841,COG0179@1,COG0179@2	NA|NA|NA	Q	Fumarylacetoacetate (FAA) hydrolase family
NFLLPIFG_00559	287.DR97_3283	1.4e-175	622.1	Pseudomonas aeruginosa group													Bacteria	1RE4G@1224,1SHYH@1236,1YEFM@136841,COG3204@1,COG3204@2	NA|NA|NA	S	SdiA-regulated
NFLLPIFG_00560	287.DR97_3284	9.4e-56	222.6	Pseudomonas aeruginosa group	ygiW												Bacteria	1N9HJ@1224,1SCD7@1236,1YGSW@136841,COG3111@1,COG3111@2	NA|NA|NA	S	Bacterial OB fold (BOF) protein
NFLLPIFG_00561	287.DR97_3285	8e-204	716.1	Pseudomonas aeruginosa group	aphA1												Bacteria	1MU7P@1224,1RPCH@1236,1YDJ2@136841,COG0123@1,COG0123@2	NA|NA|NA	BQ	Histone deacetylase domain
NFLLPIFG_00562	287.DR97_3286	4.7e-231	807	Pseudomonas aeruginosa group	puuP3			ko:K14052					ko00000,ko02000	2.A.3.1.13			Bacteria	1MXNJ@1224,1RMKV@1236,1YDWE@136841,COG0531@1,COG0531@2	NA|NA|NA	E	Amino acid permease
NFLLPIFG_00563	287.DR97_3287	3.4e-202	710.7	Pseudomonas aeruginosa group				ko:K11069	ko02010,map02010	M00299			ko00000,ko00001,ko00002,ko02000	3.A.1.11.1			Bacteria	1MUYW@1224,1RM7W@1236,1YEDS@136841,COG0687@1,COG0687@2	NA|NA|NA	E	Bacterial extracellular solute-binding protein
NFLLPIFG_00564	287.DR97_3288	3.8e-129	467.6	Pseudomonas aeruginosa group	potC			ko:K02053,ko:K11070,ko:K11074	ko02010,ko02024,map02010,map02024	M00193,M00299,M00300			ko00000,ko00001,ko00002,ko02000	3.A.1.11,3.A.1.11.1,3.A.1.11.2			Bacteria	1MVC5@1224,1RQB7@1236,1YE4R@136841,COG1177@1,COG1177@2	NA|NA|NA	E	Binding-protein-dependent transport system inner membrane component
NFLLPIFG_00565	287.DR97_3289	9.2e-159	566.2	Pseudomonas aeruginosa group	potB			ko:K11071	ko02010,map02010	M00299			ko00000,ko00001,ko00002,ko02000	3.A.1.11.1			Bacteria	1MVGM@1224,1RNNZ@1236,1YESP@136841,COG1176@1,COG1176@2	NA|NA|NA	P	Binding-protein-dependent transport system inner membrane component
NFLLPIFG_00566	287.DR97_3290	2e-194	684.9	Pseudomonas aeruginosa group	potA		3.6.3.31	ko:K11072	ko02010,map02010	M00299			ko00000,ko00001,ko00002,ko01000,ko02000	3.A.1.11.1			Bacteria	1MU3I@1224,1RNPX@1236,1YD1M@136841,COG3842@1,COG3842@2	NA|NA|NA	E	Part of the ABC transporter complex PotABCD involved in spermidine putrescine import. Responsible for energy coupling to the transport system
NFLLPIFG_00567	287.DR97_3291	5e-173	613.6	Pseudomonas aeruginosa group													Bacteria	1Q04B@1224,1S0FI@1236,1YF2P@136841,COG3204@1,COG3204@2	NA|NA|NA	S	Esterase-like activity of phytase
NFLLPIFG_00568	287.DR97_3292	0	1297.3	Pseudomonas aeruginosa group	iap	GO:0003674,GO:0003824,GO:0004177,GO:0005575,GO:0005623,GO:0006464,GO:0006508,GO:0006807,GO:0008150,GO:0008152,GO:0008233,GO:0008238,GO:0009987,GO:0016787,GO:0019538,GO:0030288,GO:0030313,GO:0031975,GO:0036211,GO:0042597,GO:0043170,GO:0043412,GO:0043687,GO:0044237,GO:0044238,GO:0044260,GO:0044267,GO:0044464,GO:0070011,GO:0071704,GO:0140096,GO:1901564		ko:K09612,ko:K12287,ko:K12686					ko00000,ko01000,ko01002,ko02000,ko02044	1.B.12.8			Bacteria	1P2WI@1224,1SYCN@1236,1YKV5@136841,COG2234@1,COG2234@2,COG5571@1,COG5571@2	NA|NA|NA	N	Peptidase family M28
NFLLPIFG_00569	287.DR97_3293	4.1e-128	464.2	Pseudomonas aeruginosa group	vat		2.3.1.28,6.3.2.29,6.3.2.30	ko:K00638,ko:K03802,ko:K18234					br01600,ko00000,ko01000,ko01504				Bacteria	1MUCJ@1224,1RPPT@1236,1YH5J@136841,COG0110@1,COG0110@2	NA|NA|NA	S	Bacterial transferase hexapeptide (six repeats)
NFLLPIFG_00570	287.DR97_3294	5.4e-53	213.4	Pseudomonas aeruginosa group				ko:K09946					ko00000				Bacteria	1N0S6@1224,1SAWP@1236,1YGHE@136841,COG3422@1,COG3422@2	NA|NA|NA	S	Domain of unknown function (DUF1508)
NFLLPIFG_00571	287.DR97_3295	4.4e-118	430.6	Pseudomonas aeruginosa group	rpiA	GO:0003674,GO:0003824,GO:0004751,GO:0005488,GO:0005515,GO:0005575,GO:0005622,GO:0005623,GO:0005737,GO:0005829,GO:0005975,GO:0005996,GO:0006014,GO:0006081,GO:0006098,GO:0006139,GO:0006725,GO:0006732,GO:0006733,GO:0006739,GO:0006753,GO:0006793,GO:0006796,GO:0006807,GO:0008150,GO:0008152,GO:0009052,GO:0009117,GO:0009987,GO:0016853,GO:0016860,GO:0016861,GO:0019321,GO:0019362,GO:0019637,GO:0019682,GO:…	5.3.1.6	ko:K01807	ko00030,ko00710,ko01100,ko01110,ko01120,ko01130,ko01200,ko01230,map00030,map00710,map01100,map01110,map01120,map01130,map01200,map01230	M00004,M00007,M00165,M00167,M00580	R01056	RC00434	ko00000,ko00001,ko00002,ko01000				Bacteria	1MVGR@1224,1RNF8@1236,1YE4G@136841,COG0120@1,COG0120@2	NA|NA|NA	G	Catalyzes the reversible conversion of ribose-5- phosphate to ribulose 5-phosphate
NFLLPIFG_00572	287.DR97_3296	2.8e-290	1003.8	Pseudomonas aeruginosa group	ilvA	GO:0003674,GO:0003824,GO:0004794,GO:0005488,GO:0006082,GO:0006520,GO:0006549,GO:0006566,GO:0006807,GO:0008144,GO:0008150,GO:0008152,GO:0008652,GO:0009058,GO:0009066,GO:0009081,GO:0009082,GO:0009097,GO:0009987,GO:0016053,GO:0016597,GO:0016829,GO:0016840,GO:0016841,GO:0019752,GO:0019842,GO:0030170,GO:0031406,GO:0036094,GO:0043167,GO:0043168,GO:0043177,GO:0043436,GO:0044237,GO:0044238,GO:0044249,GO:…	4.3.1.19	ko:K01754	ko00260,ko00290,ko01100,ko01110,ko01130,ko01200,ko01230,map00260,map00290,map01100,map01110,map01130,map01200,map01230	M00570	R00220,R00996	RC00418,RC02600	ko00000,ko00001,ko00002,ko01000			iAPECO1_1312.APECO1_2699	Bacteria	1MVWJ@1224,1RMY6@1236,1YEZJ@136841,COG1171@1,COG1171@2	NA|NA|NA	E	Catalyzes the anaerobic formation of alpha-ketobutyrate and ammonia from threonine in a two-step reaction. The first step involved a dehydration of threonine and a production of enamine intermediates (aminocrotonate), which tautomerizes to its imine form (iminobutyrate). Both intermediates are unstable and short- lived. The second step is the nonenzymatic hydrolysis of the enamine imine intermedi…
NFLLPIFG_00573	287.DR97_3297	4.7e-79	300.4	Pseudomonas aeruginosa group													Bacteria	1QEAV@1224,1TAVX@1236,1YGNF@136841,COG5528@1,COG5528@2	NA|NA|NA	S	Predicted integral membrane protein (DUF2269)
NFLLPIFG_00574	287.DR97_3298	1.5e-236	825.1	Gammaproteobacteria			1.6.5.3,1.6.99.3	ko:K00329,ko:K00356	ko00190,map00190		R11945	RC00061	ko00000,ko00001,ko01000				Bacteria	1MZ0C@1224,1S2PQ@1236,COG0702@1,COG0702@2	NA|NA|NA	GM	DoxX-like family
NFLLPIFG_00575	287.DR97_3300	4.6e-82	310.5	Pseudomonas aeruginosa group													Bacteria	1RDUE@1224,1S5XB@1236,1YG2K@136841,COG5528@1,COG5528@2	NA|NA|NA	S	Predicted integral membrane protein (DUF2269)
NFLLPIFG_00576	287.DR97_3299	1.1e-207	729.2	Proteobacteria													Bacteria	1R3UC@1224,COG0477@1,COG2814@2	NA|NA|NA	EGP	Major facilitator Superfamily
NFLLPIFG_00577	287.DR97_3301	1.4e-121	442.2	Pseudomonas aeruginosa group													Bacteria	1RA1A@1224,1S21J@1236,1YFKF@136841,COG0560@1,COG0560@2	NA|NA|NA	E	haloacid dehalogenase-like hydrolase
NFLLPIFG_00578	287.DR97_3302	6.1e-90	336.7	Pseudomonas aeruginosa group	nudH	GO:0000287,GO:0003674,GO:0003824,GO:0005488,GO:0005575,GO:0005622,GO:0005623,GO:0005737,GO:0006139,GO:0006259,GO:0006281,GO:0006401,GO:0006402,GO:0006725,GO:0006807,GO:0006950,GO:0006974,GO:0008150,GO:0008152,GO:0009056,GO:0009057,GO:0009892,GO:0009893,GO:0009894,GO:0009896,GO:0009987,GO:0010468,GO:0010604,GO:0010605,GO:0010608,GO:0010629,GO:0016070,GO:0016071,GO:0016462,GO:0016787,GO:0016817,GO:…		ko:K08311	ko03018,map03018		R10816	RC00002	ko00000,ko00001,ko01000,ko03019				Bacteria	1RDGJ@1224,1S3PQ@1236,1YE72@136841,COG0494@1,COG0494@2	NA|NA|NA	L	Accelerates the degradation of transcripts by removing pyrophosphate from the 5'-end of triphosphorylated RNA, leading to a more labile monophosphorylated state that can stimulate subsequent ribonuclease cleavage
NFLLPIFG_00579	287.DR97_3303	0	1478.8	Pseudomonas aeruginosa group	ptsP	GO:0003674,GO:0003824,GO:0006464,GO:0006468,GO:0006793,GO:0006796,GO:0006807,GO:0008150,GO:0008152,GO:0008965,GO:0009987,GO:0010033,GO:0010243,GO:0016310,GO:0016740,GO:0016772,GO:0016775,GO:0019538,GO:0036211,GO:0042221,GO:0043170,GO:0043412,GO:0044237,GO:0044238,GO:0044260,GO:0044267,GO:0050896,GO:0071704,GO:1901564,GO:1901698	2.7.3.9	ko:K08484	ko02060,map02060				ko00000,ko00001,ko01000,ko02000				Bacteria	1QTTV@1224,1T1H2@1236,1YDBG@136841,COG3605@1,COG3605@2	NA|NA|NA	T	Belongs to the PEP-utilizing enzyme family
NFLLPIFG_00580	287.DR97_3304	9.2e-200	702.6	Bacteria	ytrP		2.7.7.65	ko:K13069			R08057		ko00000,ko01000				Bacteria	COG2199@1,COG2199@2,COG2202@1,COG2202@2	NA|NA|NA	T	Pas domain
NFLLPIFG_00581	287.DR97_3305	7e-141	506.5	Pseudomonas aeruginosa group													Bacteria	1RDBS@1224,1S43Y@1236,1YEN9@136841,COG3332@1,COG3332@2	NA|NA|NA	S	Transport and Golgi organisation 2
NFLLPIFG_00582	287.DR97_3306	8.8e-142	509.6	Pseudomonas aeruginosa group				ko:K07090					ko00000				Bacteria	1R3V4@1224,1RVNC@1236,1YDGV@136841,COG0730@1,COG0730@2	NA|NA|NA	S	membrane transporter protein
NFLLPIFG_00583	287.DR97_3307	4.7e-159	567	Pseudomonas aeruginosa group	lgt	GO:0003674,GO:0003824,GO:0005575,GO:0005623,GO:0005886,GO:0005887,GO:0006464,GO:0006807,GO:0008150,GO:0008152,GO:0008961,GO:0009058,GO:0009059,GO:0009249,GO:0009898,GO:0009987,GO:0010467,GO:0016020,GO:0016021,GO:0016740,GO:0016757,GO:0018065,GO:0018193,GO:0018205,GO:0019538,GO:0031224,GO:0031226,GO:0034645,GO:0036211,GO:0040007,GO:0042157,GO:0042158,GO:0043170,GO:0043412,GO:0044237,GO:0044238,GO:…	2.1.1.199	ko:K03438,ko:K13292					ko00000,ko01000,ko03009				Bacteria	1MVE3@1224,1RMVK@1236,1YECG@136841,COG0682@1,COG0682@2	NA|NA|NA	M	Transfers the N-acyl diglyceride group on what will become the N-terminal cysteine of membrane lipoproteins
NFLLPIFG_00584	287.DR97_3308	3e-158	564.3	Pseudomonas aeruginosa group	thyA		2.1.1.45	ko:K00560	ko00240,ko00670,ko01100,ko01523,map00240,map00670,map01100,map01523	M00053	R02101	RC00219,RC00332	ko00000,ko00001,ko00002,ko01000				Bacteria	1MUBD@1224,1RPYV@1236,1YCUA@136841,COG0207@1,COG0207@2	NA|NA|NA	F	Catalyzes the reductive methylation of 2'-deoxyuridine- 5'-monophosphate (dUMP) to 2'-deoxythymidine-5'-monophosphate (dTMP) while utilizing 5,10-methylenetetrahydrofolate (mTHF) as the methyl donor and reductant in the reaction, yielding dihydrofolate (DHF) as a by-product. This enzymatic reaction provides an intracellular de novo source of dTMP, an essential precursor for DNA biosynthesis
NFLLPIFG_00585	287.DR97_3309	1.8e-155	555.1	Gammaproteobacteria				ko:K06994,ko:K20998	ko02025,map02025				ko00000,ko00001				Bacteria	1QTTW@1224,1T1H3@1236,COG3206@1,COG3206@2	NA|NA|NA	M	Methyltransferase FkbM domain
NFLLPIFG_00586	287.DR97_3310	1.3e-246	858.6	Pseudomonas aeruginosa group													Bacteria	1P0KH@1224,1RRKT@1236,1YDM3@136841,COG0486@1,COG0486@2	NA|NA|NA	S	Domain of unknown function (DUF3482)
NFLLPIFG_00587	287.DR97_3311	4e-251	873.6	Pseudomonas aeruginosa group													Bacteria	1QSC2@1224,1S6D6@1236,1YFB8@136841,28JMK@1,2Z9E3@2	NA|NA|NA	S	Protein of unknown function (DUF2868)
NFLLPIFG_00588	1042209.HK44_007540	1.3e-12	79.3	Pseudomonas fluorescens group													Bacteria	1QS5V@1224,1RVHJ@1236,1YU0Z@136843,2B1V8@1,31UBA@2	NA|NA|NA
NFLLPIFG_00589	287.DR97_3313	8.9e-220	769.2	Pseudomonas aeruginosa group	glpQ		3.1.4.46	ko:K01126	ko00564,map00564		R01030,R01470	RC00017,RC00425	ko00000,ko00001,ko01000				Bacteria	1MVWZ@1224,1RRBP@1236,1YDM4@136841,COG0584@1,COG0584@2	NA|NA|NA	C	Glycerophosphoryl diester phosphodiesterase family
NFLLPIFG_00590	287.DR97_3314	2.2e-199	701.4	Pseudomonas aeruginosa group													Bacteria	1NYGE@1224,1TBWH@1236,1YJC0@136841,2DQ6W@1,3350G@2	NA|NA|NA
NFLLPIFG_00591	287.DR97_3315	3.9e-198	697.2	Pseudomonas aeruginosa group													Bacteria	1RFTU@1224,1SQPV@1236,1YHU0@136841,2ACTP@1,312EI@2	NA|NA|NA
NFLLPIFG_00592	287.DR97_3316	5.5e-89	333.6	Pseudomonas aeruginosa group	folA		1.5.1.3	ko:K00287,ko:K18589	ko00670,ko00790,ko01100,ko01523,map00670,map00790,map01100,map01523	M00126,M00840	R00936,R00937,R00939,R00940,R02235,R02236,R11765	RC00109,RC00110,RC00158	br01600,ko00000,ko00001,ko00002,ko01000,ko01504			iJN746.PP_5132	Bacteria	1RH0P@1224,1S5VH@1236,1YG1D@136841,COG0262@1,COG0262@2	NA|NA|NA	H	Key enzyme in folate metabolism. Catalyzes an essential reaction for de novo glycine and purine synthesis, and for DNA precursor synthesis
NFLLPIFG_00593	287.DR97_3317	4.3e-80	303.9	Pseudomonas aeruginosa group				ko:K07095					ko00000				Bacteria	1RGUN@1224,1S7Z5@1236,1YGK6@136841,COG0622@1,COG0622@2	NA|NA|NA	S	Calcineurin-like phosphoesterase superfamily domain
NFLLPIFG_00594	287.DR97_3318	3.3e-221	774.2	Pseudomonas aeruginosa group	xanP	GO:0003674,GO:0005215,GO:0005345,GO:0005575,GO:0005623,GO:0005886,GO:0005887,GO:0006810,GO:0006863,GO:0008150,GO:0015205,GO:0015851,GO:0016020,GO:0016021,GO:0022857,GO:0031224,GO:0031226,GO:0042906,GO:0042907,GO:0044425,GO:0044459,GO:0044464,GO:0051179,GO:0051234,GO:0055085,GO:0071702,GO:0071705,GO:0071944,GO:0072530,GO:1904823		ko:K02824,ko:K03458,ko:K16345					ko00000,ko02000	2.A.40,2.A.40.1.1,2.A.40.1.2,2.A.40.4.2		iSDY_1059.SDY_4086	Bacteria	1MUN9@1224,1RMGW@1236,1YDHV@136841,COG2233@1,COG2233@2	NA|NA|NA	F	Permease family
NFLLPIFG_00595	287.DR97_3319	0	1218.8	Pseudomonas aeruginosa group	ilvD		4.2.1.9	ko:K01687	ko00290,ko00770,ko01100,ko01110,ko01130,ko01210,ko01230,map00290,map00770,map01100,map01110,map01130,map01210,map01230	M00019,M00570	R01209,R04441,R05070	RC00468,RC01714	ko00000,ko00001,ko00002,ko01000			iAF987.Gmet_1259	Bacteria	1MUTQ@1224,1RMP2@1236,1YE0F@136841,COG0129@1,COG0129@2	NA|NA|NA	E	Belongs to the IlvD Edd family
NFLLPIFG_00596	287.DR97_3320	1.9e-225	788.1	Pseudomonas aeruginosa group	rlmI		2.1.1.191,2.1.1.72	ko:K00571,ko:K06969					ko00000,ko01000,ko02048,ko03009				Bacteria	1MUGB@1224,1RN7Z@1236,1YFDM@136841,COG1092@1,COG1092@2	NA|NA|NA	J	RNA cap guanine-N2 methyltransferase
NFLLPIFG_00597	287.DR97_3321	1.2e-97	362.5	Pseudomonas aeruginosa group	pfpI		1.11.1.6,3.5.1.124,4.2.1.130	ko:K03781,ko:K05520,ko:K05523	ko00380,ko00620,ko00630,ko01110,ko01120,ko01130,ko01200,ko04011,ko04016,ko04068,ko04146,ko04211,ko04212,ko04213,ko05014,map00380,map00620,map00630,map01110,map01120,map01130,map01200,map04011,map04016,map04068,map04146,map04211,map04212,map04213,map05014	M00532	R00009,R00602,R02670,R09796	RC00034,RC00767,RC02141,RC02658,RC02755	ko00000,ko00001,ko00002,ko01000,ko01002				Bacteria	1MY0C@1224,1S3SC@1236,1YJ3W@136841,COG0693@1,COG0693@2	NA|NA|NA	S	DJ-1/PfpI family
NFLLPIFG_00598	287.DR97_3322	3.4e-163	580.9	Pseudomonas aeruginosa group													Bacteria	1R4P9@1224,1RRBF@1236,1YE7V@136841,COG1639@1,COG1639@2	NA|NA|NA	T	HDOD domain
NFLLPIFG_00599	287.DR97_3323	1.8e-150	538.5	Pseudomonas aeruginosa group	fpg	GO:0000702,GO:0000703,GO:0003674,GO:0003676,GO:0003677,GO:0003684,GO:0003824,GO:0003906,GO:0004518,GO:0004519,GO:0005488,GO:0006139,GO:0006259,GO:0006281,GO:0006284,GO:0006285,GO:0006725,GO:0006807,GO:0006950,GO:0006974,GO:0008150,GO:0008152,GO:0008270,GO:0008534,GO:0009987,GO:0016787,GO:0016788,GO:0016798,GO:0016799,GO:0019104,GO:0033554,GO:0034641,GO:0043167,GO:0043169,GO:0043170,GO:0044237,GO:…	3.2.2.23,4.2.99.18	ko:K10563	ko03410,map03410				ko00000,ko00001,ko01000,ko03400				Bacteria	1MVM5@1224,1RP3J@1236,1YDZC@136841,COG0266@1,COG0266@2	NA|NA|NA	L	Involved in base excision repair of DNA damaged by oxidation or by mutagenic agents. Acts as DNA glycosylase that recognizes and removes damaged bases. Has a preference for oxidized purines, such as 7,8-dihydro-8-oxoguanine (8-oxoG). Has AP (apurinic apyrimidinic) lyase activity and introduces nicks in the DNA strand. Cleaves the DNA backbone by beta-delta elimination to generate a single-strand …
NFLLPIFG_00600	287.DR97_3324	1.3e-113	415.6	Pseudomonas aeruginosa group	plsC2												Bacteria	1RJMS@1224,1S71V@1236,1YE6R@136841,COG0204@1,COG0204@2	NA|NA|NA	I	Phosphate acyltransferases
NFLLPIFG_00601	287.DR97_3325	6.6e-54	216.5	Pseudomonas aeruginosa group													Bacteria	1NBFM@1224,1SDU2@1236,1YGC6@136841,2E7KC@1,3322E@2	NA|NA|NA	S	Multidrug transporter
NFLLPIFG_00602	287.DR97_3326	9.2e-125	453.4	Pseudomonas aeruginosa group	ybeQ			ko:K07126,ko:K19292					ko00000				Bacteria	1MWPA@1224,1RPI3@1236,1YGPZ@136841,COG0790@1,COG0790@2	NA|NA|NA	S	Sel1-like repeats.
NFLLPIFG_00603	287.DR97_3327	0	1129	Pseudomonas aeruginosa group	ggt		2.3.2.2,3.4.19.13	ko:K00681	ko00430,ko00460,ko00480,ko01100,map00430,map00460,map00480,map01100		R00494,R01262,R01687,R03867,R03916,R03970,R03971,R04935	RC00064,RC00090,RC00096	ko00000,ko00001,ko01000,ko01002				Bacteria	1MUV6@1224,1RMIT@1236,1YDD8@136841,COG0405@1,COG0405@2	NA|NA|NA	M	Gamma-glutamyltranspeptidase
NFLLPIFG_00604	1215092.PA6_008_01110	2e-44	184.5	Pseudomonas aeruginosa group	fdx1			ko:K03522,ko:K05337					ko00000,ko04147				Bacteria	1MZ6H@1224,1S8ZV@1236,1YGUJ@136841,COG1145@1,COG1145@2	NA|NA|NA	C	4Fe-4S binding domain
NFLLPIFG_00605	287.DR97_3329	4.3e-83	313.9	Pseudomonas aeruginosa group	coaD	GO:0003674,GO:0003824,GO:0004595,GO:0005488,GO:0005515,GO:0006082,GO:0006139,GO:0006163,GO:0006164,GO:0006575,GO:0006725,GO:0006732,GO:0006753,GO:0006766,GO:0006767,GO:0006793,GO:0006796,GO:0006807,GO:0008150,GO:0008152,GO:0009058,GO:0009108,GO:0009110,GO:0009117,GO:0009150,GO:0009152,GO:0009165,GO:0009259,GO:0009260,GO:0009987,GO:0015936,GO:0015937,GO:0015939,GO:0015940,GO:0016053,GO:0016740,GO:…	2.7.7.3	ko:K00954	ko00770,ko01100,map00770,map01100	M00120	R03035	RC00002	ko00000,ko00001,ko00002,ko01000			iPC815.YPO0053,iSDY_1059.SDY_4064	Bacteria	1RD9F@1224,1S41J@1236,1YCVB@136841,COG0669@1,COG0669@2	NA|NA|NA	H	Reversibly transfers an adenylyl group from ATP to 4'- phosphopantetheine, yielding dephospho-CoA (dPCoA) and pyrophosphate
NFLLPIFG_00606	287.DR97_3330	0	1083.6	Pseudomonas aeruginosa group			1.1.99.1	ko:K00108	ko00260,ko01100,map00260,map01100	M00555	R01025	RC00087	ko00000,ko00001,ko00002,ko01000				Bacteria	1P9UF@1224,1RPS8@1236,1YDEE@136841,COG2303@1,COG2303@2	NA|NA|NA	E	GMC oxidoreductase
NFLLPIFG_00607	287.DR97_3331	4.1e-98	364	Pseudomonas aeruginosa group													Bacteria	1N02I@1224,1SBCQ@1236,1YDZI@136841,2E23Q@1,32XB1@2	NA|NA|NA	S	Twin-arginine translocation pathway signal protein
NFLLPIFG_00608	287.DR97_3332	6.2e-271	939.5	Pseudomonas aeruginosa group	calB		1.2.1.68	ko:K00154					ko00000,ko01000				Bacteria	1MVGW@1224,1RN53@1236,1YD4F@136841,COG1012@1,COG1012@2	NA|NA|NA	C	Belongs to the aldehyde dehydrogenase family
NFLLPIFG_00609	287.DR97_3334	1.9e-118	431.8	Pseudomonas aeruginosa group	phaD												Bacteria	1R52P@1224,1SZSP@1236,1YKWQ@136841,COG1309@1,COG1309@2	NA|NA|NA	K	Bacterial transcriptional repressor
NFLLPIFG_00610	287.DR97_3333	1.3e-72	278.9	Pseudomonas aeruginosa group				ko:K03824					ko00000,ko01000				Bacteria	1QF94@1224,1TCEB@1236,1YK8Q@136841,COG3153@1,COG3153@2	NA|NA|NA	S	Acetyltransferase (GNAT) domain
NFLLPIFG_00611	287.DR97_3335	1.1e-197	695.7	Pseudomonas aeruginosa group	yheT	GO:0003674,GO:0003824,GO:0006629,GO:0008150,GO:0008152,GO:0009987,GO:0016787,GO:0016788,GO:0044237,GO:0044238,GO:0044255,GO:0050526,GO:0052689,GO:0071704		ko:K07019					ko00000				Bacteria	1MWV1@1224,1RN39@1236,1YES4@136841,COG0429@1,COG0429@2	NA|NA|NA	S	Serine aminopeptidase, S33
NFLLPIFG_00612	287.DR97_3336	2.4e-109	401.4	Pseudomonas aeruginosa group													Bacteria	1N645@1224,1SHPS@1236,1YIWV@136841,2DER7@1,32U3W@2	NA|NA|NA
NFLLPIFG_00613	287.DR97_3337	2.6e-114	417.9	Pseudomonas aeruginosa group	rsmD	GO:0000154,GO:0001510,GO:0003674,GO:0003824,GO:0006139,GO:0006364,GO:0006396,GO:0006725,GO:0006807,GO:0008150,GO:0008152,GO:0008168,GO:0008170,GO:0008173,GO:0008649,GO:0008757,GO:0008990,GO:0009451,GO:0009987,GO:0010467,GO:0016070,GO:0016072,GO:0016435,GO:0016740,GO:0016741,GO:0022613,GO:0031167,GO:0032259,GO:0034470,GO:0034641,GO:0034660,GO:0042254,GO:0043170,GO:0043412,GO:0043414,GO:0044085,GO:…	2.1.1.171	ko:K08316			R07234	RC00003	ko00000,ko01000,ko03009				Bacteria	1MXKW@1224,1RN21@1236,1YFIA@136841,COG0742@1,COG0742@2	NA|NA|NA	L	Specifically methylates the guanine in position 966 of 16S rRNA in the assembled 30S particle
NFLLPIFG_00614	287.DR97_3338	1.2e-274	951.8	Pseudomonas aeruginosa group	MA20_05660			ko:K07263					ko00000,ko01000,ko01002				Bacteria	1MU6R@1224,1RN3E@1236,1YE3G@136841,COG0612@1,COG0612@2	NA|NA|NA	S	Peptidase M16
NFLLPIFG_00615	287.DR97_3339	2.1e-260	904.4	Pseudomonas aeruginosa group	MA20_05655			ko:K07263					ko00000,ko01000,ko01002				Bacteria	1MVST@1224,1RN05@1236,1YCZC@136841,COG0612@1,COG0612@2	NA|NA|NA	S	Insulinase (Peptidase family M16)
NFLLPIFG_00616	287.DR97_3340	1.4e-184	652.5	Pseudomonas aeruginosa group	ftsY	GO:0000166,GO:0001882,GO:0001883,GO:0003674,GO:0003824,GO:0003924,GO:0005488,GO:0005525,GO:0005575,GO:0005622,GO:0005623,GO:0005737,GO:0005829,GO:0005886,GO:0006605,GO:0006612,GO:0006613,GO:0006614,GO:0006810,GO:0006886,GO:0008104,GO:0008150,GO:0015031,GO:0015833,GO:0016020,GO:0016462,GO:0016787,GO:0016817,GO:0016818,GO:0017076,GO:0017111,GO:0019001,GO:0019897,GO:0019898,GO:0031224,GO:0031226,GO:…		ko:K03110	ko02024,ko03060,ko03070,map02024,map03060,map03070	M00335			ko00000,ko00001,ko00002,ko02044	3.A.5.1,3.A.5.2,3.A.5.7			Bacteria	1MUDU@1224,1RNIN@1236,1YD09@136841,COG0552@1,COG0552@2	NA|NA|NA	U	Involved in targeting and insertion of nascent membrane proteins into the cytoplasmic membrane. Acts as a receptor for the complex formed by the signal recognition particle (SRP) and the ribosome-nascent chain (RNC). Interaction with SRP-RNC leads to the transfer of the RNC complex to the Sec translocase for insertion into the membrane, the hydrolysis of GTP by both Ffh and FtsY, and the dissocia…
NFLLPIFG_00617	287.DR97_3341	2.3e-119	434.9	Pseudomonas aeruginosa group	ftsE	GO:0000166,GO:0000287,GO:0000910,GO:0003674,GO:0003824,GO:0005488,GO:0005524,GO:0005575,GO:0005622,GO:0005623,GO:0005737,GO:0005886,GO:0007049,GO:0008144,GO:0008150,GO:0008356,GO:0009898,GO:0009966,GO:0009987,GO:0010646,GO:0016020,GO:0016043,GO:0016462,GO:0016787,GO:0016817,GO:0016818,GO:0016887,GO:0017076,GO:0017111,GO:0019897,GO:0019898,GO:0022402,GO:0022603,GO:0022607,GO:0023051,GO:0030145,GO:…		ko:K09811,ko:K09812	ko02010,map02010	M00256			ko00000,ko00001,ko00002,ko02000,ko03036	3.A.1.140			Bacteria	1MVQ4@1224,1RMZA@1236,1YCYB@136841,COG2884@1,COG2884@2	NA|NA|NA	D	ATP-binding protein
NFLLPIFG_00618	287.DR97_3342	1.9e-181	641.7	Pseudomonas aeruginosa group	ftsX	GO:0005575,GO:0005576,GO:0005618,GO:0005623,GO:0005886,GO:0005887,GO:0008150,GO:0009274,GO:0009276,GO:0009987,GO:0016020,GO:0016021,GO:0030312,GO:0030313,GO:0031224,GO:0031226,GO:0031975,GO:0032153,GO:0040007,GO:0044425,GO:0044459,GO:0044464,GO:0051301,GO:0071944		ko:K09811,ko:K09812	ko02010,map02010	M00256			ko00000,ko00001,ko00002,ko02000,ko03036	3.A.1.140			Bacteria	1MU65@1224,1RYBV@1236,1YE3K@136841,COG2177@1,COG2177@2	NA|NA|NA	D	Part of the ABC transporter FtsEX involved in cellular division
NFLLPIFG_00619	287.DR97_3343	2.8e-154	551.2	Pseudomonas aeruginosa group	rpoH			ko:K03089					ko00000,ko03021				Bacteria	1MVWR@1224,1RMFR@1236,1YF1N@136841,COG0568@1,COG0568@2	NA|NA|NA	K	RNA polymerase sigma factor RpoH
NFLLPIFG_00620	287.DR97_3344	1.2e-95	355.9	Pseudomonas aeruginosa group													Bacteria	1QE8N@1224,1TAS8@1236,1YGF9@136841,2AG77@1,316C9@2	NA|NA|NA
NFLLPIFG_00621	287.DR97_3345	3.7e-131	474.2	Pseudomonas aeruginosa group	mtgA	GO:0000270,GO:0003674,GO:0003824,GO:0005575,GO:0005623,GO:0005886,GO:0006022,GO:0006023,GO:0006024,GO:0006807,GO:0008150,GO:0008152,GO:0008955,GO:0009058,GO:0009059,GO:0009252,GO:0009273,GO:0009987,GO:0016020,GO:0016740,GO:0016757,GO:0016758,GO:0030203,GO:0034645,GO:0042546,GO:0043164,GO:0043170,GO:0044036,GO:0044038,GO:0044085,GO:0044237,GO:0044249,GO:0044260,GO:0044464,GO:0070589,GO:0071554,GO:…	2.4.1.129,3.4.16.4	ko:K03814,ko:K05365	ko00550,map00550		R04519	RC00005,RC00049	ko00000,ko00001,ko01000,ko01003,ko01011		GT51		Bacteria	1RDAQ@1224,1RMGB@1236,1YCVN@136841,COG0744@1,COG0744@2	NA|NA|NA	M	Peptidoglycan polymerase that catalyzes glycan chain elongation from lipid-linked precursors
NFLLPIFG_00622	287.DR97_3346	6.8e-60	236.5	Pseudomonas aeruginosa group	ywdK												Bacteria	1MZX3@1224,1SCNB@1236,1YGEB@136841,COG2363@1,COG2363@2	NA|NA|NA	S	Protein of unknown function (DUF423)
NFLLPIFG_00623	287.DR97_3347	7.3e-29	132.5	Pseudomonas aeruginosa group	thiS	GO:0006725,GO:0006766,GO:0006767,GO:0006772,GO:0006790,GO:0006807,GO:0008150,GO:0008152,GO:0009058,GO:0009110,GO:0009228,GO:0009987,GO:0017144,GO:0018130,GO:0019438,GO:0034641,GO:0042364,GO:0042723,GO:0042724,GO:0044237,GO:0044249,GO:0044271,GO:0044272,GO:0044281,GO:0044283,GO:0046483,GO:0071704,GO:0072527,GO:0072528,GO:1901360,GO:1901362,GO:1901564,GO:1901566,GO:1901576	2.8.1.10	ko:K03149,ko:K03154	ko00730,ko01100,ko04122,map00730,map01100,map04122		R10247	RC03096,RC03097,RC03461	ko00000,ko00001,ko01000				Bacteria	1N8P3@1224,1SCZM@1236,1YKN9@136841,COG2104@1,COG2104@2	NA|NA|NA	H	ThiS family
NFLLPIFG_00624	287.DR97_3348	2.1e-143	515	Pseudomonas aeruginosa group	thiG	GO:0003674,GO:0003824,GO:0006725,GO:0006766,GO:0006767,GO:0006772,GO:0006790,GO:0006807,GO:0008150,GO:0008152,GO:0009058,GO:0009110,GO:0009228,GO:0009987,GO:0017144,GO:0018130,GO:0019438,GO:0034641,GO:0042364,GO:0042723,GO:0042724,GO:0044237,GO:0044249,GO:0044271,GO:0044272,GO:0044281,GO:0044283,GO:0046483,GO:0071704,GO:0072527,GO:0072528,GO:1901360,GO:1901362,GO:1901564,GO:1901566,GO:1901576	2.8.1.10	ko:K03149	ko00730,ko01100,map00730,map01100		R10247	RC03096,RC03097,RC03461	ko00000,ko00001,ko01000				Bacteria	1N0N5@1224,1RMPD@1236,1YF1G@136841,COG2022@1,COG2022@2	NA|NA|NA	H	Catalyzes the rearrangement of 1-deoxy-D-xylulose 5- phosphate (DXP) to produce the thiazole phosphate moiety of thiamine. Sulfur is provided by the thiocarboxylate moiety of the carrier protein ThiS. In vitro, sulfur can be provided by H(2)S
NFLLPIFG_00625	287.DR97_3349	6.8e-141	506.5	Pseudomonas aeruginosa group	trmB	GO:0001510,GO:0003674,GO:0003824,GO:0005575,GO:0005622,GO:0005623,GO:0005737,GO:0006139,GO:0006396,GO:0006399,GO:0006400,GO:0006725,GO:0006807,GO:0008033,GO:0008150,GO:0008152,GO:0008168,GO:0008173,GO:0008175,GO:0008176,GO:0008757,GO:0009451,GO:0009987,GO:0010467,GO:0016070,GO:0016423,GO:0016740,GO:0016741,GO:0030488,GO:0032259,GO:0032991,GO:0034470,GO:0034641,GO:0034660,GO:0034708,GO:0036265,GO:…	2.1.1.297,2.1.1.33,2.4.99.12,2.4.99.13,2.4.99.14,2.4.99.15	ko:K02493,ko:K02527,ko:K03439	ko00540,ko01100,map00540,map01100	M00060,M00080	R04658,R05074,R09763,R10806	RC00003,RC00009,RC00077,RC00247,RC03279	ko00000,ko00001,ko00002,ko01000,ko01003,ko01005,ko03012,ko03016		GT30		Bacteria	1MUWJ@1224,1RMFG@1236,1YCYC@136841,COG0220@1,COG0220@2	NA|NA|NA	J	Catalyzes the formation of N(7)-methylguanine at position 46 (m7G46) in tRNA
NFLLPIFG_00626	287.DR97_3350	1.7e-262	911.4	Pseudomonas aeruginosa group													Bacteria	1R8NH@1224,1RQUB@1236,1YD00@136841,28H52@1,2ZADT@2	NA|NA|NA	S	Protein of unknown function (DUF1329)
NFLLPIFG_00627	287.DR97_3351	2.8e-41	174.1	Pseudomonas aeruginosa group													Bacteria	1P8UM@1224,1TAZ2@1236,1YGT7@136841,2ETA1@1,33KU0@2	NA|NA|NA
NFLLPIFG_00628	287.DR97_3352	7.6e-52	209.5	Pseudomonas aeruginosa group													Bacteria	1N883@1224,1SD9J@1236,1YGIP@136841,2BZ4P@1,32Z0A@2	NA|NA|NA	S	Protein of unknown function (DUF3392)
NFLLPIFG_00629	287.DR97_3353	4.1e-225	786.9	Pseudomonas aeruginosa group	yggW	GO:0003674,GO:0005488,GO:0005575,GO:0005622,GO:0005623,GO:0005737,GO:0006725,GO:0006778,GO:0006779,GO:0006807,GO:0008150,GO:0008152,GO:0009058,GO:0009987,GO:0018130,GO:0019438,GO:0033013,GO:0033014,GO:0034641,GO:0044237,GO:0044249,GO:0044271,GO:0044424,GO:0044464,GO:0046483,GO:0048037,GO:0051186,GO:0051188,GO:0051536,GO:0051539,GO:0051540,GO:0071704,GO:1901360,GO:1901362,GO:1901564,GO:1901566,GO:…											Bacteria	1MU76@1224,1RN6I@1236,1YEBI@136841,COG0635@1,COG0635@2	NA|NA|NA	H	Involved in the biosynthesis of porphyrin-containing compound
NFLLPIFG_00630	287.DR97_3354	3.7e-105	387.5	Pseudomonas aeruginosa group	rdgB	GO:0000287,GO:0003674,GO:0003824,GO:0005488,GO:0005515,GO:0005575,GO:0005622,GO:0005623,GO:0005737,GO:0005829,GO:0006139,GO:0006725,GO:0006753,GO:0006793,GO:0006796,GO:0006807,GO:0008150,GO:0008152,GO:0009056,GO:0009058,GO:0009141,GO:0009143,GO:0009144,GO:0009146,GO:0009987,GO:0016462,GO:0016787,GO:0016817,GO:0016818,GO:0018130,GO:0019438,GO:0019439,GO:0019637,GO:0034404,GO:0034641,GO:0034654,GO:…	3.6.1.66,5.1.1.3	ko:K01776,ko:K02428	ko00230,ko00471,ko01100,map00230,map00471,map01100		R00260,R00426,R00720,R01855,R02100,R02720,R03531	RC00002,RC00302	ko00000,ko00001,ko01000,ko01011			iEC55989_1330.EC55989_3247,iECO111_1330.ECO111_3702,iECSE_1348.ECSE_3222,iECW_1372.ECW_m3212,iEKO11_1354.EKO11_0774,iEcE24377_1341.EcE24377A_3298,iWFL_1372.ECW_m3212	Bacteria	1MUK5@1224,1S27C@1236,1YDM9@136841,COG0127@1,COG0127@2	NA|NA|NA	F	Pyrophosphatase that catalyzes the hydrolysis of nucleoside triphosphates to their monophosphate derivatives, with a high preference for the non-canonical purine nucleotides XTP (xanthosine triphosphate), dITP (deoxyinosine triphosphate) and ITP. Seems to function as a house-cleaning enzyme that removes non-canonical purine nucleotides from the nucleotide pool, thus preventing their incorporation…
NFLLPIFG_00631	287.DR97_3355	7.3e-71	273.1	Pseudomonas aeruginosa group	PP5099												Bacteria	1N7NN@1224,1S90P@1236,1YGJF@136841,2DP15@1,3303T@2	NA|NA|NA	S	Domain of unknown function (DUF4426)
NFLLPIFG_00632	287.DR97_3356	1.4e-123	448.7	Pseudomonas aeruginosa group	metW		2.3.1.31	ko:K00641	ko00270,ko01100,ko01130,map00270,map01100,map01130		R01776	RC00004,RC00041	ko00000,ko00001,ko01000				Bacteria	1MVSY@1224,1S24V@1236,1YDT1@136841,COG0500@1,COG2226@2	NA|NA|NA	Q	Methionine biosynthesis protein MetW
NFLLPIFG_00633	287.DR97_3357	3.4e-224	783.9	Pseudomonas aeruginosa group	metX	GO:0000096,GO:0000097,GO:0003674,GO:0003824,GO:0004414,GO:0006082,GO:0006520,GO:0006555,GO:0006790,GO:0006807,GO:0008150,GO:0008152,GO:0008374,GO:0008652,GO:0009058,GO:0009066,GO:0009067,GO:0009069,GO:0009086,GO:0009092,GO:0009987,GO:0016053,GO:0016407,GO:0016413,GO:0016740,GO:0016746,GO:0016747,GO:0019752,GO:0043436,GO:0044237,GO:0044238,GO:0044249,GO:0044272,GO:0044281,GO:0044283,GO:0046394,GO:…	2.3.1.31	ko:K00641	ko00270,ko01100,ko01130,map00270,map01100,map01130		R01776	RC00004,RC00041	ko00000,ko00001,ko01000				Bacteria	1MVJV@1224,1RQ2N@1236,1YEJG@136841,COG2021@1,COG2021@2	NA|NA|NA	E	Transfers a succinyl group from succinyl-CoA to L- homoserine, forming succinyl-L-homoserine
NFLLPIFG_00634	287.DR97_3358	0	1260	Pseudomonas aeruginosa group													Bacteria	1MXBK@1224,1RSJC@1236,1YERK@136841,COG0699@1,COG0699@2	NA|NA|NA	S	Dynamin family
NFLLPIFG_00635	287.DR97_3359	1.6e-21	107.8	Pseudomonas aeruginosa group	yggU			ko:K09131					ko00000				Bacteria	1MZ4E@1224,1S9AB@1236,1YGP6@136841,COG1872@1,COG1872@2	NA|NA|NA	S	Belongs to the UPF0235 family
NFLLPIFG_00636	287.DR97_3360	1.1e-83	316.2	Pseudomonas aeruginosa group	yggT	GO:0005575,GO:0005623,GO:0005886,GO:0016020,GO:0044464,GO:0071944		ko:K02221					ko00000,ko02044				Bacteria	1RCZV@1224,1S6DW@1236,1YD2V@136841,COG0762@1,COG0762@2	NA|NA|NA	S	YGGT family
NFLLPIFG_00637	287.DR97_3361	4.2e-139	500.7	Pseudomonas aeruginosa group	proC		1.5.1.2	ko:K00286	ko00330,ko01100,ko01110,ko01130,ko01230,map00330,map01100,map01110,map01130,map01230	M00015	R01248,R01251,R03291,R03293	RC00054,RC00083	ko00000,ko00001,ko00002,ko01000				Bacteria	1R5J1@1224,1RNQK@1236,1YF8Z@136841,COG0345@1,COG0345@2	NA|NA|NA	E	Catalyzes the reduction of 1-pyrroline-5-carboxylate (PCA) to L-proline
NFLLPIFG_00638	287.DR97_3362	1.6e-123	448.7	Pseudomonas aeruginosa group	yggS	GO:0003674,GO:0005488,GO:0005575,GO:0005622,GO:0005623,GO:0005737,GO:0005829,GO:0008144,GO:0019842,GO:0030170,GO:0036094,GO:0043167,GO:0043168,GO:0044424,GO:0044444,GO:0044464,GO:0048037,GO:0050662,GO:0070279,GO:0097159,GO:1901363		ko:K06997					ko00000				Bacteria	1MWN7@1224,1RNPM@1236,1YDBW@136841,COG0325@1,COG0325@2	NA|NA|NA	S	Pyridoxal 5'-phosphate (PLP)-binding protein, which is involved in PLP homeostasis
NFLLPIFG_00639	287.DR97_3363	3e-190	671	Pseudomonas aeruginosa group	pilT			ko:K02669					ko00000,ko02035,ko02044	3.A.15.2			Bacteria	1MU3J@1224,1RN8G@1236,1YF6Q@136841,COG2805@1,COG2805@2	NA|NA|NA	NU	Type II/IV secretion system protein
NFLLPIFG_00640	287.DR97_3364	7.3e-214	749.6	Pseudomonas aeruginosa group	pilU			ko:K02670					ko00000,ko02035,ko02044	3.A.15.2			Bacteria	1QTTX@1224,1RN0B@1236,1YD5J@136841,COG5008@1,COG5008@2	NA|NA|NA	NU	twitching motility protein
NFLLPIFG_00641	287.DR97_3365	5.2e-159	567	Pseudomonas aeruginosa group	czcD			ko:K16264					ko00000,ko02000	2.A.4.1			Bacteria	1MVQB@1224,1RMR8@1236,1YJS5@136841,COG1230@1,COG1230@2	NA|NA|NA	P	Cation efflux family
NFLLPIFG_00642	287.DR97_3366	5.5e-76	290	Pseudomonas aeruginosa group													Bacteria	1RHUU@1224,1S694@1236,1YG6M@136841,COG2314@1,COG2314@2	NA|NA|NA	S	TM2 domain
NFLLPIFG_00643	287.DR97_3367	7.2e-261	906	Pseudomonas aeruginosa group	cbs		2.5.1.47,4.2.1.22	ko:K01697,ko:K01738,ko:K12339,ko:K18926	ko00260,ko00270,ko00920,ko01100,ko01110,ko01120,ko01130,ko01200,ko01230,map00260,map00270,map00920,map01100,map01110,map01120,map01130,map01200,map01230	M00021,M00035,M00338,M00715	R00891,R00897,R01290,R03132,R03601,R04859,R04942	RC00020,RC00056,RC00069,RC00256,RC00489,RC01246,RC02814,RC02821,RC02876	ko00000,ko00001,ko00002,ko01000,ko02000	2.A.1.3.30			Bacteria	1MUBE@1224,1RN6J@1236,1YFIF@136841,COG0031@1,COG0031@2,COG0517@1,COG0517@2	NA|NA|NA	E	Pyridoxal-phosphate dependent enzyme
NFLLPIFG_00644	287.DR97_3368	6.8e-223	779.6	Pseudomonas aeruginosa group	metC	GO:0000096,GO:0000097,GO:0003674,GO:0003824,GO:0003962,GO:0004121,GO:0004123,GO:0006082,GO:0006520,GO:0006555,GO:0006790,GO:0006807,GO:0008150,GO:0008152,GO:0008652,GO:0009058,GO:0009066,GO:0009067,GO:0009086,GO:0009987,GO:0016053,GO:0016740,GO:0016765,GO:0016829,GO:0016846,GO:0019752,GO:0043436,GO:0044237,GO:0044238,GO:0044249,GO:0044272,GO:0044281,GO:0044283,GO:0046394,GO:0071704,GO:1901564,GO:…	2.5.1.48,4.4.1.1,4.4.1.8	ko:K01739,ko:K01758,ko:K01760,ko:K10764	ko00260,ko00270,ko00450,ko00920,ko01100,ko01110,ko01130,ko01230,map00260,map00270,map00450,map00920,map01100,map01110,map01130,map01230	M00017,M00338	R00782,R00999,R01001,R01286,R01288,R02408,R02508,R03217,R03260,R04770,R04930,R04941,R04944,R04945,R04946,R09366	RC00020,RC00056,RC00069,RC00348,RC00382,RC00420,RC00488,RC00710,RC01209,RC01210,RC01245,RC02303,RC02848,RC02866	ko00000,ko00001,ko00002,ko01000,ko04147				Bacteria	1MU57@1224,1RMCV@1236,1YDP7@136841,COG0626@1,COG0626@2	NA|NA|NA	E	Cys/Met metabolism PLP-dependent enzyme
NFLLPIFG_00645	287.DR97_3369	3.4e-236	823.9	Pseudomonas aeruginosa group	pyrC	GO:0003674,GO:0003824,GO:0004038,GO:0004151,GO:0005575,GO:0005622,GO:0005623,GO:0005737,GO:0006139,GO:0006144,GO:0006145,GO:0006220,GO:0006221,GO:0006725,GO:0006753,GO:0006793,GO:0006796,GO:0006807,GO:0008150,GO:0008152,GO:0009056,GO:0009058,GO:0009112,GO:0009117,GO:0009165,GO:0009218,GO:0009220,GO:0009259,GO:0009260,GO:0009987,GO:0016787,GO:0016810,GO:0016812,GO:0018130,GO:0019438,GO:0019439,GO:…	3.5.2.3	ko:K01465	ko00240,ko01100,map00240,map01100	M00051	R01993	RC00632	ko00000,ko00001,ko00002,ko01000				Bacteria	1MVXY@1224,1T03U@1236,1YE05@136841,COG0044@1,COG0044@2	NA|NA|NA	F	Amidohydrolase family
NFLLPIFG_00646	287.DR97_3370	2.6e-183	647.9	Pseudomonas aeruginosa group	pyrB	GO:0003674,GO:0003824,GO:0004070,GO:0005575,GO:0005618,GO:0005622,GO:0005623,GO:0005737,GO:0005829,GO:0005886,GO:0006139,GO:0006220,GO:0006221,GO:0006725,GO:0006753,GO:0006793,GO:0006796,GO:0006807,GO:0008150,GO:0008152,GO:0009058,GO:0009117,GO:0009165,GO:0009218,GO:0009220,GO:0009259,GO:0009260,GO:0009987,GO:0016020,GO:0016740,GO:0016741,GO:0016743,GO:0018130,GO:0019438,GO:0019637,GO:0019693,GO:…	2.1.3.2	ko:K00608,ko:K00609	ko00240,ko00250,ko01100,map00240,map00250,map01100	M00051	R01397	RC00064,RC02850	ko00000,ko00001,ko00002,ko01000			iYO844.BSU15490	Bacteria	1MWAB@1224,1RPSV@1236,1YEDG@136841,COG0540@1,COG0540@2	NA|NA|NA	F	Belongs to the ATCase OTCase family
NFLLPIFG_00647	287.DR97_3371	9.1e-92	342.8	Pseudomonas aeruginosa group	pyrR	GO:0003674,GO:0003700,GO:0006139,GO:0006220,GO:0006221,GO:0006355,GO:0006725,GO:0006753,GO:0006793,GO:0006796,GO:0006807,GO:0008150,GO:0008152,GO:0009058,GO:0009117,GO:0009165,GO:0009218,GO:0009220,GO:0009259,GO:0009260,GO:0009889,GO:0009987,GO:0010468,GO:0010556,GO:0018130,GO:0019219,GO:0019222,GO:0019438,GO:0019637,GO:0019693,GO:0031323,GO:0031326,GO:0034641,GO:0034654,GO:0044237,GO:0044238,GO:…	2.4.2.9	ko:K02825	ko00240,ko01100,map00240,map01100		R00966	RC00063	ko00000,ko00001,ko01000,ko03000				Bacteria	1RI6U@1224,1S6WA@1236,1YEK1@136841,COG2065@1,COG2065@2	NA|NA|NA	F	Also displays a weak uracil phosphoribosyltransferase activity which is not physiologically significant
NFLLPIFG_00648	287.DR97_3372	1.7e-78	298.5	Pseudomonas aeruginosa group	yrrK	GO:0000966,GO:0000967,GO:0005575,GO:0005622,GO:0005623,GO:0005737,GO:0005829,GO:0006139,GO:0006364,GO:0006396,GO:0006725,GO:0006807,GO:0008150,GO:0008152,GO:0009987,GO:0010467,GO:0016070,GO:0016072,GO:0022613,GO:0034470,GO:0034471,GO:0034641,GO:0034660,GO:0040007,GO:0042254,GO:0043170,GO:0044085,GO:0044237,GO:0044238,GO:0044424,GO:0044444,GO:0044464,GO:0046483,GO:0071704,GO:0071840,GO:0090304,GO:…		ko:K07447					ko00000,ko01000				Bacteria	1RDHZ@1224,1S96Q@1236,1YFT5@136841,COG0816@1,COG0816@2	NA|NA|NA	L	Could be a nuclease involved in processing of the 5'-end of pre-16S rRNA
NFLLPIFG_00649	287.DR97_3373	8.9e-104	382.9	Pseudomonas aeruginosa group	yqgE	GO:0005575,GO:0005622,GO:0005623,GO:0005737,GO:0005829,GO:0044424,GO:0044444,GO:0044464		ko:K07735					ko00000,ko03000				Bacteria	1RCXM@1224,1S3YV@1236,1YEB5@136841,COG1678@1,COG1678@2	NA|NA|NA	K	Belongs to the UPF0301 (AlgH) family
NFLLPIFG_00650	287.DR97_3374	4.5e-155	553.9	Pseudomonas aeruginosa group	tonB3			ko:K03646,ko:K03832					ko00000,ko02000	2.C.1.1,2.C.1.2			Bacteria	1MUMT@1224,1S3A6@1236,1YDCQ@136841,COG0810@1,COG0810@2	NA|NA|NA	M	Gram-negative bacterial TonB protein C-terminal
NFLLPIFG_00651	287.DR97_3375	2.3e-181	641.3	Pseudomonas aeruginosa group	gshB	GO:0003674,GO:0003824,GO:0004363,GO:0005575,GO:0005622,GO:0005623,GO:0005737,GO:0006518,GO:0006575,GO:0006749,GO:0006750,GO:0006790,GO:0006807,GO:0008150,GO:0008152,GO:0009058,GO:0009987,GO:0016874,GO:0016879,GO:0016881,GO:0019184,GO:0034641,GO:0042398,GO:0042601,GO:0042763,GO:0043043,GO:0043603,GO:0043604,GO:0044237,GO:0044249,GO:0044271,GO:0044272,GO:0044424,GO:0044464,GO:0051186,GO:0051188,GO:…	6.3.2.2,6.3.2.3	ko:K01919,ko:K01920,ko:K05844	ko00270,ko00480,ko01100,map00270,map00480,map01100	M00118	R00497,R00894,R10993,R10994	RC00064,RC00090,RC00096,RC00141	ko00000,ko00001,ko00002,ko01000,ko03009				Bacteria	1MVUA@1224,1RMU0@1236,1YDNY@136841,COG0189@1,COG0189@2	NA|NA|NA	H	Belongs to the prokaryotic GSH synthase family
NFLLPIFG_00652	287.DR97_3376	1.7e-69	268.5	Pseudomonas aeruginosa group													Bacteria	1RDYB@1224,1S4CZ@1236,1YFTK@136841,COG0745@1,COG0745@2	NA|NA|NA	KT	Response regulator receiver domain
NFLLPIFG_00653	287.DR97_3377	7e-62	243	Pseudomonas aeruginosa group													Bacteria	1RI9T@1224,1S4NE@1236,1YFY4@136841,COG0745@1,COG0745@2	NA|NA|NA	KT	Response regulator receiver domain
NFLLPIFG_00654	287.DR97_3378	1.9e-100	371.7	Pseudomonas aeruginosa group	pilI			ko:K02659,ko:K03408,ko:K06598,ko:K13488	ko02020,ko02025,ko02030,map02020,map02025,map02030				ko00000,ko00001,ko02035,ko02044				Bacteria	1RCIR@1224,1S61F@1236,1YCQV@136841,COG0835@1,COG0835@2	NA|NA|NA	NT	Two component signalling adaptor domain
NFLLPIFG_00655	287.DR97_3379	6.6e-218	763.8	Pseudomonas aeruginosa group	pilJ			ko:K02660	ko02020,ko02025,map02020,map02025				ko00000,ko00001,ko02035,ko02044				Bacteria	1MU9B@1224,1RMH0@1236,1YE56@136841,COG0840@1,COG0840@2	NA|NA|NA	NT	Type IV pili methyl-accepting chemotaxis transducer N-term
NFLLPIFG_00656	287.DR97_3380	4.2e-169	600.5	Pseudomonas aeruginosa group	pilK		2.1.1.80	ko:K00575,ko:K02661	ko02020,ko02030,map02020,map02030				ko00000,ko00001,ko01000,ko02035,ko02044				Bacteria	1MU6W@1224,1RQ5E@1236,1YF8Q@136841,COG1352@1,COG1352@2	NA|NA|NA	NT	Methyltransferase, chemotaxis proteins
NFLLPIFG_00657	287.DR97_3381	0	4405.5	Pseudomonas aeruginosa group	pilL	GO:0003674,GO:0005488,GO:0005515,GO:0019904	2.7.13.3	ko:K02487,ko:K03407,ko:K03413,ko:K06596,ko:K11526,ko:K13490	ko02020,ko02025,ko02030,map02020,map02025,map02030	M00506,M00507,M00508,M00509			ko00000,ko00001,ko00002,ko01000,ko01001,ko02022,ko02035				Bacteria	1MUAG@1224,1RMS6@1236,1YEZ2@136841,COG0643@1,COG0643@2,COG0784@1,COG0784@2,COG2198@1,COG2198@2	NA|NA|NA	T	Signal transducing histidine kinase, homodimeric domain
NFLLPIFG_00658	287.DR97_3382	4.5e-199	700.3	Pseudomonas aeruginosa group	chpB		3.1.1.61,3.5.1.44	ko:K03412,ko:K03413,ko:K06597,ko:K13491	ko02020,ko02025,ko02030,map02020,map02025,map02030	M00506,M00507,M00509			ko00000,ko00001,ko00002,ko01000,ko02022,ko02035				Bacteria	1MWCN@1224,1S0CW@1236,1YCVP@136841,COG2201@1,COG2201@2	NA|NA|NA	NT	CheB methylesterase
NFLLPIFG_00659	287.DR97_3383	1.8e-79	302	Pseudomonas aeruginosa group	chpC			ko:K02659,ko:K03408,ko:K06598,ko:K13488	ko02020,ko02025,ko02030,map02020,map02025,map02030				ko00000,ko00001,ko02035,ko02044				Bacteria	1NA8G@1224,1SCB2@1236,1YG45@136841,COG0835@1,COG0835@2	NA|NA|NA	NT	Two component signalling adaptor domain
NFLLPIFG_00660	287.DR97_3384	2.3e-142	511.5	Pseudomonas aeruginosa group				ko:K06599					ko00000,ko02035,ko03000				Bacteria	1R6K9@1224,1RZ3G@1236,1YFG2@136841,COG2207@1,COG2207@2	NA|NA|NA	K	AraC-like ligand binding domain
NFLLPIFG_00661	287.DR97_3385	3.7e-108	397.5	Pseudomonas aeruginosa group	chpE			ko:K06600,ko:K06895					ko00000,ko02000,ko02035	2.A.75.1,2.A.76			Bacteria	1R6Q1@1224,1TAH8@1236,1YFYP@136841,COG1280@1,COG1280@2	NA|NA|NA	E	LysE type translocator
NFLLPIFG_00662	287.DR97_3386	5.2e-267	926.4	Proteobacteria													Bacteria	1NSN9@1224,2C82X@1,33IER@2	NA|NA|NA
NFLLPIFG_00663	287.DR97_3387	2.3e-133	481.5	Pseudomonas aeruginosa group	rsmE	GO:0000154,GO:0001510,GO:0003674,GO:0003824,GO:0006139,GO:0006364,GO:0006396,GO:0006725,GO:0006807,GO:0008150,GO:0008152,GO:0008168,GO:0008170,GO:0008173,GO:0008649,GO:0008757,GO:0009451,GO:0009987,GO:0010467,GO:0016070,GO:0016072,GO:0016436,GO:0016740,GO:0016741,GO:0022613,GO:0031167,GO:0032259,GO:0034470,GO:0034641,GO:0034660,GO:0042254,GO:0043170,GO:0043412,GO:0043414,GO:0044085,GO:0044237,GO:…	2.1.1.193	ko:K09761					ko00000,ko01000,ko03009				Bacteria	1MXCU@1224,1RPBN@1236,1YDRY@136841,COG1385@1,COG1385@2	NA|NA|NA	J	Specifically methylates the N3 position of the uracil ring of uridine 1498 (m3U1498) in 16S rRNA. Acts on the fully assembled 30S ribosomal subunit
NFLLPIFG_00664	287.DR97_3388	4.2e-280	969.9	Pseudomonas aeruginosa group	bioA	GO:0003674,GO:0003824,GO:0004015,GO:0005488,GO:0006082,GO:0006732,GO:0006766,GO:0006767,GO:0006768,GO:0006790,GO:0006807,GO:0008144,GO:0008150,GO:0008152,GO:0008483,GO:0009058,GO:0009102,GO:0009108,GO:0009110,GO:0009987,GO:0016053,GO:0016740,GO:0016769,GO:0017144,GO:0018130,GO:0019752,GO:0019842,GO:0030170,GO:0032787,GO:0034641,GO:0036094,GO:0042364,GO:0043167,GO:0043168,GO:0043436,GO:0043603,GO:…	2.6.1.62	ko:K00833	ko00780,ko01100,map00780,map01100	M00123,M00573,M00577	R03231	RC00006,RC00887	ko00000,ko00001,ko00002,ko01000,ko01007			iIT341.HP0976,iUTI89_1310.UTI89_C0772,iZ_1308.Z0993	Bacteria	1MU2N@1224,1RP0W@1236,1YE2Q@136841,COG0161@1,COG0161@2	NA|NA|NA	H	Catalyzes the transfer of the alpha-amino group from S- adenosyl-L-methionine (SAM) to 7-keto-8-aminopelargonic acid (KAPA) to form 7,8-diaminopelargonic acid (DAPA). It is the only animotransferase known to utilize SAM as an amino donor
NFLLPIFG_00665	287.DR97_3389	2.5e-283	980.7	Pseudomonas aeruginosa group			1.4.3.4	ko:K00274	ko00260,ko00330,ko00340,ko00350,ko00360,ko00380,ko00950,ko00982,ko01100,ko01110,ko04726,ko04728,ko05030,ko05031,ko05034,map00260,map00330,map00340,map00350,map00360,map00380,map00950,map00982,map01100,map01110,map04726,map04728,map05030,map05031,map05034	M00135	R02173,R02382,R02529,R02532,R02613,R02908,R02919,R04025,R04300,R04674,R04890,R04893,R04894,R04907,R04908,R08346,R08347,R08348,R11354	RC00062,RC00160,RC00225,RC00676,RC00807,RC00808,RC01808,RC02226,RC02713	ko00000,ko00001,ko00002,ko01000				Bacteria	1RA9M@1224,1S3DF@1236,1YFKM@136841,COG1231@1,COG1231@2	NA|NA|NA	E	Flavin containing amine oxidoreductase
NFLLPIFG_00666	287.DR97_3390	1.6e-105	388.7	Pseudomonas aeruginosa group	yceJ	GO:0005575,GO:0005623,GO:0005886,GO:0016020,GO:0044464,GO:0071944		ko:K12262					ko00000				Bacteria	1MZ7X@1224,1S3RF@1236,1YDBI@136841,COG3038@1,COG3038@2	NA|NA|NA	C	Cytochrome B561
NFLLPIFG_00667	287.DR97_3391	2e-103	381.7	Pseudomonas aeruginosa group	yceI												Bacteria	1R9XD@1224,1S24R@1236,1YDYJ@136841,COG2353@1,COG2353@2	NA|NA|NA	S	YceI-like domain
NFLLPIFG_00668	287.DR97_3392	1.1e-77	295.8	Pseudomonas aeruginosa group				ko:K18131	ko01501,map01501	M00718			ko00000,ko00001,ko00002,ko01504,ko03000				Bacteria	1NKYE@1224,1SIW3@1236,1YJWN@136841,COG1846@1,COG1846@2	NA|NA|NA	K	helix_turn_helix multiple antibiotic resistance protein
NFLLPIFG_00669	287.DR97_3393	4e-204	717.2	Pseudomonas aeruginosa group	ttgA			ko:K03585	ko01501,ko01503,map01501,map01503	M00646,M00647,M00699,M00718			ko00000,ko00001,ko00002,ko01504,ko02000,ko03036	2.A.6.2,8.A.1.6			Bacteria	1MU78@1224,1RPI1@1236,1YCWH@136841,COG0845@1,COG0845@2	NA|NA|NA	M	Belongs to the membrane fusion protein (MFP) (TC 8.A.1) family
NFLLPIFG_00670	287.DR97_3394	0	1987.2	Pseudomonas aeruginosa group	ttgB			ko:K18138	ko01501,ko01503,map01501,map01503	M00647,M00699,M00718			ko00000,ko00001,ko00002,ko01504,ko02000	2.A.6.2			Bacteria	1MU48@1224,1RMBN@1236,1YDFY@136841,COG0841@1,COG0841@2	NA|NA|NA	V	AcrB/AcrD/AcrF family
NFLLPIFG_00671	287.DR97_3395	3.2e-230	804.3	Pseudomonas aeruginosa group	ttgC			ko:K18139	ko01501,ko02024,map01501,map02024	M00642,M00643,M00647,M00718,M00768,M00822			ko00000,ko00001,ko00002,ko01504,ko02000	1.B.17,2.A.6.2			Bacteria	1MUA8@1224,1RMDA@1236,1YDB1@136841,COG1538@1,COG1538@2	NA|NA|NA	MU	Outer membrane efflux protein
NFLLPIFG_00672	287.DR97_3396	1.1e-270	939.1	Pseudomonas aeruginosa group	rhlE		3.6.4.13	ko:K11927	ko03018,map03018				ko00000,ko00001,ko01000,ko03019				Bacteria	1MU49@1224,1RMWA@1236,1YEA1@136841,COG0513@1,COG0513@2	NA|NA|NA	JKL	DEAD-box RNA helicase involved in ribosome assembly. Has RNA-dependent ATPase activity and unwinds double-stranded RNA
NFLLPIFG_00673	287.DR97_3397	3.1e-211	740.7	Pseudomonas aeruginosa group													Bacteria	1Q7RX@1224,1TC4I@1236,1YJUP@136841,COG1442@1,COG1442@2	NA|NA|NA	M	glycosyl transferase family 8
NFLLPIFG_00674	287.DR97_3398	3.8e-162	577.4	Pseudomonas aeruginosa group	metF	GO:0000166,GO:0003674,GO:0003824,GO:0004489,GO:0005488,GO:0005575,GO:0005622,GO:0005623,GO:0005737,GO:0005829,GO:0006082,GO:0006575,GO:0006725,GO:0006730,GO:0006732,GO:0006760,GO:0006807,GO:0008150,GO:0008152,GO:0009058,GO:0009108,GO:0009396,GO:0009987,GO:0016043,GO:0016053,GO:0016491,GO:0016645,GO:0016646,GO:0018130,GO:0019438,GO:0019752,GO:0022607,GO:0034641,GO:0036094,GO:0042398,GO:0042558,GO:…	1.5.1.20	ko:K00297	ko00670,ko00720,ko01100,ko01120,ko01200,ko01523,map00670,map00720,map01100,map01120,map01200,map01523	M00377	R01224,R07168	RC00081	ko00000,ko00001,ko00002,ko01000			iPC815.YPO0117,iSBO_1134.SBO_3961	Bacteria	1MUC9@1224,1RMXS@1236,1YDSQ@136841,COG0685@1,COG0685@2	NA|NA|NA	E	Methylenetetrahydrofolate reductase
NFLLPIFG_00675	287.DR97_3399	3.1e-98	364.4	Pseudomonas aeruginosa group	spoT		2.7.6.5,3.1.7.2	ko:K00951,ko:K01139	ko00230,map00230		R00336,R00429	RC00002,RC00078	ko00000,ko00001,ko01000,ko03009				Bacteria	1RCK7@1224,1S32A@1236,1YJI2@136841,COG0317@1,COG0317@2	NA|NA|NA	KT	HD domain
NFLLPIFG_00676	287.DR97_3400	7.7e-274	949.1	Pseudomonas aeruginosa group	ahcY	GO:0000096,GO:0000097,GO:0000098,GO:0000166,GO:0001666,GO:0002376,GO:0002437,GO:0002439,GO:0002544,GO:0003674,GO:0003824,GO:0004013,GO:0005488,GO:0005515,GO:0005575,GO:0005576,GO:0005618,GO:0005622,GO:0005623,GO:0005634,GO:0005737,GO:0005829,GO:0005886,GO:0006082,GO:0006139,GO:0006152,GO:0006520,GO:0006534,GO:0006555,GO:0006575,GO:0006725,GO:0006732,GO:0006790,GO:0006807,GO:0006950,GO:0006952,GO:…	3.3.1.1	ko:K01251	ko00270,ko01100,map00270,map01100	M00035	R00192,R04936	RC00056,RC00069,RC01161,RC01243	ko00000,ko00001,ko00002,ko01000,ko01009,ko04147				Bacteria	1MUQ2@1224,1RMW8@1236,1YEBT@136841,COG0499@1,COG0499@2	NA|NA|NA	H	May play a key role in the regulation of the intracellular concentration of adenosylhomocysteine
NFLLPIFG_00677	287.DR97_3401	5.9e-73	280	Pseudomonas aeruginosa group													Bacteria	1Q93T@1224,1TCMZ@1236,1YKG5@136841,2AMQ8@1,31CKE@2	NA|NA|NA	S	Protein of unknown function (DUF2946)
NFLLPIFG_00678	287.DR97_3402	0	1469.1	Pseudomonas aeruginosa group	bfrG			ko:K02014					ko00000,ko02000	1.B.14			Bacteria	1MV0X@1224,1RYVN@1236,1YJCE@136841,COG4774@1,COG4774@2	NA|NA|NA	P	TonB-dependent Receptor Plug Domain
NFLLPIFG_00679	287.DR97_3403	7.5e-296	1022.3	Pseudomonas aeruginosa group													Bacteria	1MUX8@1224,1S33A@1236,1YH85@136841,COG3182@1,COG3182@2	NA|NA|NA	S	PepSY-associated TM region
NFLLPIFG_00680	287.DR97_3404	8.4e-116	422.9	Pseudomonas aeruginosa group	rutR			ko:K09017					ko00000,ko03000				Bacteria	1R4DQ@1224,1SYCP@1236,1YJEE@136841,COG1309@1,COG1309@2	NA|NA|NA	K	YcdC-like protein, C-terminal region
NFLLPIFG_00681	287.DR97_3405	3.8e-248	863.6	Pseudomonas aeruginosa group	codA	GO:0003674,GO:0003824,GO:0004131,GO:0005488,GO:0005506,GO:0005515,GO:0006139,GO:0006206,GO:0006208,GO:0006209,GO:0006725,GO:0006807,GO:0008150,GO:0008152,GO:0008198,GO:0008270,GO:0009056,GO:0009112,GO:0009987,GO:0016787,GO:0016810,GO:0016814,GO:0019239,GO:0019439,GO:0019858,GO:0034641,GO:0035888,GO:0042802,GO:0043167,GO:0043169,GO:0044237,GO:0044238,GO:0044248,GO:0044270,GO:0044281,GO:0046113,GO:…	3.5.4.1	ko:K01485	ko00240,ko00330,ko01100,map00240,map00330,map01100		R00974,R01411,R02922	RC00074,RC00514,RC00809	ko00000,ko00001,ko01000			iECIAI39_1322.ECIAI39_0343,iEcSMS35_1347.EcSMS35_0368	Bacteria	1MX34@1224,1RMPF@1236,1YE1Y@136841,COG0402@1,COG0402@2	NA|NA|NA	F	Amidohydrolase family
NFLLPIFG_00682	287.DR97_3406	2.7e-222	777.7	Pseudomonas aeruginosa group	codB	GO:0005575,GO:0005623,GO:0005886,GO:0016020,GO:0044464,GO:0071944		ko:K10974					ko00000,ko02000	2.A.39.1		iECW_1372.ECW_m0414,iEKO11_1354.EKO11_3506,iEcE24377_1341.EcE24377A_0360,iWFL_1372.ECW_m0414	Bacteria	1NS07@1224,1RNHG@1236,1YFEB@136841,COG1457@1,COG1457@2	NA|NA|NA	F	Permease for cytosine/purines, uracil, thiamine, allantoin
NFLLPIFG_00683	287.DR97_3407	1.2e-123	449.1	Pseudomonas aeruginosa group	preA	GO:0003674,GO:0003824,GO:0003954,GO:0006139,GO:0006206,GO:0006208,GO:0006725,GO:0006807,GO:0008150,GO:0008152,GO:0009056,GO:0009112,GO:0009987,GO:0016491,GO:0016651,GO:0034641,GO:0044237,GO:0044238,GO:0044248,GO:0044270,GO:0044281,GO:0046113,GO:0046483,GO:0046700,GO:0055086,GO:0055114,GO:0071704,GO:0072527,GO:0072529,GO:1901360,GO:1901361,GO:1901564,GO:1901565,GO:1901575	1.3.1.1,1.3.98.1	ko:K00226,ko:K17723	ko00240,ko00410,ko00770,ko01100,map00240,map00410,map00770,map01100	M00046,M00051	R00977,R01414,R01867,R11026	RC00051,RC00072,RC00123	ko00000,ko00001,ko00002,ko01000				Bacteria	1MXER@1224,1RRTA@1236,1YH9F@136841,COG0167@1,COG0167@2,COG1149@1,COG1149@2	NA|NA|NA	CF	Dihydroorotate dehydrogenase
NFLLPIFG_00684	287.DR97_3407	2.2e-111	408.3	Pseudomonas aeruginosa group	preA	GO:0003674,GO:0003824,GO:0003954,GO:0006139,GO:0006206,GO:0006208,GO:0006725,GO:0006807,GO:0008150,GO:0008152,GO:0009056,GO:0009112,GO:0009987,GO:0016491,GO:0016651,GO:0034641,GO:0044237,GO:0044238,GO:0044248,GO:0044270,GO:0044281,GO:0046113,GO:0046483,GO:0046700,GO:0055086,GO:0055114,GO:0071704,GO:0072527,GO:0072529,GO:1901360,GO:1901361,GO:1901564,GO:1901565,GO:1901575	1.3.1.1,1.3.98.1	ko:K00226,ko:K17723	ko00240,ko00410,ko00770,ko01100,map00240,map00410,map00770,map01100	M00046,M00051	R00977,R01414,R01867,R11026	RC00051,RC00072,RC00123	ko00000,ko00001,ko00002,ko01000				Bacteria	1MXER@1224,1RRTA@1236,1YH9F@136841,COG0167@1,COG0167@2,COG1149@1,COG1149@2	NA|NA|NA	CF	Dihydroorotate dehydrogenase
NFLLPIFG_00685	287.DR97_3408	6.8e-259	899.4	Pseudomonas aeruginosa group	preT		1.3.1.1,1.4.1.13,1.4.1.14	ko:K00266,ko:K17722	ko00240,ko00250,ko00410,ko00770,ko00910,ko01100,ko01110,ko01120,ko01130,ko01230,map00240,map00250,map00410,map00770,map00910,map01100,map01110,map01120,map01130,map01230	M00046	R00093,R00114,R00248,R00977,R01414,R11026	RC00006,RC00010,RC00072,RC00123,RC02799	ko00000,ko00001,ko00002,ko01000				Bacteria	1MU2H@1224,1RS6R@1236,1YHDD@136841,COG0493@1,COG0493@2	NA|NA|NA	C	Dihydroprymidine dehydrogenase domain II, 4Fe-4S cluster
NFLLPIFG_00686	287.DR97_3409	8.3e-284	982.2	Pseudomonas aeruginosa group	dht		3.5.2.2	ko:K01464	ko00240,ko00410,ko00770,ko00983,ko01100,map00240,map00410,map00770,map00983,map01100	M00046	R02269,R03055,R08227	RC00632,RC00680	ko00000,ko00001,ko00002,ko01000,ko04147				Bacteria	1MW10@1224,1RMQC@1236,1YFRC@136841,COG0044@1,COG0044@2	NA|NA|NA	F	Amidohydrolase family
NFLLPIFG_00687	287.DR97_3410	6.6e-284	982.6	Pseudomonas aeruginosa group	pucI			ko:K03457					ko00000	2.A.39			Bacteria	1MV18@1224,1RSR2@1236,1YIB8@136841,COG1953@1,COG1953@2	NA|NA|NA	FH	Permease for cytosine/purines, uracil, thiamine, allantoin
NFLLPIFG_00688	287.DR97_3411	1.4e-250	871.7	Pseudomonas aeruginosa group	amaB		3.5.1.6,3.5.1.87	ko:K06016	ko00240,ko01100,map00240,map01100	M00046	R00905,R04666	RC00096	ko00000,ko00001,ko00002,ko01000				Bacteria	1MVUX@1224,1RPPD@1236,1YDBV@136841,COG0624@1,COG0624@2	NA|NA|NA	E	Peptidase dimerisation domain
NFLLPIFG_00689	287.DR97_3412	8.8e-234	815.8	Pseudomonas aeruginosa group	coaT		2.8.3.16	ko:K07749					ko00000,ko01000				Bacteria	1MU2K@1224,1RNB5@1236,1YD22@136841,COG1804@1,COG1804@2	NA|NA|NA	C	CoA-transferase family III
NFLLPIFG_00690	287.DR97_3413	1.1e-228	798.9	Pseudomonas aeruginosa group	gcdH		1.3.8.6	ko:K00252	ko00071,ko00310,ko00362,ko00380,ko01100,ko01120,ko01130,map00071,map00310,map00362,map00380,map01100,map01120,map01130	M00032	R02487,R02488,R10074	RC00052,RC00156	ko00000,ko00001,ko00002,ko01000				Bacteria	1MUK0@1224,1RNBX@1236,1YDU3@136841,COG1960@1,COG1960@2	NA|NA|NA	I	Acyl-CoA dehydrogenase, C-terminal domain
NFLLPIFG_00691	287.DR97_3414	1.5e-169	602.1	Pseudomonas aeruginosa group	gcdR			ko:K03566	ko02026,map02026				ko00000,ko00001,ko03000				Bacteria	1MWY0@1224,1S1RS@1236,1YFDN@136841,COG0583@1,COG0583@2	NA|NA|NA	K	LysR substrate binding domain
NFLLPIFG_00692	287.DR97_3415	2.2e-72	278.1	Pseudomonas aeruginosa group	HA62_15520		3.1.2.20	ko:K01073					ko00000,ko01000				Bacteria	1REI5@1224,1S4M2@1236,1YG1Q@136841,COG1607@1,COG1607@2	NA|NA|NA	I	Thioesterase superfamily
NFLLPIFG_00693	287.DR97_3416	3e-298	1030.4	Pseudomonas aeruginosa group	pitA			ko:K03306,ko:K16322					ko00000,ko02000	2.A.20,2.A.20.1			Bacteria	1MVXK@1224,1RP0Q@1236,1YI9G@136841,COG0306@1,COG0306@2	NA|NA|NA	U	Phosphate transporter family
NFLLPIFG_00694	287.DR97_3417	1.4e-232	812	Pseudomonas aeruginosa group	nfeD			ko:K07403					ko00000				Bacteria	1MUJN@1224,1RN3U@1236,1YF0S@136841,COG1030@1,COG1030@2	NA|NA|NA	O	NfeD-like C-terminal, partner-binding
NFLLPIFG_00695	287.DR97_3418	1.1e-133	482.6	Pseudomonas aeruginosa group	qmcA												Bacteria	1MUM8@1224,1RNW8@1236,1YFA5@136841,COG0330@1,COG0330@2	NA|NA|NA	O	prohibitin homologues
NFLLPIFG_00696	287.DR97_3420	2.6e-132	478	Pseudomonas aeruginosa group				ko:K02030		M00236			ko00000,ko00002,ko02000	3.A.1.3			Bacteria	1RBXC@1224,1S31V@1236,1YD4E@136841,COG0834@1,COG0834@2	NA|NA|NA	ET	Bacterial extracellular solute-binding proteins, family 3
NFLLPIFG_00697	287.DR97_3419	0	1411.7	Pseudomonas aeruginosa group	yccS	GO:0005575,GO:0005623,GO:0005886,GO:0016020,GO:0044464,GO:0071944											Bacteria	1MWR1@1224,1RNIJ@1236,1YD8Q@136841,COG1289@1,COG1289@2	NA|NA|NA	S	FUSC-like inner membrane protein yccS
NFLLPIFG_00698	287.DR97_3421	2.7e-255	887.5	Pseudomonas aeruginosa group	dbpA	GO:0000027,GO:0000166,GO:0000339,GO:0003674,GO:0003676,GO:0003723,GO:0003724,GO:0003725,GO:0003729,GO:0003824,GO:0004004,GO:0004386,GO:0005488,GO:0005524,GO:0005575,GO:0005622,GO:0005623,GO:0005737,GO:0005829,GO:0006139,GO:0006412,GO:0006413,GO:0006518,GO:0006725,GO:0006807,GO:0006996,GO:0008026,GO:0008135,GO:0008144,GO:0008150,GO:0008152,GO:0008186,GO:0009058,GO:0009059,GO:0009987,GO:0010467,GO:…	3.6.4.13	ko:K05591,ko:K05592	ko03018,map03018				ko00000,ko00001,ko01000,ko03009,ko03019				Bacteria	1MU49@1224,1RQ36@1236,1YCR1@136841,COG0513@1,COG0513@2	NA|NA|NA	JKL	Belongs to the DEAD box helicase family
NFLLPIFG_00699	287.DR97_3422	1.1e-32	145.2	Pseudomonas aeruginosa group	cspA			ko:K03704					ko00000,ko03000				Bacteria	1N6Q5@1224,1SCA7@1236,1YGPC@136841,COG1278@1,COG1278@2	NA|NA|NA	K	'Cold-shock' DNA-binding domain
NFLLPIFG_00700	287.DR97_3424	5.9e-94	350.1	Pseudomonas aeruginosa group													Bacteria	1RFKA@1224,1S40X@1236,1YGKS@136841,COG4067@1,COG4067@2	NA|NA|NA	M	Putative ATP-dependant zinc protease
NFLLPIFG_00701	287.DR97_3423	7.7e-64	249.6	Pseudomonas aeruginosa group													Bacteria	1MZCY@1224,1S8T6@1236,1YK95@136841,COG3339@1,COG3339@2	NA|NA|NA	S	Protein of unknown function (DUF1232)
NFLLPIFG_00702	287.DR97_3425	8.9e-262	909.1	Pseudomonas aeruginosa group	hsrA												Bacteria	1MUDA@1224,1RP1M@1236,1YE0Y@136841,COG0477@1,COG2814@2	NA|NA|NA	EGP	Major facilitator Superfamily
NFLLPIFG_00703	287.DR97_3426	0	1700.3	Pseudomonas aeruginosa group	clpC			ko:K03696	ko01100,map01100				ko00000,ko03110				Bacteria	1MXJT@1224,1RS1F@1236,1YDU9@136841,COG0542@1,COG0542@2	NA|NA|NA	O	C-terminal, D2-small domain, of ClpB protein
NFLLPIFG_00704	287.DR97_3428	1.2e-168	599	Pseudomonas aeruginosa group	yihG												Bacteria	1MVWG@1224,1RR21@1236,1YFB3@136841,COG0204@1,COG0204@2	NA|NA|NA	I	Phosphate acyltransferases
NFLLPIFG_00705	287.DR97_3429	4.5e-91	340.5	Pseudomonas aeruginosa group													Bacteria	1N0VV@1224,1S5YG@1236,1YKWU@136841,COG4067@1,COG4067@2	NA|NA|NA	O	Putative ATP-dependant zinc protease
NFLLPIFG_00706	287.DR97_3430	2.1e-123	448.4	Pseudomonas aeruginosa group													Bacteria	1MVCB@1224,1S179@1236,1YEUP@136841,COG0745@1,COG0745@2	NA|NA|NA	T	Transcriptional regulatory protein, C terminal
NFLLPIFG_00707	287.DR97_3431	3.3e-264	917.1	Pseudomonas aeruginosa group													Bacteria	1N17V@1224,1RPVU@1236,1YE1K@136841,COG0642@1,COG2205@2	NA|NA|NA	T	PhoQ Sensor
NFLLPIFG_00708	287.DR97_3432	3e-251	874	Pseudomonas aeruginosa group	creD	GO:0005575,GO:0005623,GO:0005886,GO:0016020,GO:0044464,GO:0071944		ko:K06143					ko00000				Bacteria	1MVVR@1224,1RQRZ@1236,1YD8I@136841,COG4452@1,COG4452@2	NA|NA|NA	V	Inner membrane protein CreD
NFLLPIFG_00709	287.DR97_3433	4.3e-49	200.3	Pseudomonas aeruginosa group													Bacteria	1QEFU@1224,1TB53@1236,1YGZE@136841,2BNI1@1,32H6I@2	NA|NA|NA
NFLLPIFG_00711	287.DR97_3434	5.5e-115	420.2	Pseudomonas aeruginosa group	yibF		2.5.1.18	ko:K00799	ko00480,ko00980,ko00982,ko00983,ko01524,ko05200,ko05204,ko05225,ko05418,map00480,map00980,map00982,map00983,map01524,map05200,map05204,map05225,map05418		R03522,R07002,R07003,R07004,R07023,R07024,R07025,R07026,R07069,R07070,R07083,R07084,R07091,R07092,R07093,R07094,R07100,R07113,R07116,R08280,R09409,R11905	RC00004,RC00069,RC00840,RC00948,RC01704,RC01705,RC01706,RC01758,RC01759,RC01765,RC01767,RC01769,RC02243,RC02527,RC02939,RC02940,RC02942,RC02943,RC02944	ko00000,ko00001,ko01000,ko02000	1.A.12.2.2,1.A.12.3.2			Bacteria	1RHSK@1224,1S7VQ@1236,1YDXC@136841,COG0625@1,COG0625@2	NA|NA|NA	O	Glutathione S-transferase, N-terminal domain
NFLLPIFG_00712	287.DR97_3436	6e-121	440.7	Pseudomonas aeruginosa group	vgb			ko:K18235					ko00000,ko01000,ko01504				Bacteria	1QR8W@1224,1RQM4@1236,1YIZZ@136841,COG4257@1,COG4257@2	NA|NA|NA	V	Inactivates the type B streptogramin antibiotics by linearizing the lactone ring at the ester linkage, generating a free phenylglycine carboxylate and converting the threonyl moiety into 2-amino-butenoic acid
NFLLPIFG_00713	287.DR97_3437	2e-160	571.6	Pseudomonas aeruginosa group													Bacteria	1N7TW@1224,1SR6P@1236,1YH9J@136841,COG0631@1,COG0631@2	NA|NA|NA	T	Protein phosphatase 2C
NFLLPIFG_00714	287.DR97_3438	0	1620.9	Pseudomonas aeruginosa group	fhuA			ko:K02014					ko00000,ko02000	1.B.14			Bacteria	1QTT0@1224,1RNBT@1236,1YE8E@136841,COG4773@1,COG4773@2	NA|NA|NA	P	receptor
NFLLPIFG_00715	287.DR97_3439	6e-177	626.7	Pseudomonas aeruginosa group	fiuR			ko:K07165					ko00000				Bacteria	1N28G@1224,1RR9M@1236,1YDQB@136841,COG3712@1,COG3712@2	NA|NA|NA	PT	Domain of unknown function (DUF4880)
NFLLPIFG_00716	287.DR97_3440	1.6e-91	342	Pseudomonas aeruginosa group	ylaC_1			ko:K03088					ko00000,ko03021				Bacteria	1MZCF@1224,1RU8G@1236,1YG35@136841,COG1595@1,COG1595@2	NA|NA|NA	K	Belongs to the sigma-70 factor family. ECF subfamily
NFLLPIFG_00717	287.DR97_3441	1.3e-139	502.3	Pseudomonas aeruginosa group													Bacteria	1RDQ5@1224,1S883@1236,1YIGW@136841,COG0625@1,COG0625@2	NA|NA|NA	O	Glutathione S-transferase, N-terminal domain
NFLLPIFG_00718	287.DR97_3442	3.1e-71	274.2	Pseudomonas aeruginosa group													Bacteria	1NDZG@1224,1SJ7H@1236,1YGNI@136841,COG2050@1,COG2050@2	NA|NA|NA	Q	Thioesterase superfamily
NFLLPIFG_00719	287.DR97_3443	2.1e-97	361.7	Pseudomonas aeruginosa group	yxaF			ko:K16137,ko:K18939		M00715			ko00000,ko00002,ko03000				Bacteria	1N8IR@1224,1ST23@1236,1YH6M@136841,COG1309@1,COG1309@2	NA|NA|NA	K	Bacterial regulatory proteins, tetR family
NFLLPIFG_00720	287.DR97_3444	7.1e-279	966.1	Pseudomonas aeruginosa group				ko:K03457					ko00000	2.A.39		iHN637.CLJU_RS07510	Bacteria	1MV18@1224,1RMZU@1236,1YEEK@136841,COG1953@1,COG1953@2	NA|NA|NA	FH	Permease for cytosine/purines, uracil, thiamine, allantoin
NFLLPIFG_00721	287.DR97_3445	2.8e-171	607.8	Pseudomonas aeruginosa group													Bacteria	1N663@1224,1RMFD@1236,1YEFU@136841,COG0583@1,COG0583@2	NA|NA|NA	K	LysR substrate binding domain
NFLLPIFG_00722	287.DR97_3446	4.1e-86	323.9	Pseudomonas aeruginosa group	ats		2.3.1.57	ko:K00657	ko00330,ko01100,ko04216,map00330,map01100,map04216	M00135	R01154	RC00004,RC00096	ko00000,ko00001,ko00002,ko01000				Bacteria	1RCYQ@1224,1S3YJ@1236,1YGHP@136841,COG0454@1,COG0456@2	NA|NA|NA	K	Acetyltransferase (GNAT) domain
NFLLPIFG_00723	287.DR97_3447	8.2e-179	632.9	Pseudomonas aeruginosa group				ko:K19735	ko02024,ko02025,map02024,map02025				ko00000,ko00001,ko03000				Bacteria	1MZTA@1224,1SYCQ@1236,1YHKA@136841,COG0583@1,COG0583@2	NA|NA|NA	K	LysR substrate binding domain
NFLLPIFG_00724	287.DR97_3448	7.7e-146	523.1	Pseudomonas aeruginosa group	pcaD		3.1.1.24,3.4.11.5,4.1.1.44	ko:K01055,ko:K01259,ko:K14727	ko00330,ko00362,ko01100,ko01120,ko01220,map00330,map00362,map01100,map01120,map01220	M00568	R00135,R02991,R03470	RC00825,RC00938	ko00000,ko00001,ko00002,ko01000,ko01002				Bacteria	1QTTN@1224,1RS3V@1236,1YITU@136841,COG0596@1,COG0596@2	NA|NA|NA	S	Serine aminopeptidase, S33
NFLLPIFG_00726	287.DR97_3450	0	1448.7	Pseudomonas aeruginosa group	glcB	GO:0000287,GO:0001968,GO:0003674,GO:0003824,GO:0004474,GO:0005488,GO:0005515,GO:0005575,GO:0005576,GO:0005618,GO:0005622,GO:0005623,GO:0005737,GO:0005829,GO:0005886,GO:0006081,GO:0006082,GO:0006091,GO:0006099,GO:0006101,GO:0006139,GO:0006163,GO:0006725,GO:0006732,GO:0006753,GO:0006793,GO:0006796,GO:0006807,GO:0008150,GO:0008152,GO:0009056,GO:0009060,GO:0009117,GO:0009150,GO:0009259,GO:0009436,GO:…	2.3.3.9	ko:K01638	ko00620,ko00630,ko01100,ko01110,ko01120,ko01200,map00620,map00630,map01100,map01110,map01120,map01200	M00012	R00472	RC00004,RC00308,RC02747	ko00000,ko00001,ko00002,ko01000			iJN746.PP_0356	Bacteria	1MVEV@1224,1RPVI@1236,1YDSA@136841,COG2225@1,COG2225@2	NA|NA|NA	C	Involved in the glycolate utilization. Catalyzes the condensation and subsequent hydrolysis of acetyl-coenzyme A (acetyl-CoA) and glyoxylate to form malate and CoA
NFLLPIFG_00727	287.DR97_3451	1.6e-76	292	Pseudomonas aeruginosa group													Bacteria	1QTTY@1224,1T1H4@1236,1YG4T@136841,COG0454@1,COG0454@2	NA|NA|NA	K	Acetyltransferase (GNAT) domain
NFLLPIFG_00728	287.DR97_3452	3.5e-91	340.9	Pseudomonas aeruginosa group	gcvR		1.1.1.3,1.1.1.399,1.1.1.95	ko:K00003,ko:K00058	ko00260,ko00270,ko00300,ko00680,ko01100,ko01110,ko01120,ko01130,ko01200,ko01230,map00260,map00270,map00300,map00680,map01100,map01110,map01120,map01130,map01200,map01230	M00017,M00018,M00020	R01513,R01773,R01775	RC00031,RC00087	ko00000,ko00001,ko00002,ko01000,ko04147				Bacteria	1MZJ6@1224,1SBPT@1236,1YDDS@136841,COG2716@1,COG2716@2	NA|NA|NA	E	ACT domain
NFLLPIFG_00729	287.DR97_3453	1.2e-166	592.4	Pseudomonas aeruginosa group	rarD	GO:0005575,GO:0005623,GO:0005886,GO:0016020,GO:0016021,GO:0031224,GO:0044425,GO:0044464,GO:0071944		ko:K05786					ko00000,ko02000	2.A.7.7			Bacteria	1MX5G@1224,1RMAC@1236,1YF2H@136841,COG2962@1,COG2962@2	NA|NA|NA	S	EamA-like transporter family
NFLLPIFG_00730	287.DR97_3454	1.3e-192	678.7	Pseudomonas aeruginosa group	srkA	GO:0003674,GO:0003824,GO:0004672,GO:0004674,GO:0005575,GO:0005622,GO:0005623,GO:0005737,GO:0006464,GO:0006468,GO:0006793,GO:0006796,GO:0006807,GO:0008150,GO:0008152,GO:0009987,GO:0016301,GO:0016310,GO:0016740,GO:0016772,GO:0016773,GO:0019538,GO:0036211,GO:0043170,GO:0043412,GO:0044237,GO:0044238,GO:0044260,GO:0044267,GO:0044424,GO:0044464,GO:0071704,GO:0140096,GO:1901564											Bacteria	1MU2Q@1224,1RNHI@1236,1YEBU@136841,COG2334@1,COG2334@2	NA|NA|NA	F	A protein kinase that phosphorylates Ser and Thr residues. Probably acts to suppress the effects of stress linked to accumulation of reactive oxygen species. Probably involved in the extracytoplasmic stress response
NFLLPIFG_00731	287.DR97_3455	2.3e-131	474.9	Pseudomonas aeruginosa group	modE	GO:0005575,GO:0005622,GO:0005623,GO:0005737,GO:0005829,GO:0044424,GO:0044444,GO:0044464		ko:K02019,ko:K05772	ko02010,map02010	M00186			ko00000,ko00001,ko00002,ko02000,ko03000	3.A.1.6.2,3.A.1.6.4			Bacteria	1P9SX@1224,1RMES@1236,1YDIM@136841,COG2005@1,COG2005@2,COG3585@1,COG3585@2	NA|NA|NA	H	ModE family transcriptional regulator
NFLLPIFG_00732	287.DR97_3456	2.6e-52	211.1	Gammaproteobacteria	yfiM			ko:K05811					ko00000				Bacteria	1N1EG@1224,1S9DQ@1236,COG5544@1,COG5544@2	NA|NA|NA	S	Required for high salt suppression of motility
NFLLPIFG_00733	287.DR97_3457	1.4e-114	419.1	Pseudomonas aeruginosa group	comF	GO:0006139,GO:0006259,GO:0006308,GO:0006725,GO:0006807,GO:0008150,GO:0008152,GO:0009056,GO:0009057,GO:0009987,GO:0015976,GO:0019439,GO:0034641,GO:0034655,GO:0043170,GO:0044237,GO:0044238,GO:0044248,GO:0044260,GO:0044265,GO:0044270,GO:0046483,GO:0046700,GO:0071704,GO:0090304,GO:1901360,GO:1901361,GO:1901575											Bacteria	1RHAV@1224,1S64Q@1236,1YCUF@136841,COG1040@1,COG1040@2	NA|NA|NA	S	Competence protein
NFLLPIFG_00734	287.DR97_3458	9.7e-46	189.1	Pseudomonas aeruginosa group													Bacteria	1ND37@1224,1SIJE@1236,1YGWX@136841,2E6CJ@1,33109@2	NA|NA|NA	S	(MFS) transporter
NFLLPIFG_00735	287.DR97_3459	6.7e-170	603.2	Pseudomonas aeruginosa group				ko:K09681					ko00000,ko03000				Bacteria	1MU3N@1224,1RSDJ@1236,1YDW8@136841,COG0583@1,COG0583@2	NA|NA|NA	K	LysR substrate binding domain
NFLLPIFG_00736	287.DR97_3460	2.4e-141	508.1	Gammaproteobacteria				ko:K07160					ko00000				Bacteria	1MUYV@1224,1RY7K@1236,COG1540@1,COG1540@2	NA|NA|NA	S	Belongs to the UPF0271 (lamB) family
NFLLPIFG_00737	287.DR97_3461	1.8e-37	161.4	Gammaproteobacteria	accB_2		2.3.1.12,6.4.1.1	ko:K00627,ko:K01960,ko:K02160	ko00010,ko00020,ko00061,ko00620,ko00640,ko00720,ko01100,ko01110,ko01120,ko01130,ko01200,ko01212,ko01230,map00010,map00020,map00061,map00620,map00640,map00720,map01100,map01110,map01120,map01130,map01200,map01212,map01230	M00082,M00173,M00307,M00376,M00620	R00209,R00344,R00742,R02569	RC00004,RC00040,RC00367,RC02742,RC02857	br01601,ko00000,ko00001,ko00002,ko01000				Bacteria	1N90D@1224,1SBCU@1236,COG0511@1,COG0511@2	NA|NA|NA	I	first, biotin carboxylase catalyzes the carboxylation of the carrier protein and then the transcarboxylase transfers the carboxyl group to form malonyl-CoA
NFLLPIFG_00738	287.DR97_3462	3.2e-256	890.6	Pseudomonas aeruginosa group	accC3	GO:0003674,GO:0003824,GO:0004075,GO:0005575,GO:0005622,GO:0005623,GO:0005737,GO:0005829,GO:0006082,GO:0006629,GO:0006631,GO:0006633,GO:0008150,GO:0008152,GO:0008610,GO:0009058,GO:0009889,GO:0009890,GO:0009892,GO:0009987,GO:0010565,GO:0016053,GO:0016874,GO:0016879,GO:0019216,GO:0019217,GO:0019222,GO:0019752,GO:0031323,GO:0031324,GO:0031326,GO:0031327,GO:0032787,GO:0042304,GO:0043436,GO:0044237,GO:…	6.3.4.14,6.4.1.1,6.4.1.2	ko:K01959,ko:K01961	ko00020,ko00061,ko00620,ko00640,ko00720,ko01100,ko01110,ko01120,ko01130,ko01200,ko01212,ko01230,map00020,map00061,map00620,map00640,map00720,map01100,map01110,map01120,map01130,map01200,map01212,map01230	M00082,M00173,M00376,M00620	R00344,R00742,R04385	RC00040,RC00253,RC00367	ko00000,ko00001,ko00002,ko01000				Bacteria	1MU4H@1224,1RMNB@1236,1YESY@136841,COG0439@1,COG0439@2	NA|NA|NA	I	An AccC homodimer forms the biotin carboxylase subunit of the acetyl CoA carboxylase, an enzyme that catalyzes the formation of malonyl-CoA, which in turn controls the rate of fatty acid metabolism
NFLLPIFG_00739	287.DR97_3463	6e-168	596.7	Pseudomonas aeruginosa group			6.3.4.6	ko:K01941	ko00220,ko00791,ko01100,map00220,map00791,map01100		R00774	RC00378	ko00000,ko00001,ko01000				Bacteria	1PDPV@1224,1RXAG@1236,1YK5Q@136841,COG2049@1,COG2049@2	NA|NA|NA	E	Allophanate hydrolase subunit 1
NFLLPIFG_00740	287.DR97_3464	8.1e-182	642.9	Gammaproteobacteria	kipA		3.5.1.54,6.3.4.6	ko:K01457,ko:K01941	ko00220,ko00791,ko01100,ko01120,map00220,map00791,map01100,map01120		R00005,R00774	RC00378,RC02756	ko00000,ko00001,ko01000				Bacteria	1QTTZ@1224,1T1H5@1236,COG1984@1,COG1984@2	NA|NA|NA	E	Allophanate hydrolase subunit 2
NFLLPIFG_00741	587753.EY04_18050	1.4e-99	369.8	Gammaproteobacteria	etfD			ko:K07345	ko05133,map05133				ko00000,ko00001,ko02035,ko02044				Bacteria	1R9JR@1224,1RY0Z@1236,COG3539@1,COG3539@2	NA|NA|NA	NU	Fimbrial protein
NFLLPIFG_00742	287.DR97_3467	4.2e-89	334.3	Bacteria				ko:K07346					ko00000,ko02035,ko02044,ko03110				Bacteria	COG3121@1,COG3121@2	NA|NA|NA	NU	pilus organization
NFLLPIFG_00743	287.DR97_3468	4.7e-199	700.3	Pseudomonas aeruginosa group	bioB	GO:0003674,GO:0003824,GO:0004076,GO:0005488,GO:0005575,GO:0005618,GO:0005623,GO:0005886,GO:0006082,GO:0006732,GO:0006766,GO:0006767,GO:0006768,GO:0006790,GO:0006807,GO:0008150,GO:0008152,GO:0009058,GO:0009102,GO:0009108,GO:0009110,GO:0009987,GO:0016020,GO:0016053,GO:0016740,GO:0016782,GO:0016783,GO:0017144,GO:0018130,GO:0019752,GO:0030312,GO:0032787,GO:0034641,GO:0042364,GO:0043436,GO:0043603,GO:…	2.8.1.6	ko:K01012	ko00780,ko01100,map00780,map01100	M00123,M00573,M00577	R01078	RC00441	ko00000,ko00001,ko00002,ko01000			iNJ661.Rv1589,iZ_1308.Z0994	Bacteria	1MVFF@1224,1RMEQ@1236,1YDS8@136841,COG0502@1,COG0502@2	NA|NA|NA	H	Catalyzes the conversion of dethiobiotin (DTB) to biotin by the insertion of a sulfur atom into dethiobiotin via a radical- based mechanism
NFLLPIFG_00744	287.DR97_3469	3.4e-222	777.3	Pseudomonas aeruginosa group	bioF	GO:0003674,GO:0003824,GO:0005488,GO:0006082,GO:0006732,GO:0006766,GO:0006767,GO:0006768,GO:0006790,GO:0006807,GO:0008144,GO:0008150,GO:0008152,GO:0008710,GO:0009058,GO:0009102,GO:0009108,GO:0009110,GO:0009987,GO:0016053,GO:0016740,GO:0016746,GO:0016747,GO:0017144,GO:0018130,GO:0019752,GO:0019842,GO:0030170,GO:0032787,GO:0034641,GO:0036094,GO:0042364,GO:0043167,GO:0043168,GO:0043436,GO:0043603,GO:…	2.3.1.47,2.8.1.6	ko:K00652,ko:K01012	ko00780,ko01100,map00780,map01100	M00123,M00573,M00577	R01078,R03210,R10124	RC00004,RC00039,RC00441,RC02725	ko00000,ko00001,ko00002,ko01000,ko01007			iEC55989_1330.EC55989_0819,iECO111_1330.ECO111_0837,iECO26_1355.ECO26_0902,iSDY_1059.SDY_0830	Bacteria	1MVVH@1224,1RNS6@1236,1YDY0@136841,COG0156@1,COG0156@2	NA|NA|NA	H	Catalyzes the decarboxylative condensation of pimeloyl- acyl-carrier protein and L-alanine to produce 8-amino-7- oxononanoate (AON), acyl-carrier protein , and carbon dioxide
NFLLPIFG_00745	287.DR97_3470	4.2e-135	487.3	Pseudomonas aeruginosa group	bioH		3.1.1.85	ko:K02170	ko00780,ko01100,map00780,map01100	M00572	R09725	RC00460,RC00461	ko00000,ko00001,ko00002,ko01000				Bacteria	1QTU1@1224,1T1H7@1236,1YFRK@136841,COG1073@1,COG1073@2	NA|NA|NA	S	Alpha/beta hydrolase family
NFLLPIFG_00746	287.DR97_3471	3.9e-153	547.4	Pseudomonas aeruginosa group	bioC	GO:0003674,GO:0003824,GO:0004141,GO:0005575,GO:0005622,GO:0005623,GO:0005737,GO:0006082,GO:0006732,GO:0006766,GO:0006767,GO:0006768,GO:0006790,GO:0006807,GO:0008150,GO:0008152,GO:0008168,GO:0008171,GO:0008757,GO:0009058,GO:0009102,GO:0009108,GO:0009110,GO:0009987,GO:0010340,GO:0016053,GO:0016740,GO:0016741,GO:0016787,GO:0016788,GO:0016874,GO:0016879,GO:0016882,GO:0017144,GO:0018130,GO:0019752,GO:…	2.1.1.197	ko:K02169	ko00780,ko01100,map00780,map01100	M00572	R09543	RC00003,RC00460	ko00000,ko00001,ko00002,ko01000			iECP_1309.ECP_0791,iSBO_1134.SBO_0664,iSFV_1184.SFV_0760,iSF_1195.SF0727,iSFxv_1172.SFxv_0792,iSSON_1240.SSON_0756,iS_1188.S0768,iSbBS512_1146.SbBS512_E2575	Bacteria	1PA5F@1224,1RY7A@1236,1YDS6@136841,COG0500@1,COG2226@2	NA|NA|NA	H	Converts the free carboxyl group of a malonyl-thioester to its methyl ester by transfer of a methyl group from S-adenosyl- L-methionine (SAM). It allows to synthesize pimeloyl-ACP via the fatty acid synthetic pathway
NFLLPIFG_00747	287.DR97_3472	1.5e-118	432.2	Pseudomonas aeruginosa group	bioD	GO:0000166,GO:0000287,GO:0003674,GO:0003824,GO:0004141,GO:0005488,GO:0005524,GO:0005575,GO:0005622,GO:0005623,GO:0005737,GO:0005829,GO:0006082,GO:0006732,GO:0006766,GO:0006767,GO:0006768,GO:0006790,GO:0006807,GO:0008144,GO:0008150,GO:0008152,GO:0009058,GO:0009102,GO:0009108,GO:0009110,GO:0009987,GO:0016053,GO:0016874,GO:0016879,GO:0016882,GO:0017076,GO:0017144,GO:0018130,GO:0019752,GO:0030554,GO:…	6.3.3.3	ko:K01935	ko00780,ko01100,map00780,map01100	M00123,M00573,M00577	R03182	RC00868	ko00000,ko00001,ko00002,ko01000			iEC55989_1330.EC55989_0821,iECIAI1_1343.ECIAI1_0813,iECO103_1326.ECO103_0813,iECO111_1330.ECO111_0839,iECO26_1355.ECO26_0904,iECSE_1348.ECSE_0831,iECW_1372.ECW_m0833,iEKO11_1354.EKO11_3108,iEcE24377_1341.EcE24377A_0841,iSFV_1184.SFV_0761,iSSON_1240.SSON_0757,iWFL_1372.ECW_m0833,ic_1306.c0858	Bacteria	1RDRK@1224,1RSHS@1236,1YDMG@136841,COG0132@1,COG0132@2	NA|NA|NA	H	Catalyzes a mechanistically unusual reaction, the ATP- dependent insertion of CO2 between the N7 and N8 nitrogen atoms of 7,8-diaminopelargonic acid (DAPA) to form an ureido ring
NFLLPIFG_00748	287.DR97_3473	2.6e-30	137.5	Pseudomonas aeruginosa group													Bacteria	1NHZE@1224,1SGC1@1236,1YH6J@136841,2EICV@1,33C47@2	NA|NA|NA
NFLLPIFG_00749	287.DR97_3474	0	1222.2	Pseudomonas aeruginosa group	acd		1.3.8.1	ko:K00248	ko00071,ko00280,ko00650,ko01100,ko01110,ko01120,ko01200,ko01212,map00071,map00280,map00650,map01100,map01110,map01120,map01200,map01212		R01175,R01178,R02661,R03172,R04751	RC00052,RC00068,RC00076,RC00120,RC00148	ko00000,ko00001,ko01000				Bacteria	1MU20@1224,1RNV1@1236,1YD88@136841,COG1960@1,COG1960@2	NA|NA|NA	I	Acyl-CoA dehydrogenase N terminal
NFLLPIFG_00750	287.DR97_3475	0	1196.8	Pseudomonas aeruginosa group	acd		1.3.8.1	ko:K00248	ko00071,ko00280,ko00650,ko01100,ko01110,ko01120,ko01200,ko01212,map00071,map00280,map00650,map01100,map01110,map01120,map01200,map01212		R01175,R01178,R02661,R03172,R04751	RC00052,RC00068,RC00076,RC00120,RC00148	ko00000,ko00001,ko01000				Bacteria	1MU20@1224,1RNV1@1236,1YDDF@136841,COG1960@1,COG1960@2	NA|NA|NA	I	Acyl-CoA dehydrogenase N terminal
NFLLPIFG_00751	287.DR97_3476	0	1177.9	Pseudomonas aeruginosa group	acd		1.3.8.1,1.3.8.7	ko:K00248,ko:K00249	ko00071,ko00280,ko00410,ko00640,ko00650,ko01100,ko01110,ko01120,ko01130,ko01200,ko01212,ko03320,map00071,map00280,map00410,map00640,map00650,map01100,map01110,map01120,map01130,map01200,map01212,map03320	M00013,M00036,M00087	R00924,R01175,R01178,R01279,R02661,R03172,R03777,R03857,R03990,R04095,R04432,R04751,R04754	RC00052,RC00068,RC00076,RC00095,RC00120,RC00148,RC00246	ko00000,ko00001,ko00002,ko01000				Bacteria	1MU20@1224,1RNV1@1236,1YCZK@136841,COG1960@1,COG1960@2	NA|NA|NA	I	Acyl-CoA dehydrogenase N terminal
NFLLPIFG_00752	287.DR97_3477	4.5e-293	1013.1	Pseudomonas aeruginosa group	nirN		1.7.2.1,1.7.99.1	ko:K15864,ko:K19345	ko00910,ko01120,map00910,map01120	M00529	R00143,R00783,R00785	RC00086,RC02797	ko00000,ko00001,ko00002,ko01000				Bacteria	1PYK3@1224,1RR3N@1236,1YIX0@136841,COG2010@1,COG2010@2,COG3391@1,COG3391@2	NA|NA|NA	C	Cytochrome D1 heme domain
NFLLPIFG_00753	287.DR97_3478	1.4e-153	548.9	Pseudomonas aeruginosa group	cysG		1.3.1.76,2.1.1.107,4.2.1.75,4.99.1.3,4.99.1.4	ko:K02302,ko:K02303,ko:K03795,ko:K13542	ko00860,ko01100,ko01110,ko01120,map00860,map01100,map01110,map01120	M00121	R02864,R03165,R03194,R03947,R05807	RC00003,RC00871,RC01012,RC01034,RC01861	ko00000,ko00001,ko00002,ko01000				Bacteria	1MUI0@1224,1RM9V@1236,1YIGJ@136841,COG0007@1,COG0007@2	NA|NA|NA	H	Tetrapyrrole (Corrin/Porphyrin) Methylases
NFLLPIFG_00754	287.DR97_3479	1.2e-229	802	Pseudomonas aeruginosa group	nirJ			ko:K22226					ko00000				Bacteria	1MUQP@1224,1RSKA@1236,1YJD8@136841,COG0535@1,COG0535@2	NA|NA|NA	C	4Fe-4S single cluster domain
NFLLPIFG_00755	287.DR97_3480	4.9e-93	347.1	Pseudomonas aeruginosa group	nirH												Bacteria	1RCY6@1224,1S7GD@1236,1YJKC@136841,COG1522@1,COG1522@2	NA|NA|NA	K	Nitrite reductase heme biosynthesis H protein
NFLLPIFG_00756	287.DR97_3481	3.1e-80	304.3	Pseudomonas aeruginosa group	nirG												Bacteria	1RIKY@1224,1S8HH@1236,1YJQU@136841,COG1522@1,COG1522@2	NA|NA|NA	K	heme biosynthesis protein
NFLLPIFG_00757	287.DR97_3482	2.2e-96	358.2	Pseudomonas aeruginosa group	nirL												Bacteria	1NVYY@1224,1S620@1236,1YJP3@136841,COG1522@1,COG1522@2	NA|NA|NA	K	COG1522 Transcriptional regulators
NFLLPIFG_00758	287.DR97_3483	1.5e-77	295.4	Gammaproteobacteria													Bacteria	1RHD9@1224,1S6TQ@1236,COG1522@1,COG1522@2	NA|NA|NA	K	transcriptional
NFLLPIFG_00759	287.DR97_3484	3.6e-232	810.4	Pseudomonas aeruginosa group	nirF	GO:0005575,GO:0005622,GO:0005623,GO:0005737,GO:0044424,GO:0044464		ko:K19345					ko00000				Bacteria	1QD5Q@1224,1RYUT@1236,1YKQ8@136841,COG3391@1,COG3391@2	NA|NA|NA	S	Cytochrome D1 heme domain
NFLLPIFG_00760	287.DR97_3485	8.7e-65	252.7	Pseudomonas aeruginosa group	nirC	GO:0005575,GO:0005623,GO:0042597,GO:0044464		ko:K19344					ko00000				Bacteria	1N73U@1224,1SFGZ@1236,1YK2T@136841,COG2010@1,COG2010@2	NA|NA|NA	C	Cytochrome C oxidase, cbb3-type, subunit III
NFLLPIFG_00761	287.DR97_3486	1.8e-53	214.9	Pseudomonas aeruginosa group	nirM			ko:K08738	ko00920,ko01100,ko01120,ko01524,ko02020,ko04115,ko04210,ko04214,ko04215,ko04932,ko05010,ko05012,ko05014,ko05016,ko05134,ko05145,ko05152,ko05161,ko05164,ko05167,ko05168,ko05200,ko05210,ko05222,ko05416,map00920,map01100,map01120,map01524,map02020,map04115,map04210,map04214,map04215,map04932,map05010,map05012,map05014,map05016,map05134,map05145,map05152,map05161,map05164,map05167,map05168,map05200,m…	M00595	R10151	RC03151,RC03152	ko00000,ko00001,ko00002	3.D.4.6			Bacteria	1N6UN@1224,1SCRY@1236,1YH1M@136841,COG4654@1,COG4654@2	NA|NA|NA	C	Cytochrome C oxidase, cbb3-type, subunit III
NFLLPIFG_00762	287.DR97_3487	0	1161.7	Pseudomonas aeruginosa group	nirS	GO:0005575,GO:0005623,GO:0042597,GO:0044464	1.7.2.1,1.7.99.1	ko:K15864	ko00910,ko01120,map00910,map01120	M00529	R00143,R00783,R00785	RC00086,RC02797	ko00000,ko00001,ko00002,ko01000				Bacteria	1N3PN@1224,1RNS0@1236,1YIQ9@136841,COG2010@1,COG2010@2	NA|NA|NA	C	Cytochrome D1 heme domain
NFLLPIFG_00763	287.DR97_3488	6.2e-148	530	Pseudomonas aeruginosa group	norQ			ko:K04748			R00294	RC02794	ko00000	3.D.4.10			Bacteria	1MXIW@1224,1RN7C@1236,1YD94@136841,COG0714@1,COG0714@2	NA|NA|NA	S	CbbQ/NirQ/NorQ C-terminal
NFLLPIFG_00764	287.DR97_3489	8.9e-96	356.3	Pseudomonas aeruginosa group	norE			ko:K02164			R00294	RC02794	ko00000	3.D.4.10			Bacteria	1RG3S@1224,1S75W@1236,1YG93@136841,COG1845@1,COG1845@2	NA|NA|NA	C	Cytochrome c oxidase subunit III
NFLLPIFG_00765	287.DR97_3490	2.2e-38	164.5	Pseudomonas aeruginosa group													Bacteria	1PBQN@1224,1TBE1@1236,1YH9C@136841,2DJI4@1,3067N@2	NA|NA|NA	S	Prokaryotic Cytochrome C oxidase subunit IV
NFLLPIFG_00766	287.DR97_3491	3.3e-82	310.8	Pseudomonas aeruginosa group	norC	GO:0005575,GO:0005623,GO:0005886,GO:0016020,GO:0044464,GO:0071944		ko:K02305	ko00910,ko01120,map00910,map01120	M00529	R00294	RC02794	ko00000,ko00001,ko00002	3.D.4.10			Bacteria	1RDSI@1224,1S4BC@1236,1YG2E@136841,COG2010@1,COG2010@2	NA|NA|NA	C	Cytochrome c
NFLLPIFG_00767	287.DR97_3492	9e-267	925.6	Pseudomonas aeruginosa group	norB	GO:0003674,GO:0003824,GO:0008150,GO:0008152,GO:0016491,GO:0016661,GO:0016662,GO:0016966,GO:0055114	1.7.2.5	ko:K04561	ko00910,ko01120,map00910,map01120	M00529	R00294	RC02794	ko00000,ko00001,ko00002,ko01000	3.D.4.10			Bacteria	1MVT1@1224,1RQ01@1236,1YFM5@136841,COG3256@1,COG3256@2	NA|NA|NA	C	Cytochrome C and Quinol oxidase polypeptide I
NFLLPIFG_00768	287.DR97_3493	0	1219.9	Pseudomonas aeruginosa group	norD			ko:K02448			R00294	RC02794	ko00000	3.D.4.10			Bacteria	1MVBZ@1224,1RNN3@1236,1YEKI@136841,COG4548@1,COG4548@2	NA|NA|NA	P	von Willebrand factor (vWF) type A domain
NFLLPIFG_00769	287.DR97_3494	1.2e-31	141.7	Pseudomonas aeruginosa group													Bacteria	1QFAF@1224,1TCG6@1236,1YKAV@136841,2AS6U@1,31HJS@2	NA|NA|NA
NFLLPIFG_00770	287.DR97_3495	5.1e-122	443.7	Pseudomonas aeruginosa group	dnr			ko:K01420,ko:K21563					ko00000,ko03000				Bacteria	1R5P7@1224,1S6X3@1236,1YF0M@136841,COG0664@1,COG0664@2	NA|NA|NA	K	helix_turn_helix, cAMP Regulatory protein
NFLLPIFG_00771	287.DR97_3496	3.5e-160	570.9	Pseudomonas aeruginosa group	cynR			ko:K11921					ko00000,ko03000				Bacteria	1Q9U7@1224,1SBE6@1236,1YKV6@136841,COG0583@1,COG0583@2	NA|NA|NA	K	LysR substrate binding domain
NFLLPIFG_00772	287.DR97_3497	1.3e-141	508.8	Pseudomonas aeruginosa group	yiiM	GO:0005575,GO:0005622,GO:0005623,GO:0005737,GO:0005829,GO:0008150,GO:0008152,GO:0009056,GO:0009404,GO:0009407,GO:0009636,GO:0009987,GO:0019748,GO:0042221,GO:0044237,GO:0044248,GO:0044424,GO:0044444,GO:0044464,GO:0050896,GO:0098754											Bacteria	1RAPM@1224,1RRB8@1236,1YE6X@136841,COG2258@1,COG2258@2	NA|NA|NA	S	3-alpha domain
NFLLPIFG_00773	287.DR97_3498	1.3e-32	145.2	Pseudomonas aeruginosa group													Bacteria	1QFDJ@1224,1TCKZ@1236,1YKFA@136841,2AIY9@1,319FZ@2	NA|NA|NA
NFLLPIFG_00774	287.DR97_3499	1.3e-221	775.4	Pseudomonas aeruginosa group	argD	GO:0003674,GO:0005488,GO:0005515,GO:0008144,GO:0019842,GO:0030170,GO:0036094,GO:0042802,GO:0043167,GO:0043168,GO:0048037,GO:0050662,GO:0070279,GO:0097159,GO:1901363	2.6.1.11,2.6.1.17,2.6.1.81	ko:K00821,ko:K00840	ko00220,ko00300,ko00330,ko01100,ko01110,ko01120,ko01130,ko01210,ko01230,map00220,map00300,map00330,map01100,map01110,map01120,map01130,map01210,map01230	M00016,M00028,M00845	R02283,R04217,R04475	RC00006,RC00062	ko00000,ko00001,ko00002,ko01000,ko01007				Bacteria	1MV3C@1224,1RMV1@1236,1YCX8@136841,COG4992@1,COG4992@2	NA|NA|NA	E	Aminotransferase class-III
NFLLPIFG_00775	287.DR97_3500	4.1e-138	497.3	Pseudomonas aeruginosa group	yfeJ		6.3.5.2	ko:K01951	ko00230,ko00983,ko01100,map00230,map00983,map01100	M00050	R01230,R01231,R08244	RC00010,RC00204	ko00000,ko00001,ko00002,ko01000,ko01002				Bacteria	1MUDH@1224,1RXUZ@1236,1YG50@136841,COG0518@1,COG0518@2	NA|NA|NA	F	Glutamine amidotransferase
NFLLPIFG_00777	287.DR97_3502	4.3e-283	979.9	Proteobacteria													Bacteria	1QTU2@1224,COG2197@1,COG2197@2	NA|NA|NA	T	response regulator
NFLLPIFG_00778	287.DR97_3503	1.8e-261	907.9	Pseudomonas aeruginosa group	puuB3			ko:K09471	ko00330,ko01100,map00330,map01100	M00136	R07415	RC00062	ko00000,ko00001,ko00002,ko01000				Bacteria	1MVGP@1224,1RPNA@1236,1YDI6@136841,COG0665@1,COG0665@2	NA|NA|NA	E	FAD dependent oxidoreductase
NFLLPIFG_00779	287.DR97_3504	8.3e-99	366.3	Pseudomonas aeruginosa group	puuR_1												Bacteria	1NSVP@1224,1T9PY@1236,1YDC9@136841,COG1396@1,COG1396@2,COG1917@1,COG1917@2	NA|NA|NA	K	Helix-turn-helix XRE-family like proteins
NFLLPIFG_00780	287.DR97_3505	6.2e-164	583.6	Pseudomonas aeruginosa group				ko:K06872					ko00000				Bacteria	1PB41@1224,1S7CA@1236,1YI2K@136841,COG1512@1,COG1512@2	NA|NA|NA	S	TPM domain
NFLLPIFG_00781	287.DR97_3506	1.6e-106	392.1	Pseudomonas aeruginosa group	lemA			ko:K03744					ko00000				Bacteria	1MVH0@1224,1RS3E@1236,1YI5D@136841,COG1704@1,COG1704@2	NA|NA|NA	S	LemA family
NFLLPIFG_00782	287.DR97_3507	7e-88	330.1	Bacteria	dsbB	GO:0003674,GO:0003824,GO:0006091,GO:0006457,GO:0006950,GO:0008150,GO:0008152,GO:0009266,GO:0009408,GO:0009628,GO:0009987,GO:0015035,GO:0015036,GO:0016491,GO:0016667,GO:0022900,GO:0044237,GO:0050896,GO:0055114		ko:K03611					ko00000,ko03110	5.A.2.1		iAF1260.b1185,iB21_1397.B21_01170,iBWG_1329.BWG_1010,iEC042_1314.EC042_1234,iEC55989_1330.EC55989_1280,iECBD_1354.ECBD_2437,iECB_1328.ECB_01160,iECDH10B_1368.ECDH10B_1238,iECDH1ME8569_1439.ECDH1ME8569_1124,iECD_1391.ECD_01160,iECED1_1282.ECED1_1327,iECIAI1_1343.ECIAI1_1202,iECO103_1326.ECO103_1287,iECSP_1301.ECSP_1582,iECUMN_1333.ECUMN_1474,iECs_1301.ECs1680,iETEC_1333.ETEC_1289,iEcDH1_1363.EcDH1…	Bacteria	COG1495@1,COG1495@2	NA|NA|NA	O	protein disulfide oxidoreductase activity
NFLLPIFG_00783	287.DR97_3508	4.1e-150	537.3	Pseudomonas aeruginosa group													Bacteria	1RDF6@1224,1S43J@1236,1YKKD@136841,COG0697@1,COG0697@2	NA|NA|NA	EG	EamA-like transporter family
NFLLPIFG_00784	287.DR97_3509	4.7e-64	250.4	Pseudomonas aeruginosa group													Bacteria	1MZP7@1224,1SADS@1236,1YGCM@136841,COG3686@1,COG3686@2	NA|NA|NA	S	MAPEG family
NFLLPIFG_00785	287.DR97_3510	1e-81	309.3	Pseudomonas aeruginosa group		GO:0005575,GO:0005623,GO:0042597,GO:0044464											Bacteria	1NIC4@1224,1SIWR@1236,1YG5N@136841,COG3909@1,COG3909@2	NA|NA|NA	C	Cytochrome C'
NFLLPIFG_00786	287.DR97_3511	2.2e-51	208.4	Pseudomonas aeruginosa group	yqjC												Bacteria	1NAAB@1224,1SE1J@1236,1YH14@136841,COG1422@1,COG1422@2	NA|NA|NA	S	Protein of unknown function (DUF1090)
NFLLPIFG_00787	287.DR97_3512	1.4e-173	615.5	Pseudomonas aeruginosa group				ko:K03932					ko00000		CE1		Bacteria	1N6M6@1224,1SC01@1236,1YG27@136841,COG3509@1,COG3509@2	NA|NA|NA	Q	Esterase PHB depolymerase
NFLLPIFG_00788	287.DR97_3513	1.4e-146	525.4	Pseudomonas aeruginosa group													Bacteria	1R4AZ@1224,1S5VS@1236,1YGJ3@136841,COG1409@1,COG1409@2	NA|NA|NA	S	Calcineurin-like phosphoesterase
NFLLPIFG_00789	287.DR97_3514	1e-224	785.8	Pseudomonas aeruginosa group													Bacteria	1MV9P@1224,1RR7V@1236,1YE46@136841,COG4097@1,COG4097@2	NA|NA|NA	P	FAD-binding domain
NFLLPIFG_00790	287.DR97_3515	2.4e-220	771.2	Pseudomonas aeruginosa group	metK	GO:0000096,GO:0000166,GO:0000287,GO:0003674,GO:0003824,GO:0004478,GO:0005488,GO:0005515,GO:0005524,GO:0005575,GO:0005622,GO:0005623,GO:0005737,GO:0005829,GO:0006082,GO:0006139,GO:0006520,GO:0006534,GO:0006555,GO:0006556,GO:0006575,GO:0006725,GO:0006732,GO:0006790,GO:0006807,GO:0008144,GO:0008150,GO:0008152,GO:0009058,GO:0009066,GO:0009069,GO:0009108,GO:0009116,GO:0009119,GO:0009987,GO:0016740,GO:…	2.5.1.6	ko:K00789	ko00270,ko01100,ko01110,ko01230,map00270,map01100,map01110,map01230	M00034,M00035,M00368,M00609	R00177,R04771	RC00021,RC01211	ko00000,ko00001,ko00002,ko01000			iJN746.PP_4967,iYL1228.KPN_03375	Bacteria	1MUFQ@1224,1RNV6@1236,1YDX4@136841,COG0192@1,COG0192@2	NA|NA|NA	H	Catalyzes the formation of S-adenosylmethionine (AdoMet) from methionine and ATP. The overall synthetic reaction is composed of two sequential steps, AdoMet formation and the subsequent tripolyphosphate hydrolysis which occurs prior to release of AdoMet from the enzyme
NFLLPIFG_00791	287.DR97_3516	6.2e-185	653.3	Pseudomonas aeruginosa group				ko:K03892					ko00000,ko03000				Bacteria	1NFSV@1224,1RQT6@1236,1YDKE@136841,COG0500@1,COG0640@1,COG0640@2,COG2226@2	NA|NA|NA	KQ	helix_turn_helix, Arsenical Resistance Operon Repressor
NFLLPIFG_00792	287.DR97_3517	0	1342.4	Pseudomonas aeruginosa group	tkt		2.2.1.1	ko:K00615	ko00030,ko00710,ko01051,ko01100,ko01110,ko01120,ko01130,ko01200,ko01230,map00030,map00710,map01051,map01100,map01110,map01120,map01130,map01200,map01230	M00004,M00007,M00165,M00167	R01067,R01641,R01830,R06590	RC00032,RC00226,RC00571,RC01560	ko00000,ko00001,ko00002,ko01000				Bacteria	1MUEY@1224,1RMWP@1236,1YE1T@136841,COG0021@1,COG0021@2	NA|NA|NA	G	Catalyzes the transfer of a two-carbon ketol group from a ketose donor to an aldose acceptor, via a covalent intermediate with the cofactor thiamine pyrophosphate
NFLLPIFG_00793	287.DR97_3519	2e-210	738	Gammaproteobacteria													Bacteria	1R60R@1224,1RS6C@1236,28KHB@1,2ZA2V@2	NA|NA|NA
NFLLPIFG_00794	287.DR97_3518	6.3e-156	556.6	Pseudomonas aeruginosa group	ygbM		5.3.1.22,5.3.1.35	ko:K01816,ko:K22131	ko00630,ko01100,map00630,map01100		R01394	RC00511	ko00000,ko00001,ko01000				Bacteria	1MV53@1224,1RQF9@1236,1YF3M@136841,COG3622@1,COG3622@2	NA|NA|NA	G	Belongs to the hyi family
NFLLPIFG_00795	287.DR97_3520	3.7e-204	717.2	Pseudomonas aeruginosa group	epd	GO:0000166,GO:0003674,GO:0003824,GO:0004365,GO:0005488,GO:0005575,GO:0005622,GO:0005623,GO:0005737,GO:0005829,GO:0005975,GO:0005996,GO:0006006,GO:0006081,GO:0006725,GO:0006732,GO:0006766,GO:0006767,GO:0006793,GO:0006796,GO:0006807,GO:0008150,GO:0008152,GO:0008614,GO:0008615,GO:0009058,GO:0009108,GO:0009110,GO:0009987,GO:0016491,GO:0016620,GO:0016903,GO:0017144,GO:0018130,GO:0019318,GO:0019438,GO:…	1.2.1.12,1.2.1.72	ko:K00134,ko:K03472	ko00010,ko00710,ko00750,ko01100,ko01110,ko01120,ko01130,ko01200,ko01230,ko04066,ko05010,map00010,map00710,map00750,map01100,map01110,map01120,map01130,map01200,map01230,map04066,map05010	M00001,M00002,M00003,M00124,M00165,M00166,M00308,M00552	R01061,R01825	RC00149,RC00242	ko00000,ko00001,ko00002,ko01000,ko04131,ko04147			iYL1228.KPN_03356	Bacteria	1MU93@1224,1RMBM@1236,1YE5E@136841,COG0057@1,COG0057@2	NA|NA|NA	H	Catalyzes the NAD-dependent conversion of D-erythrose 4- phosphate to 4-phosphoerythronate
NFLLPIFG_00796	287.DR97_3521	1.6e-208	731.9	Pseudomonas aeruginosa group	pgk	GO:0003674,GO:0003824,GO:0004618,GO:0005575,GO:0005622,GO:0005623,GO:0005737,GO:0005829,GO:0005975,GO:0006082,GO:0006090,GO:0006091,GO:0006096,GO:0006139,GO:0006163,GO:0006164,GO:0006165,GO:0006725,GO:0006732,GO:0006733,GO:0006753,GO:0006754,GO:0006757,GO:0006793,GO:0006796,GO:0006807,GO:0008150,GO:0008152,GO:0009056,GO:0009058,GO:0009108,GO:0009117,GO:0009123,GO:0009124,GO:0009126,GO:0009127,GO:…	2.7.2.3,5.3.1.1	ko:K00927,ko:K01803	ko00010,ko00051,ko00562,ko00710,ko01100,ko01110,ko01120,ko01130,ko01200,ko01230,map00010,map00051,map00562,map00710,map01100,map01110,map01120,map01130,map01200,map01230	M00001,M00002,M00003,M00165,M00166,M00308,M00552	R01015,R01512	RC00002,RC00043,RC00423	ko00000,ko00001,ko00002,ko01000,ko04147			iSbBS512_1146.SbBS512_E3351	Bacteria	1MUNU@1224,1RMUQ@1236,1YCWU@136841,COG0126@1,COG0126@2	NA|NA|NA	F	Phosphoglycerate kinase
NFLLPIFG_00797	1123519.PSJM300_01835	1.2e-07	62	Pseudomonas stutzeri group													Bacteria	1QDPP@1224,1T9S8@1236,1Z3HV@136846,2B7XX@1,3214Y@2	NA|NA|NA
NFLLPIFG_00798	287.DR97_3523	1.5e-61	241.9	Pseudomonas aeruginosa group													Bacteria	1QEDK@1224,1TB08@1236,1YGUQ@136841,2AZAD@1,31RHN@2	NA|NA|NA	S	Membrane-bound lysozyme-inhibitor of c-type lysozyme
NFLLPIFG_00799	287.DR97_3524	4.1e-203	713.8	Pseudomonas aeruginosa group	fba		4.1.2.13	ko:K01624	ko00010,ko00030,ko00051,ko00680,ko00710,ko01100,ko01110,ko01120,ko01130,ko01200,ko01230,map00010,map00030,map00051,map00680,map00710,map01100,map01110,map01120,map01130,map01200,map01230	M00001,M00003,M00165,M00167,M00344,M00345	R01068,R01070,R01829,R02568	RC00438,RC00439,RC00603,RC00604	ko00000,ko00001,ko00002,ko01000			iJN746.PP_4960	Bacteria	1MURX@1224,1RQUC@1236,1YCXY@136841,COG0191@1,COG0191@2	NA|NA|NA	G	Class II
NFLLPIFG_00800	287.DR97_3525	4.6e-85	320.5	Pseudomonas aeruginosa group													Bacteria	1QEC6@1224,1TAYD@1236,1YGS2@136841,2AXV2@1,31PW9@2	NA|NA|NA
NFLLPIFG_00801	287.DR97_3526	3.9e-80	303.9	Pseudomonas aeruginosa group													Bacteria	1RHQX@1224,1SYCR@1236,1YGS6@136841,COG4319@1,COG4319@2	NA|NA|NA	S	SnoaL-like domain
NFLLPIFG_00802	287.DR97_3528	8.7e-139	499.6	Pseudomonas aeruginosa group													Bacteria	1R51W@1224,1SFJF@1236,1YJ23@136841,COG0500@1,COG2226@2	NA|NA|NA	Q	Methyltransferase domain
NFLLPIFG_00803	287.DR97_3527	3.8e-226	790.4	Pseudomonas aeruginosa group	yhiN	GO:0005575,GO:0005622,GO:0005623,GO:0005737,GO:0005829,GO:0044424,GO:0044444,GO:0044464		ko:K07007					ko00000				Bacteria	1MUGC@1224,1RNCW@1236,1YEFA@136841,COG2081@1,COG2081@2	NA|NA|NA	S	HI0933-like protein
NFLLPIFG_00804	287.DR97_3529	2.5e-86	324.7	Pseudomonas aeruginosa group	ygjP			ko:K07043					ko00000				Bacteria	1RDJ9@1224,1S45M@1236,1YG0W@136841,COG1451@1,COG1451@2	NA|NA|NA	S	Protein of unknown function DUF45
NFLLPIFG_00805	287.DR97_3530	1.1e-119	436	Pseudomonas aeruginosa group	yieH		3.1.3.18	ko:K01091	ko00630,ko01100,ko01110,ko01130,map00630,map01100,map01110,map01130		R01334	RC00017	ko00000,ko00001,ko01000				Bacteria	1RC0Z@1224,1S24M@1236,1YH9D@136841,COG0637@1,COG0637@2	NA|NA|NA	S	Haloacid dehalogenase-like hydrolase
NFLLPIFG_00806	287.DR97_3531	2.9e-60	237.7	Gammaproteobacteria	yhaI												Bacteria	1MZJ4@1224,1SA1N@1236,COG3152@1,COG3152@2	NA|NA|NA	S	Membrane
NFLLPIFG_00807	287.DR97_3532	3.9e-170	604	Gammaproteobacteria		GO:0003674,GO:0003824,GO:0006081,GO:0006082,GO:0006089,GO:0008150,GO:0008152,GO:0009056,GO:0009058,GO:0009438,GO:0009987,GO:0016053,GO:0016829,GO:0016835,GO:0016836,GO:0019172,GO:0019243,GO:0019249,GO:0019752,GO:0032787,GO:0042180,GO:0042182,GO:0043436,GO:0044237,GO:0044248,GO:0044249,GO:0044281,GO:0044282,GO:0044283,GO:0046185,GO:0046394,GO:0051596,GO:0061727,GO:0071704,GO:0072330,GO:1901575,GO:…		ko:K18991		M00647			ko00000,ko00002,ko03000				Bacteria	1RGDV@1224,1T1H8@1236,COG1917@1,COG1917@2,COG4977@1,COG4977@2	NA|NA|NA	K	Protein involved in DNA binding, protein binding, sequence-specific DNA binding, sequence-specific DNA binding transcription factor activity, regulation of transcription DNA-dependent and regulation of transcription
NFLLPIFG_00808	287.DR97_3534	2.5e-53	214.5	Pseudomonas aeruginosa group	VY92_04715		4.1.1.44	ko:K01607	ko00362,ko01100,ko01120,ko01220,map00362,map01100,map01120,map01220		R03470	RC00938	ko00000,ko00001,ko01000				Bacteria	1RHZ1@1224,1SFWF@1236,1YJQK@136841,COG0599@1,COG0599@2	NA|NA|NA	O	Antioxidant protein with alkyl hydroperoxidase activity. Required for the reduction of the AhpC active site cysteine residues and for the regeneration of the AhpC enzyme activity
NFLLPIFG_00809	287.DR97_3533	4.7e-88	330.5	Pseudomonas aeruginosa group													Bacteria	1QFC6@1224,1TCIW@1236,1YKDF@136841,2AS8D@1,31HMG@2	NA|NA|NA
NFLLPIFG_00810	1123020.AUIE01000018_gene2908	1.9e-19	100.9	Pseudomonas aeruginosa group	yqaE												Bacteria	1N7K3@1224,1SCD8@1236,1YGXG@136841,COG0401@1,COG0401@2	NA|NA|NA	S	Proteolipid membrane potential modulator
NFLLPIFG_00811	287.DR97_3536	1.7e-84	318.5	Gammaproteobacteria													Bacteria	1NYXR@1224,1SR0R@1236,2DX2K@1,32V2K@2	NA|NA|NA
NFLLPIFG_00812	287.DR97_3537	3.9e-89	334	Gammaproteobacteria													Bacteria	1MYE2@1224,1SQNP@1236,2DM71@1,31ZQF@2	NA|NA|NA
NFLLPIFG_00813	287.DR97_3538	3.1e-59	234.2	Gammaproteobacteria													Bacteria	1NMVB@1224,1T1H9@1236,2DSAM@1,33F91@2	NA|NA|NA	S	SMI1 / KNR4 family (SUKH-1)
NFLLPIFG_00814	287.DR97_3539	1.6e-111	408.7	Gammaproteobacteria													Bacteria	1N4Z1@1224,1SB1Y@1236,2EGH2@1,33A95@2	NA|NA|NA	S	Domain of unknown function (DUF4375)
NFLLPIFG_00815	287.DR97_3540	0	1802.3	Gammaproteobacteria				ko:K10439,ko:K21429	ko02010,ko02030,map02010,map02030	M00212			ko00000,ko00001,ko00002,ko01002,ko02000	3.A.1.2.1,3.A.1.2.13,3.A.1.2.19			Bacteria	1QQQ2@1224,1RRG1@1236,COG1879@1,COG1879@2	NA|NA|NA	G	Peptidase M60-like family
NFLLPIFG_00817	287.DR97_3542	5.1e-212	743.4	Pseudomonas aeruginosa group													Bacteria	1MV69@1224,1RM9J@1236,1YDHT@136841,COG3177@1,COG3177@2	NA|NA|NA	S	Domain of unknown function (DUF4172)
NFLLPIFG_00819	1395571.TMS3_0100140	3e-293	1013.8	Gammaproteobacteria			2.7.7.49	ko:K00986,ko:K07451					ko00000,ko01000,ko02048				Bacteria	1MVI1@1224,1RMWW@1236,COG1403@1,COG1403@2,COG3344@1,COG3344@2	NA|NA|NA	L	reverse transcriptase
NFLLPIFG_00820	287.DR97_3544	0	2477.2	Pseudomonas aeruginosa group													Bacteria	1MU2C@1224,1RM8A@1236,1YE8V@136841,COG0834@1,COG0834@2,COG2202@1,COG2202@2,COG5001@1,COG5001@2	NA|NA|NA	T	Diguanylate cyclase
NFLLPIFG_00821	287.DR97_3545	0	1090.1	Pseudomonas aeruginosa group	rpoD	GO:0000988,GO:0000990,GO:0003674,GO:0005575,GO:0005622,GO:0005623,GO:0005737,GO:0005829,GO:0006139,GO:0006351,GO:0006352,GO:0006355,GO:0006725,GO:0006807,GO:0006950,GO:0008150,GO:0008152,GO:0009058,GO:0009059,GO:0009266,GO:0009408,GO:0009628,GO:0009889,GO:0009987,GO:0010467,GO:0010468,GO:0010556,GO:0016070,GO:0016987,GO:0018130,GO:0019219,GO:0019222,GO:0019438,GO:0031323,GO:0031326,GO:0032774,GO:…		ko:K03086					ko00000,ko03021				Bacteria	1MVNJ@1224,1RMQI@1236,1YD7A@136841,COG0568@1,COG0568@2	NA|NA|NA	K	Sigma factors are initiation factors that promote the attachment of RNA polymerase to specific initiation sites and are then released. This sigma factor is the primary sigma factor during exponential growth
NFLLPIFG_00822	287.DR97_3546	0	1312.4	Pseudomonas aeruginosa group	dnaG	GO:0003674,GO:0003824,GO:0003896,GO:0003899,GO:0005488,GO:0005575,GO:0005622,GO:0005623,GO:0005737,GO:0006139,GO:0006259,GO:0006260,GO:0006261,GO:0006269,GO:0006725,GO:0006807,GO:0008150,GO:0008152,GO:0008270,GO:0009058,GO:0009059,GO:0009987,GO:0016070,GO:0016740,GO:0016772,GO:0016779,GO:0018130,GO:0019438,GO:0032774,GO:0034062,GO:0034641,GO:0034645,GO:0034654,GO:0043167,GO:0043169,GO:0043170,GO:…		ko:K02316	ko03030,map03030				ko00000,ko00001,ko01000,ko03032				Bacteria	1MUHC@1224,1RMGA@1236,1YF1J@136841,COG0358@1,COG0358@2	NA|NA|NA	L	RNA polymerase that catalyzes the synthesis of short RNA molecules used as primers for DNA polymerase during DNA replication
NFLLPIFG_00823	287.DR97_3547	2.7e-71	274.6	Gammaproteobacteria	yqeY			ko:K09117					ko00000				Bacteria	1RGZS@1224,1S61A@1236,COG1610@1,COG1610@2	NA|NA|NA	S	GatB YqeY
NFLLPIFG_00824	1149133.ppKF707_5613	1.3e-28	131.7	Pseudomonas aeruginosa group	rpsU	GO:0000028,GO:0003674,GO:0003735,GO:0005198,GO:0005575,GO:0005622,GO:0005623,GO:0005737,GO:0005829,GO:0005840,GO:0006412,GO:0006518,GO:0006807,GO:0006996,GO:0008150,GO:0008152,GO:0009058,GO:0009059,GO:0009987,GO:0010467,GO:0015935,GO:0016043,GO:0019538,GO:0022607,GO:0022613,GO:0022618,GO:0022626,GO:0022627,GO:0032991,GO:0034622,GO:0034641,GO:0034645,GO:0042254,GO:0042255,GO:0042274,GO:0043043,GO:…		ko:K02970	ko03010,map03010	M00178			br01610,ko00000,ko00001,ko00002,ko03011				Bacteria	1MZCC@1224,1S8QZ@1236,1YGQX@136841,COG0828@1,COG0828@2	NA|NA|NA	J	Belongs to the bacterial ribosomal protein bS21 family
NFLLPIFG_00825	287.DR97_3549	8e-196	689.5	Pseudomonas aeruginosa group	tsaD	GO:0000287,GO:0000408,GO:0002949,GO:0003674,GO:0003824,GO:0004175,GO:0004222,GO:0005488,GO:0005506,GO:0005515,GO:0005575,GO:0005622,GO:0005623,GO:0005737,GO:0005829,GO:0006139,GO:0006396,GO:0006399,GO:0006400,GO:0006508,GO:0006725,GO:0006807,GO:0008033,GO:0008150,GO:0008152,GO:0008233,GO:0008237,GO:0009451,GO:0009987,GO:0010467,GO:0016070,GO:0016787,GO:0019538,GO:0032991,GO:0034470,GO:0034641,GO:…	2.3.1.234	ko:K01409,ko:K03070	ko02024,ko03060,ko03070,map02024,map03060,map03070	M00335	R10648	RC00070,RC00416	ko00000,ko00001,ko00002,ko01000,ko02044,ko03016	3.A.5.1,3.A.5.10,3.A.5.2,3.A.5.4			Bacteria	1MU6S@1224,1RN8M@1236,1YDHF@136841,COG0533@1,COG0533@2	NA|NA|NA	O	Required for the formation of a threonylcarbamoyl group on adenosine at position 37 (t(6)A37) in tRNAs that read codons beginning with adenine. Is involved in the transfer of the threonylcarbamoyl moiety of threonylcarbamoyl-AMP (TC-AMP) to the N6 group of A37, together with TsaE and TsaB. TsaD likely plays a direct catalytic role in this reaction
NFLLPIFG_00826	287.DR97_3550	9.5e-98	362.8	Pseudomonas aeruginosa group	plsY	GO:0005575,GO:0005623,GO:0005886,GO:0016020,GO:0044464,GO:0071944	2.3.1.15	ko:K08591	ko00561,ko00564,ko01100,ko01110,map00561,map00564,map01100,map01110	M00089	R00851,R09380	RC00004,RC00039,RC00041	ko00000,ko00001,ko00002,ko01000,ko01004				Bacteria	1RD4Z@1224,1RN1J@1236,1YEJ7@136841,COG0344@1,COG0344@2	NA|NA|NA	I	Catalyzes the transfer of an acyl group from acyl- phosphate (acyl-PO(4)) to glycerol-3-phosphate (G3P) to form lysophosphatidic acid (LPA). This enzyme utilizes acyl-phosphate as fatty acyl donor, but not acyl-CoA or acyl-ACP
NFLLPIFG_00827	287.DR97_3551	3.4e-60	237.7	Pseudomonas aeruginosa group	folB	GO:0003674,GO:0003824,GO:0004150,GO:0005488,GO:0005515,GO:0016829,GO:0016830,GO:0016832,GO:0042802	1.13.11.81,4.1.2.25,5.1.99.7,5.1.99.8	ko:K01633,ko:K07589	ko00790,ko01100,map00790,map01100	M00126,M00840	R03504,R11037,R11073,R11082	RC00721,RC00943,RC01479,RC03333,RC03334	ko00000,ko00001,ko00002,ko01000			iECDH1ME8569_1439.ECDH1ME8569_2955,iECSE_1348.ECSE_3338,iPC815.YPO0648,iSBO_1134.SBO_2914,iSDY_1059.SDY_3241,iSFxv_1172.SFxv_3403,iUTI89_1310.UTI89_C3494,iYL1228.KPN_03462,ic_1306.c3808	Bacteria	1MZ8Z@1224,1S9B2@1236,1YGCA@136841,COG1539@1,COG1539@2	NA|NA|NA	H	Catalyzes the conversion of 7,8-dihydroneopterin to 6- hydroxymethyl-7,8-dihydropterin
NFLLPIFG_00828	287.DR97_3553	6.7e-101	373.2	Pseudomonas aeruginosa group	folK		2.6.1.85,2.7.6.3,4.1.2.25	ko:K00950,ko:K01665,ko:K13940	ko00790,ko01100,map00790,map01100	M00126,M00841	R01716,R03503,R03504	RC00002,RC00010,RC00017,RC00721,RC00943,RC01418	ko00000,ko00001,ko00002,ko01000				Bacteria	1RHNN@1224,1S62M@1236,1YFXY@136841,COG0801@1,COG0801@2	NA|NA|NA	H	7,8-dihydro-6-hydroxymethylpterin-pyrophosphokinase (HPPK)
NFLLPIFG_00829	287.DR97_3552	6.8e-234	816.2	Pseudomonas aeruginosa group	cca	GO:0001680,GO:0003674,GO:0003824,GO:0004652,GO:0004810,GO:0006139,GO:0006396,GO:0006399,GO:0006725,GO:0006807,GO:0008033,GO:0008150,GO:0008152,GO:0009987,GO:0010467,GO:0016070,GO:0016437,GO:0016740,GO:0016772,GO:0016779,GO:0031123,GO:0034470,GO:0034641,GO:0034660,GO:0042245,GO:0042780,GO:0043170,GO:0043628,GO:0044237,GO:0044238,GO:0046483,GO:0070566,GO:0070567,GO:0071704,GO:0090304,GO:0140098,GO:…	2.7.7.19,2.7.7.72	ko:K00970,ko:K00974	ko03013,ko03018,map03013,map03018		R09382,R09383,R09384,R09386	RC00078	ko00000,ko00001,ko01000,ko03016,ko03019				Bacteria	1MU2X@1224,1RPFJ@1236,1YEN7@136841,COG0617@1,COG0617@2	NA|NA|NA	F	Catalyzes the addition and repair of the essential 3'- terminal CCA sequence in tRNAs without using a nucleic acid template. Adds these three nucleotides in the order of C, C, and A to the tRNA nucleotide-73, using CTP and ATP as substrates and producing inorganic pyrophosphate. Also shows phosphatase, 2'- nucleotidase and 2',3'-cyclic phosphodiesterase activities. These phosphohydrolase activiti…
NFLLPIFG_00830	287.DR97_3554	1.9e-89	335.1	Pseudomonas aeruginosa group													Bacteria	1QE8W@1224,1TASP@1236,1YGG4@136841,2AV1W@1,31KRR@2	NA|NA|NA	S	Domain of unknown function (DUF4136)
NFLLPIFG_00831	287.DR97_3555	1.9e-310	1070.8	Pseudomonas aeruginosa group	spoVR	GO:0006950,GO:0006974,GO:0008150,GO:0009987,GO:0033554,GO:0050896,GO:0051716		ko:K06415					ko00000				Bacteria	1MW6U@1224,1RPU2@1236,1YCS5@136841,COG2719@1,COG2719@2	NA|NA|NA	S	SpoVR like protein
NFLLPIFG_00832	287.DR97_3556	3.8e-232	810.4	Pseudomonas aeruginosa group	yhbH			ko:K09786					ko00000				Bacteria	1MWQM@1224,1RQWC@1236,1YDA0@136841,COG2718@1,COG2718@2	NA|NA|NA	S	Belongs to the UPF0229 family
NFLLPIFG_00833	287.DR97_3557	0	1280.8	Pseudomonas aeruginosa group	prkA	GO:0003674,GO:0003824,GO:0004672,GO:0006464,GO:0006468,GO:0006793,GO:0006796,GO:0006807,GO:0006950,GO:0006995,GO:0007154,GO:0008150,GO:0008152,GO:0009267,GO:0009605,GO:0009987,GO:0009991,GO:0016301,GO:0016310,GO:0016740,GO:0016772,GO:0016773,GO:0019538,GO:0031667,GO:0031668,GO:0031669,GO:0033554,GO:0036211,GO:0042594,GO:0043170,GO:0043412,GO:0043562,GO:0044237,GO:0044238,GO:0044260,GO:0044267,GO:…		ko:K07180					ko00000				Bacteria	1MVW7@1224,1RNFJ@1236,1YE8N@136841,COG2766@1,COG2766@2	NA|NA|NA	T	PrkA AAA domain
NFLLPIFG_00834	287.DR97_3558	1.5e-55	221.9	Pseudomonas aeruginosa group	glpE	GO:0003674,GO:0003824,GO:0004792,GO:0005575,GO:0005622,GO:0005623,GO:0005737,GO:0016740,GO:0016782,GO:0016783,GO:0044424,GO:0044464	2.8.1.1	ko:K02439,ko:K07390	ko00920,ko01110,ko01120,map00920,map01110,map01120		R01931		ko00000,ko00001,ko01000,ko03029,ko03110			iECSF_1327.ECSF_3244	Bacteria	1MZPW@1224,1S94C@1236,1YGCX@136841,COG0607@1,COG0607@2	NA|NA|NA	P	Catalyzes, although with low efficiency, the sulfur transfer reaction from thiosulfate to cyanide
NFLLPIFG_00835	287.DR97_3559	1.6e-165	588.6	Pseudomonas aeruginosa group	apaH	GO:0003674,GO:0003824,GO:0004721,GO:0006464,GO:0006470,GO:0006793,GO:0006796,GO:0006807,GO:0008138,GO:0008150,GO:0008152,GO:0009987,GO:0016311,GO:0016787,GO:0016788,GO:0016791,GO:0019538,GO:0036211,GO:0042578,GO:0043170,GO:0043412,GO:0044237,GO:0044238,GO:0044260,GO:0044267,GO:0071704,GO:0140096,GO:1901564	3.6.1.41	ko:K01525	ko00230,map00230		R00125	RC00002	ko00000,ko00001,ko01000			iJN746.PP_0399	Bacteria	1MV10@1224,1RPUJ@1236,1YEBR@136841,COG0639@1,COG0639@2	NA|NA|NA	T	Hydrolyzes diadenosine 5',5'''-P1,P4-tetraphosphate to yield ADP
NFLLPIFG_00836	287.DR97_3560	1.4e-65	255.4	Pseudomonas aeruginosa group	apaG			ko:K06195					ko00000				Bacteria	1MZ2Z@1224,1S8SE@1236,1YG4Q@136841,COG2967@1,COG2967@2	NA|NA|NA	P	ApaG domain
NFLLPIFG_00837	287.DR97_3561	6.1e-151	540	Pseudomonas aeruginosa group	ksgA	GO:0000028,GO:0000154,GO:0000179,GO:0001510,GO:0003674,GO:0003676,GO:0003677,GO:0003690,GO:0003723,GO:0003729,GO:0003824,GO:0005488,GO:0005575,GO:0005622,GO:0005623,GO:0005737,GO:0005829,GO:0006139,GO:0006364,GO:0006396,GO:0006725,GO:0006807,GO:0006996,GO:0008150,GO:0008152,GO:0008168,GO:0008170,GO:0008173,GO:0008649,GO:0008757,GO:0009451,GO:0009987,GO:0010467,GO:0016043,GO:0016070,GO:0016072,GO:…	2.1.1.182	ko:K02528			R10716	RC00003,RC03257	ko00000,ko01000,ko03009				Bacteria	1MVNU@1224,1RMHW@1236,1YEA3@136841,COG0030@1,COG0030@2	NA|NA|NA	J	Specifically dimethylates two adjacent adenosines (A1518 and A1519) in the loop of a conserved hairpin near the 3'-end of 16S rRNA in the 30S particle. May play a critical role in biogenesis of 30S subunits
NFLLPIFG_00838	287.DR97_3562	4.2e-186	657.1	Pseudomonas aeruginosa group	pdxA	GO:0000166,GO:0000287,GO:0003674,GO:0003824,GO:0005488,GO:0005515,GO:0006081,GO:0006725,GO:0006732,GO:0006766,GO:0006767,GO:0006793,GO:0006796,GO:0006807,GO:0008150,GO:0008152,GO:0008270,GO:0008614,GO:0008615,GO:0009058,GO:0009108,GO:0009110,GO:0009987,GO:0016491,GO:0016614,GO:0016616,GO:0017144,GO:0018130,GO:0019438,GO:0019637,GO:0034641,GO:0036094,GO:0042364,GO:0042802,GO:0042816,GO:0042819,GO:…	1.1.1.262,1.1.1.408,1.1.1.409	ko:K00097,ko:K22024	ko00750,ko01100,map00750,map01100	M00124	R05681,R05837,R07406	RC00089,RC00675,RC01475	ko00000,ko00001,ko00002,ko01000			iECO111_1330.ECO111_0056	Bacteria	1MX5W@1224,1RNZV@1236,1YCZ6@136841,COG1995@1,COG1995@2	NA|NA|NA	H	Catalyzes the NAD(P)-dependent oxidation of 4- (phosphohydroxy)-L-threonine (HTP) into 2-amino-3-oxo-4- (phosphohydroxy)butyric acid which spontaneously decarboxylates to form 3-amino-2-oxopropyl phosphate (AHAP)
NFLLPIFG_00839	287.DR97_3563	6.4e-235	819.7	Pseudomonas aeruginosa group	surA	GO:0000413,GO:0003674,GO:0003755,GO:0003824,GO:0005488,GO:0005515,GO:0005575,GO:0005623,GO:0006457,GO:0006458,GO:0006464,GO:0006807,GO:0008150,GO:0008152,GO:0009987,GO:0016043,GO:0016853,GO:0016859,GO:0018193,GO:0018208,GO:0019538,GO:0022607,GO:0030288,GO:0030313,GO:0031647,GO:0031975,GO:0033218,GO:0036211,GO:0042277,GO:0042597,GO:0043163,GO:0043165,GO:0043170,GO:0043412,GO:0044085,GO:0044091,GO:…	5.2.1.8	ko:K03769,ko:K03771					ko00000,ko01000,ko03110				Bacteria	1MVB3@1224,1RMWU@1236,1YDQP@136841,COG0760@1,COG0760@2	NA|NA|NA	M	Chaperone involved in the correct folding and assembly of outer membrane proteins. Recognizes specific patterns of aromatic residues and the orientation of their side chains, which are found more frequently in integral outer membrane proteins. May act in both early periplasmic and late outer membrane-associated steps of protein maturation
NFLLPIFG_00840	287.DR97_3564	0	1696.8	Pseudomonas aeruginosa group	lptD			ko:K04744					ko00000,ko02000	1.B.42.1			Bacteria	1MUJC@1224,1RQEX@1236,1YEAB@136841,COG1452@1,COG1452@2	NA|NA|NA	M	Together with LptE, is involved in the assembly of lipopolysaccharide (LPS) at the surface of the outer membrane
NFLLPIFG_00841	95619.PM1_0200220	1.3e-259	901.7	Gammaproteobacteria			2.7.7.49	ko:K00986,ko:K07451					ko00000,ko01000,ko02048				Bacteria	1MVI1@1224,1RMWW@1236,COG1403@1,COG1403@2,COG3344@1,COG3344@2	NA|NA|NA	L	reverse transcriptase
NFLLPIFG_00843	287.DR97_3565	4.3e-202	710.3	Pseudomonas aeruginosa group		GO:0000166,GO:0000270,GO:0003674,GO:0003824,GO:0005488,GO:0005524,GO:0005975,GO:0006022,GO:0006040,GO:0006082,GO:0006793,GO:0006796,GO:0006807,GO:0008144,GO:0008150,GO:0008152,GO:0009254,GO:0009987,GO:0016301,GO:0016310,GO:0016740,GO:0016772,GO:0017076,GO:0019200,GO:0019752,GO:0030203,GO:0030554,GO:0032553,GO:0032555,GO:0032559,GO:0035639,GO:0036094,GO:0043167,GO:0043168,GO:0043170,GO:0043436,GO:…	2.7.1.221	ko:K07102	ko00520,ko01100,map00520,map01100		R08968,R11024	RC00002,RC00078	ko00000,ko00001,ko01000				Bacteria	1MXCH@1224,1RQ1Q@1236,1YDF8@136841,COG3178@1,COG3178@2	NA|NA|NA	S	Phosphotransferase enzyme family
NFLLPIFG_00844	287.DR97_3566	5.5e-129	466.8	Pseudomonas aeruginosa group	rmlA	GO:0000166,GO:0000270,GO:0000287,GO:0001882,GO:0001884,GO:0002134,GO:0003674,GO:0003824,GO:0005488,GO:0006022,GO:0006040,GO:0006082,GO:0006807,GO:0008150,GO:0008152,GO:0009254,GO:0009987,GO:0016740,GO:0016772,GO:0016779,GO:0019103,GO:0019752,GO:0030203,GO:0032549,GO:0032551,GO:0032553,GO:0032557,GO:0036094,GO:0043167,GO:0043168,GO:0043169,GO:0043170,GO:0043436,GO:0044237,GO:0044281,GO:0046872,GO:…	2.7.7.13,2.7.7.24,2.7.7.99	ko:K00966,ko:K00973,ko:K00992	ko00051,ko00520,ko00521,ko00523,ko00525,ko01100,ko01110,ko01130,map00051,map00520,map00521,map00523,map00525,map01100,map01110,map01130	M00114,M00361,M00362,M00793	R00885,R02328,R11025	RC00002	ko00000,ko00001,ko00002,ko01000				Bacteria	1R9ZD@1224,1S23A@1236,1YDWD@136841,COG1208@1,COG1208@2	NA|NA|NA	JM	Nucleotidyl transferase
NFLLPIFG_00845	287.DR97_3567	2.7e-132	478	Pseudomonas aeruginosa group	djlA			ko:K05801					ko00000,ko03110				Bacteria	1N270@1224,1RP0P@1236,1YG0Q@136841,COG1076@1,COG1076@2	NA|NA|NA	O	DnaJ molecular chaperone homology domain
NFLLPIFG_00846	287.DR97_3568	3.9e-161	574.3	Pseudomonas aeruginosa group													Bacteria	1N9TG@1224,1SDVJ@1236,1YEXJ@136841,2E4X4@1,32ZR3@2	NA|NA|NA	S	Protein of unknown function (DUF3530)
NFLLPIFG_00847	287.DR97_3569	0	1553.9	Pseudomonas aeruginosa group			2.1.1.80,2.7.13.3,3.1.1.61	ko:K02030,ko:K07708,ko:K13924	ko02020,ko02030,map02020,map02030	M00236,M00497,M00506			ko00000,ko00001,ko00002,ko01000,ko01001,ko02000,ko02022,ko02035	3.A.1.3			Bacteria	1R6KY@1224,1S485@1236,1YE3M@136841,COG0834@1,COG0834@2,COG2202@1,COG2202@2,COG3852@1,COG3852@2,COG4585@1,COG4585@2	NA|NA|NA	T	Histidine kinase
NFLLPIFG_00848	287.DR97_3570	7.8e-109	399.8	Pseudomonas aeruginosa group	uhpA			ko:K02282,ko:K07686,ko:K07687,ko:K07689,ko:K07690	ko02020,ko02025,ko02026,ko05111,ko05133,map02020,map02025,map02026,map05111,map05133	M00473,M00474,M00475,M00477,M00697			ko00000,ko00001,ko00002,ko01504,ko02022,ko02035,ko02044				Bacteria	1RENN@1224,1SYCS@1236,1YDST@136841,COG2197@1,COG2197@2	NA|NA|NA	K	helix_turn_helix, Lux Regulon
NFLLPIFG_00849	287.DR97_3571	1.7e-201	708.4	Pseudomonas aeruginosa group	potD			ko:K02055	ko02024,map02024	M00193			ko00000,ko00001,ko00002,ko02000	3.A.1.11			Bacteria	1MU0I@1224,1RMY4@1236,1YDYG@136841,COG0687@1,COG0687@2	NA|NA|NA	E	Bacterial extracellular solute-binding protein
NFLLPIFG_00850	287.DR97_3572	1.6e-210	738.4	Pseudomonas aeruginosa group	potA			ko:K02052	ko02024,map02024	M00193			ko00000,ko00001,ko00002,ko02000	3.A.1.11			Bacteria	1MU3I@1224,1RNPX@1236,1YDBM@136841,COG3842@1,COG3842@2	NA|NA|NA	E	Part of the ABC transporter complex PotABCD involved in spermidine putrescine import. Responsible for energy coupling to the transport system
NFLLPIFG_00851	287.DR97_3573	7.1e-200	703	Pseudomonas aeruginosa group	potD			ko:K02055	ko02024,map02024	M00193			ko00000,ko00001,ko00002,ko02000	3.A.1.11			Bacteria	1MU0I@1224,1RMY4@1236,1YDAA@136841,COG0687@1,COG0687@2	NA|NA|NA	E	Bacterial extracellular solute-binding protein
NFLLPIFG_00852	287.DR97_3574	4.5e-225	786.9	Pseudomonas aeruginosa group				ko:K02054	ko02024,map02024	M00193			ko00000,ko00001,ko00002,ko02000	3.A.1.11			Bacteria	1MU1Y@1224,1RQ4G@1236,1YFJ5@136841,COG1176@1,COG1176@2	NA|NA|NA	E	Binding-protein-dependent transport system inner membrane component
NFLLPIFG_00853	287.DR97_3575	2.6e-136	491.5	Pseudomonas aeruginosa group				ko:K02053	ko02024,map02024	M00193			ko00000,ko00001,ko00002,ko02000	3.A.1.11			Bacteria	1MUQD@1224,1RP1E@1236,1YCYP@136841,COG1177@1,COG1177@2	NA|NA|NA	E	Binding-protein-dependent transport system inner membrane component
NFLLPIFG_00854	287.DR97_3576	2e-123	448.4	Pseudomonas aeruginosa group	rpe		5.1.3.1	ko:K01783	ko00030,ko00040,ko00710,ko01100,ko01110,ko01120,ko01130,ko01200,ko01230,map00030,map00040,map00710,map01100,map01110,map01120,map01130,map01200,map01230	M00004,M00007	R01529	RC00540	ko00000,ko00001,ko00002,ko01000				Bacteria	1MUZM@1224,1RN3K@1236,1YE8B@136841,COG0036@1,COG0036@2	NA|NA|NA	G	Belongs to the ribulose-phosphate 3-epimerase family
NFLLPIFG_00855	287.DR97_3577	8.7e-153	546.2	Pseudomonas aeruginosa group	gph	GO:0000287,GO:0003674,GO:0003824,GO:0005488,GO:0005575,GO:0005622,GO:0005623,GO:0005737,GO:0005829,GO:0005975,GO:0006139,GO:0006259,GO:0006281,GO:0006725,GO:0006793,GO:0006796,GO:0006807,GO:0006950,GO:0006974,GO:0008150,GO:0008152,GO:0008967,GO:0009987,GO:0016311,GO:0016787,GO:0016788,GO:0016791,GO:0031404,GO:0033554,GO:0034641,GO:0042578,GO:0043167,GO:0043168,GO:0043169,GO:0043170,GO:0044237,GO:…	3.1.3.105,3.1.3.18	ko:K01091,ko:K22292	ko00520,ko00630,ko01100,ko01110,ko01130,map00520,map00630,map01100,map01110,map01130		R01334,R11785	RC00017	ko00000,ko00001,ko01000			iSBO_1134.SBO_3372,iSbBS512_1146.SbBS512_E3762,iYL1228.KPN_03756	Bacteria	1RDDY@1224,1S3QD@1236,1YE09@136841,COG0546@1,COG0546@2	NA|NA|NA	G	HAD-hyrolase-like
NFLLPIFG_00856	287.DR97_3578	1e-284	985.3	Pseudomonas aeruginosa group	trpE		4.1.3.27	ko:K01657	ko00400,ko00405,ko01100,ko01110,ko01130,ko01230,ko02024,ko02025,map00400,map00405,map01100,map01110,map01130,map01230,map02024,map02025	M00023	R00985,R00986	RC00010,RC02148,RC02414	ko00000,ko00001,ko00002,ko01000			iJN746.PP_0417	Bacteria	1MVBJ@1224,1RMSE@1236,1YE4N@136841,COG0147@1,COG0147@2	NA|NA|NA	E	Part of a heterotetrameric complex that catalyzes the two-step biosynthesis of anthranilate, an intermediate in the biosynthesis of L-tryptophan. In the first step, the glutamine- binding beta subunit (TrpG) of anthranilate synthase (AS) provides the glutamine amidotransferase activity which generates ammonia as a substrate that, along with chorismate, is used in the second step, catalyzed by the…
NFLLPIFG_00857	287.DR97_3579	1.3e-51	208.8	Pseudomonas aeruginosa group	prtN												Bacteria	1N2S9@1224,1SVAG@1236,1YJX8@136841,2E3UI@1,32YRW@2	NA|NA|NA	S	Pyocin activator protein PrtN
NFLLPIFG_00858	287.DR97_3580	1.4e-141	508.8	Pseudomonas aeruginosa group				ko:K07727					ko00000,ko03000				Bacteria	1PIRG@1224,1S499@1236,1YJA5@136841,COG2932@1,COG2932@2,COG3655@1,COG3655@2	NA|NA|NA	K	Cro/C1-type HTH DNA-binding domain
NFLLPIFG_00860	287.DR97_3582	5.1e-30	136.3	Pseudomonas aeruginosa group				ko:K06204	ko02026,map02026				ko00000,ko00001,ko03000,ko03009,ko03021				Bacteria	1NGS3@1224,1SGUS@1236,1YKG0@136841,COG1734@1,COG1734@2	NA|NA|NA	T	Prokaryotic dksA/traR C4-type zinc finger
NFLLPIFG_00861	287.DR97_3583	1.5e-61	241.9	Pseudomonas aeruginosa group													Bacteria	1P90R@1224,1SUUZ@1236,1YJNT@136841,2C5M5@1,2ZGTE@2	NA|NA|NA
NFLLPIFG_00862	287.DR97_3584	2.1e-39	168.3	Pseudomonas aeruginosa group													Bacteria	1QEH8@1224,1TB71@1236,1YH1X@136841,2AH33@1,317CD@2	NA|NA|NA	S	Bacteriophage holin Hol, superfamily III
NFLLPIFG_00863	287.DR97_3599	7.5e-112	409.8	Pseudomonas aeruginosa group				ko:K03791					ko00000		GH19		Bacteria	1RC1P@1224,1SAB1@1236,1YGV3@136841,COG3179@1,COG3179@2	NA|NA|NA	S	Chitinase class I
NFLLPIFG_00865	287.DR97_3601	1.3e-38	165.2	Gammaproteobacteria													Bacteria	1NNK6@1224,1SEZF@1236,2EREF@1,33IZZ@2	NA|NA|NA
NFLLPIFG_00866	1163398.AJJP01000172_gene939	6.2e-61	240.4	Gammaproteobacteria													Bacteria	1RH8K@1224,1S8YN@1236,2DNA4@1,32WDI@2	NA|NA|NA	S	Phage tail tube, TTP, lambda-like
NFLLPIFG_00867	390235.PputW619_1346	5.5e-16	90.5	Proteobacteria													Bacteria	1P7AW@1224,2DGY7@1,2ZXR3@2	NA|NA|NA	S	Phage tail assembly chaperone, TAC
NFLLPIFG_00868	1123279.ATUS01000005_gene3109	9.7e-10	69.3	Gammaproteobacteria													Bacteria	1NBJ3@1224,1SRKE@1236,2DQXX@1,339A9@2	NA|NA|NA
NFLLPIFG_00869	1419583.V466_28995	2.6e-32	147.1	Pseudomonas fluorescens group				ko:K15771,ko:K18642,ko:K20444	ko02010,map02010	M00491			ko00000,ko00001,ko00002,ko01000,ko01005,ko02000,ko04812	3.A.1.1.16,3.A.1.1.2,4.D.1.3	GT2,GT4		Bacteria	1QUCD@1224,1T1T2@1236,1YRAU@136843,COG5185@1,COG5185@2,COG5281@1,COG5281@2	NA|NA|NA	D	Lambda phage tail tape-measure protein (Tape_meas_lam_C)
NFLLPIFG_00870	384676.PSEEN4178	6e-23	113.6	Gammaproteobacteria													Bacteria	1NAD8@1224,1S9P4@1236,COG4718@1,COG4718@2	NA|NA|NA	S	Minor tail
NFLLPIFG_00871	267608.RSc1694	4.9e-72	277.7	Burkholderiaceae													Bacteria	1K4DJ@119060,1N0JB@1224,2VMSX@28216,COG4672@1,COG4672@2	NA|NA|NA	S	Phage minor tail protein L
NFLLPIFG_00872	1357272.AVEO02000111_gene3563	2.5e-85	322	Gammaproteobacteria	K		3.5.1.28	ko:K01449,ko:K21471			R04112	RC00064,RC00141	ko00000,ko01000,ko01002,ko01011				Bacteria	1N05J@1224,1RPP6@1236,COG0791@1,COG0791@2,COG1310@1,COG1310@2	NA|NA|NA	M	NLP P60 protein
NFLLPIFG_00873	211586.SO_2941	1.3e-52	213	Gammaproteobacteria													Bacteria	1RD21@1224,1S1ZN@1236,COG4723@1,COG4723@2	NA|NA|NA	S	lambda tail assembly I
NFLLPIFG_00874	1437882.AZRU01000006_gene1546	0	1242.6	Pseudomonas aeruginosa group													Bacteria	1PHV3@1224,1TCGF@1236,1YKAZ@136841,COG4733@1,COG4733@2	NA|NA|NA	S	Domain of unknown function (DUF1983)
NFLLPIFG_00876	237609.PSAKL28_17210	1.8e-38	166.8	Gammaproteobacteria													Bacteria	1NBGB@1224,1S888@1236,2B2R8@1,31VBA@2	NA|NA|NA
NFLLPIFG_00877	1185766.DL1_12005	2.5e-12	78.2	Thioclava													Bacteria	1N9FM@1224,2E9B9@1,2UGPB@28211,2XPFZ@285107,333J4@2	NA|NA|NA
NFLLPIFG_00879	287.DR97_3602	3.6e-111	407.5	Pseudomonas aeruginosa group	trpG		2.6.1.85,4.1.3.27	ko:K01658,ko:K01664	ko00400,ko00405,ko00790,ko01100,ko01110,ko01130,ko01230,ko02024,ko02025,map00400,map00405,map00790,map01100,map01110,map01130,map01230,map02024,map02025	M00023	R00985,R00986,R01716	RC00010,RC01418,RC02148,RC02414	ko00000,ko00001,ko00002,ko01000				Bacteria	1MV5Y@1224,1RMQW@1236,1YEPV@136841,COG0512@1,COG0512@2	NA|NA|NA	EH	Peptidase C26
NFLLPIFG_00880	287.DR97_3603	8.7e-190	669.5	Pseudomonas aeruginosa group	trpD	GO:0000162,GO:0003674,GO:0003824,GO:0004048,GO:0006082,GO:0006520,GO:0006568,GO:0006576,GO:0006586,GO:0006725,GO:0006807,GO:0008150,GO:0008152,GO:0008652,GO:0009058,GO:0009072,GO:0009073,GO:0009308,GO:0009309,GO:0009987,GO:0016053,GO:0016740,GO:0016757,GO:0016763,GO:0018130,GO:0019438,GO:0019752,GO:0034641,GO:0042401,GO:0042430,GO:0042435,GO:0043436,GO:0044106,GO:0044237,GO:0044238,GO:0044249,GO:…	2.4.2.18,4.1.3.27	ko:K00766,ko:K13497	ko00400,ko01100,ko01110,ko01130,ko01230,map00400,map01100,map01110,map01130,map01230	M00023	R00985,R00986,R01073	RC00010,RC00440,RC02148,RC02414	ko00000,ko00001,ko00002,ko01000			iJN746.PP_0421	Bacteria	1MUPV@1224,1RNXV@1236,1YD5N@136841,COG0547@1,COG0547@2	NA|NA|NA	E	Catalyzes the transfer of the phosphoribosyl group of 5- phosphorylribose-1-pyrophosphate (PRPP) to anthranilate to yield N-(5'-phosphoribosyl)-anthranilate (PRA)
NFLLPIFG_00881	287.DR97_3604	6.2e-146	523.5	Pseudomonas aeruginosa group	trpC	GO:0003674,GO:0003824,GO:0004425,GO:0016829,GO:0016830,GO:0016831	4.1.1.48,5.3.1.24	ko:K01609,ko:K13498	ko00400,ko01100,ko01110,ko01130,ko01230,map00400,map01100,map01110,map01130,map01230	M00023	R03508,R03509	RC00944,RC00945	ko00000,ko00001,ko00002,ko01000			iAF987.Gmet_2494,iJN746.PP_0422	Bacteria	1MW5K@1224,1RNYH@1236,1YD75@136841,COG0134@1,COG0134@2	NA|NA|NA	E	Belongs to the TrpC family
NFLLPIFG_00882	287.DR97_3605	4.6e-117	427.2	Pseudomonas aeruginosa group	crp	GO:0000166,GO:0003674,GO:0003676,GO:0003677,GO:0003700,GO:0005488,GO:0005515,GO:0005575,GO:0005622,GO:0005623,GO:0005737,GO:0005829,GO:0006139,GO:0006351,GO:0006355,GO:0006725,GO:0006807,GO:0007154,GO:0007584,GO:0008144,GO:0008150,GO:0008152,GO:0009058,GO:0009059,GO:0009605,GO:0009889,GO:0009890,GO:0009891,GO:0009892,GO:0009893,GO:0009987,GO:0009991,GO:0010467,GO:0010468,GO:0010556,GO:0010557,GO:…		ko:K10914	ko02020,ko02024,ko02025,ko02026,ko05111,map02020,map02024,map02025,map02026,map05111				ko00000,ko00001,ko03000				Bacteria	1MXID@1224,1RMIZ@1236,1YF8R@136841,COG0664@1,COG0664@2	NA|NA|NA	K	helix_turn_helix, cAMP Regulatory protein
NFLLPIFG_00883	287.DR97_3606	1.4e-74	285.4	Pseudomonas aeruginosa group	yhfA			ko:K07397					ko00000				Bacteria	1RCZW@1224,1S3XF@1236,1YFYJ@136841,COG1765@1,COG1765@2	NA|NA|NA	O	OsmC-like protein
NFLLPIFG_00884	287.DR97_3607	1.8e-147	528.5	Pseudomonas aeruginosa group	speD	GO:0003674,GO:0003824,GO:0004014,GO:0005575,GO:0005622,GO:0005623,GO:0005737,GO:0005829,GO:0006576,GO:0006595,GO:0006596,GO:0006807,GO:0008150,GO:0008152,GO:0008216,GO:0008295,GO:0009058,GO:0009308,GO:0009309,GO:0009987,GO:0016829,GO:0016830,GO:0016831,GO:0034641,GO:0042401,GO:0044106,GO:0044237,GO:0044249,GO:0044271,GO:0044424,GO:0044444,GO:0044464,GO:0071704,GO:0097164,GO:1901564,GO:1901566,GO:…	2.5.1.16,4.1.1.50	ko:K00797,ko:K01611	ko00270,ko00330,ko00410,ko00480,ko01100,map00270,map00330,map00410,map00480,map01100	M00034,M00133	R00178,R01920,R02869,R08359	RC00021,RC00053,RC00299	ko00000,ko00001,ko00002,ko01000			iPC815.YPO3412,iSDY_1059.SDY_0027	Bacteria	1MXPT@1224,1RQSX@1236,1YDRX@136841,COG1586@1,COG1586@2	NA|NA|NA	E	Catalyzes the decarboxylation of S-adenosylmethionine to S-adenosylmethioninamine (dcAdoMet), the propylamine donor required for the synthesis of the polyamines spermine and spermidine from the diamine putrescine
NFLLPIFG_00885	287.DR97_3608	6.7e-116	423.3	Pseudomonas aeruginosa group	coq7			ko:K06134	ko00130,ko01100,ko01110,map00130,map01100,map01110	M00128	R04984,R08775	RC01254	ko00000,ko00001,ko00002,ko01000				Bacteria	1RAA1@1224,1RPMV@1236,1YEQA@136841,COG2941@1,COG2941@2	NA|NA|NA	H	Oxygenase that introduces the hydroxyl group at carbon five of 2-nonaprenyl-3-methyl-6-methoxy-1,4-benzoquinol resulting in the formation of 2-nonaprenyl-3-methyl-5-hydroxy-6-methoxy-1,4- benzoquinol
NFLLPIFG_00886	287.DR97_3609	5.9e-63	246.5	Pseudomonas aeruginosa group	hinT			ko:K02503					ko00000,ko04147				Bacteria	1RDCJ@1224,1S3QE@1236,1YG5J@136841,COG0537@1,COG0537@2	NA|NA|NA	FG	Scavenger mRNA decapping enzyme C-term binding
NFLLPIFG_00887	287.DR97_3610	1.3e-276	958.4	Pseudomonas aeruginosa group													Bacteria	1MW4T@1224,1RPUI@1236,1YEX1@136841,COG0464@1,COG0464@2	NA|NA|NA	O	ATPase family associated with various cellular activities (AAA)
NFLLPIFG_00888	287.DR97_3611	3.6e-143	514.2	Pseudomonas aeruginosa group				ko:K07124					ko00000				Bacteria	1R836@1224,1S5BZ@1236,1YD8V@136841,COG0300@1,COG0300@2	NA|NA|NA	S	KR domain
NFLLPIFG_00889	287.DR97_3612	1.5e-181	642.1	Pseudomonas aeruginosa group				ko:K02650	ko02020,map02020				ko00000,ko00001,ko02035,ko02044	3.A.15.2			Bacteria	1NBFY@1224,1SCJ7@1236,1YEAQ@136841,COG3152@1,COG3152@2,COG4969@1,COG4969@2	NA|NA|NA	NU	Protein of unknown function (DUF805)
NFLLPIFG_00890	287.DR97_3613	5.2e-181	640.2	Pseudomonas aeruginosa group			1.13.12.16	ko:K00459	ko00910,map00910		R00025	RC02541,RC02759	ko00000,ko00001,ko01000				Bacteria	1MU0U@1224,1RTQR@1236,1YFCM@136841,COG2070@1,COG2070@2	NA|NA|NA	S	2-nitropropane dioxygenase
NFLLPIFG_00891	287.DR97_3614	4.6e-73	280.4	Pseudomonas aeruginosa group				ko:K08973					ko00000				Bacteria	1RHGS@1224,1S5XY@1236,1YFUM@136841,COG1981@1,COG1981@2	NA|NA|NA	S	Uncharacterised protein family (UPF0093)
NFLLPIFG_00892	287.DR97_3615	8.9e-195	686	Pseudomonas aeruginosa group	argC	GO:0003674,GO:0003824,GO:0003942,GO:0006082,GO:0006520,GO:0006525,GO:0006526,GO:0006807,GO:0008150,GO:0008152,GO:0008652,GO:0009058,GO:0009064,GO:0009084,GO:0009987,GO:0016053,GO:0016491,GO:0016620,GO:0016903,GO:0019752,GO:0043436,GO:0044237,GO:0044238,GO:0044249,GO:0044281,GO:0044283,GO:0046394,GO:0055114,GO:0071704,GO:1901564,GO:1901566,GO:1901576,GO:1901605,GO:1901607	1.2.1.38	ko:K00145	ko00220,ko01100,ko01110,ko01130,ko01210,ko01230,map00220,map01100,map01110,map01130,map01210,map01230	M00028,M00845	R03443	RC00684	ko00000,ko00001,ko00002,ko01000			iLJ478.TM1782,iSSON_1240.SSON_4131,iYO844.BSU11190	Bacteria	1MVJ6@1224,1RNMX@1236,1YDNZ@136841,COG0002@1,COG0002@2	NA|NA|NA	E	Catalyzes the NADPH-dependent reduction of N-acetyl-5- glutamyl phosphate to yield N-acetyl-L-glutamate 5-semialdehyde
NFLLPIFG_00893	287.DR97_3616	5.4e-106	390.6	Pseudomonas aeruginosa group													Bacteria	1N0WK@1224,1S6HI@1236,1YJ00@136841,2DA4I@1,32TUN@2	NA|NA|NA
NFLLPIFG_00894	287.DR97_3617	1.2e-70	272.3	Pseudomonas aeruginosa group													Bacteria	1PDPX@1224,1S9XY@1236,1YH25@136841,COG1664@1,COG1664@2	NA|NA|NA	M	Polymer-forming cytoskeletal
NFLLPIFG_00895	287.DR97_3618	6.7e-62	243	Pseudomonas aeruginosa group	erpA	GO:0003674,GO:0005488,GO:0005506,GO:0005575,GO:0005622,GO:0005623,GO:0005737,GO:0005829,GO:0005886,GO:0006091,GO:0006790,GO:0006807,GO:0008150,GO:0008152,GO:0009060,GO:0009061,GO:0009987,GO:0010467,GO:0015980,GO:0016020,GO:0016043,GO:0016226,GO:0019538,GO:0022607,GO:0031163,GO:0043167,GO:0043169,GO:0043170,GO:0044085,GO:0044237,GO:0044238,GO:0044424,GO:0044444,GO:0044464,GO:0045333,GO:0046872,GO:…		ko:K13628,ko:K15724					ko00000,ko03016				Bacteria	1RHCW@1224,1S675@1236,1YG48@136841,COG0316@1,COG0316@2	NA|NA|NA	C	Iron-sulphur cluster biosynthesis
NFLLPIFG_00896	287.DR97_3619	5.7e-208	729.9	Pseudomonas aeruginosa group	anmK	GO:0003674,GO:0003824,GO:0006793,GO:0006796,GO:0008150,GO:0008152,GO:0009987,GO:0016301,GO:0016310,GO:0016740,GO:0016772,GO:0044237	2.7.1.170,4.2.1.126	ko:K07106,ko:K09001	ko00520,ko01100,map00520,map01100		R08555	RC00397,RC00746	ko00000,ko00001,ko01000			iECABU_c1320.ECABU_c18930,iECED1_1282.ECED1_1841,ic_1306.c2032	Bacteria	1MV4E@1224,1RNTZ@1236,1YEZK@136841,COG2377@1,COG2377@2	NA|NA|NA	O	Catalyzes the specific phosphorylation of 1,6-anhydro-N- acetylmuramic acid (anhMurNAc) with the simultaneous cleavage of the 1,6-anhydro ring, generating MurNAc-6-P. Is required for the utilization of anhMurNAc either imported from the medium or derived from its own cell wall murein, and thus plays a role in cell wall recycling
NFLLPIFG_00897	287.DR97_3620	1e-265	922.2	Pseudomonas aeruginosa group	yebA												Bacteria	1MVTF@1224,1RM7S@1236,1YFHV@136841,COG0739@1,COG0739@2	NA|NA|NA	M	Opacity-associated protein A LysM-like domain
NFLLPIFG_00898	287.DR97_3621	1.7e-221	775	Pseudomonas aeruginosa group	tyrS	GO:0003674,GO:0003824,GO:0004812,GO:0004831,GO:0005575,GO:0005622,GO:0005623,GO:0005737,GO:0005829,GO:0006082,GO:0006139,GO:0006399,GO:0006412,GO:0006418,GO:0006437,GO:0006518,GO:0006520,GO:0006725,GO:0006807,GO:0008150,GO:0008152,GO:0009058,GO:0009059,GO:0009987,GO:0010467,GO:0016070,GO:0016874,GO:0016875,GO:0019538,GO:0019752,GO:0034641,GO:0034645,GO:0034660,GO:0043038,GO:0043039,GO:0043043,GO:…	6.1.1.1	ko:K01866	ko00970,map00970	M00359,M00360	R02918	RC00055,RC00523	ko00000,ko00001,ko00002,ko01000,ko01007,ko03016,ko03029			iJN746.PP_0436,iLJ478.TM0478	Bacteria	1MVUQ@1224,1RPKC@1236,1YCS4@136841,COG0162@1,COG0162@2	NA|NA|NA	J	Catalyzes the attachment of tyrosine to tRNA(Tyr) in a two-step reaction tyrosine is first activated by ATP to form Tyr- AMP and then transferred to the acceptor end of tRNA(Tyr)
NFLLPIFG_00899	287.DR97_5362	4.1e-07	60.8	Pseudomonas aeruginosa group													Bacteria	1N7D6@1224,1SG44@1236,1YGS5@136841,2DPEC@1,331RJ@2	NA|NA|NA
NFLLPIFG_00900	1207076.ALAT01000105_gene1927	4.4e-13	80.1	Gammaproteobacteria													Bacteria	1NKAS@1224,1SGQX@1236,2DRS3@1,33CU2@2	NA|NA|NA
NFLLPIFG_00906	94624.Bpet0943	4.6e-15	87.4	Alcaligenaceae													Bacteria	1PVPT@1224,2B0SQ@1,2WBEW@28216,31T52@2,3T8F1@506	NA|NA|NA
NFLLPIFG_00907	629265.PMA4326_09910	9.6e-11	72.8	Gammaproteobacteria													Bacteria	1PK54@1224,1SH7F@1236,2BV1E@1,32QE3@2	NA|NA|NA	S	Protein of unknown function (DUF2591)
NFLLPIFG_00908	1129146.H2BDD9_9CAUD	1.1e-211	742.3	Siphoviridae		GO:0006139,GO:0006259,GO:0006725,GO:0006807,GO:0008150,GO:0008152,GO:0009987,GO:0015074,GO:0034641,GO:0043170,GO:0044237,GO:0044238,GO:0044260,GO:0046483,GO:0071704,GO:0090304,GO:1901360											Viruses	4QAQE@10239,4QKN9@10699,4QPDM@28883,4QUYF@35237	NA|NA|NA	S	Phage integrase family
NFLLPIFG_00912	287.DR97_90	3.8e-159	567.4	Pseudomonas aeruginosa group	folD	GO:0003674,GO:0003824,GO:0004477,GO:0004486,GO:0004488,GO:0005575,GO:0005622,GO:0005623,GO:0005737,GO:0005829,GO:0006082,GO:0006575,GO:0006725,GO:0006730,GO:0006732,GO:0006760,GO:0006807,GO:0008150,GO:0008152,GO:0009987,GO:0016491,GO:0016645,GO:0016646,GO:0016787,GO:0016810,GO:0016814,GO:0019238,GO:0019752,GO:0034641,GO:0042558,GO:0043436,GO:0043603,GO:0044237,GO:0044281,GO:0044424,GO:0044444,GO:…	1.5.1.5,3.5.4.9	ko:K01491	ko00670,ko00720,ko01100,ko01120,ko01200,map00670,map00720,map01100,map01120,map01200	M00140,M00377	R01220,R01655	RC00202,RC00578	ko00000,ko00001,ko00002,ko01000			iSDY_1059.SDY_0281	Bacteria	1MWU4@1224,1RNSW@1236,1YDSJ@136841,COG0190@1,COG0190@2	NA|NA|NA	F	Catalyzes the oxidation of 5,10- methylenetetrahydrofolate to 5,10-methenyltetrahydrofolate and then the hydrolysis of 5,10-methenyltetrahydrofolate to 10- formyltetrahydrofolate
NFLLPIFG_00913	287.DR97_91	6.2e-268	929.5	Pseudomonas aeruginosa group	cysS	GO:0000166,GO:0001871,GO:0003674,GO:0003824,GO:0004812,GO:0004817,GO:0005488,GO:0005524,GO:0005575,GO:0005622,GO:0005623,GO:0005737,GO:0005829,GO:0006082,GO:0006139,GO:0006399,GO:0006412,GO:0006418,GO:0006423,GO:0006518,GO:0006520,GO:0006725,GO:0006807,GO:0008144,GO:0008150,GO:0008152,GO:0008270,GO:0009058,GO:0009059,GO:0009986,GO:0009987,GO:0010467,GO:0016070,GO:0016874,GO:0016875,GO:0017076,GO:…	6.1.1.16,6.3.1.13	ko:K01883,ko:K15526	ko00970,map00970	M00359,M00360	R03650	RC00055,RC00523	ko00000,ko00001,ko00002,ko01000,ko01007,ko03016			iECUMN_1333.ECUMN_0566,iJN746.PP_2905	Bacteria	1MV8H@1224,1RP5K@1236,1YEDD@136841,COG0215@1,COG0215@2	NA|NA|NA	J	Belongs to the class-I aminoacyl-tRNA synthetase family
NFLLPIFG_00914	287.DR97_92	0	1174.1	Pseudomonas aeruginosa group	glnS	GO:0003674,GO:0003824,GO:0004812,GO:0004819,GO:0005575,GO:0005622,GO:0005623,GO:0005737,GO:0005829,GO:0006082,GO:0006139,GO:0006399,GO:0006412,GO:0006418,GO:0006425,GO:0006518,GO:0006520,GO:0006725,GO:0006807,GO:0008150,GO:0008152,GO:0009058,GO:0009059,GO:0009987,GO:0010467,GO:0016070,GO:0016874,GO:0016875,GO:0019538,GO:0019752,GO:0034641,GO:0034645,GO:0034660,GO:0043038,GO:0043039,GO:0043043,GO:…	6.1.1.18	ko:K01886	ko00970,ko01100,map00970,map01100	M00359,M00360	R03652	RC00055,RC00523	ko00000,ko00001,ko00002,ko01000,ko01007,ko03016			iECIAI39_1322.ECIAI39_0637	Bacteria	1MUC8@1224,1RQ7G@1236,1YE30@136841,COG0008@1,COG0008@2	NA|NA|NA	J	tRNA synthetases class I (E and Q), anti-codon binding domain
NFLLPIFG_00915	287.DR97_93	3.7e-90	337.4	Pseudomonas aeruginosa group	ppiB	GO:0000413,GO:0003674,GO:0003755,GO:0003824,GO:0005575,GO:0005622,GO:0005623,GO:0005737,GO:0005829,GO:0006464,GO:0006807,GO:0008150,GO:0008152,GO:0009987,GO:0016853,GO:0016859,GO:0018193,GO:0018208,GO:0019538,GO:0036211,GO:0043170,GO:0043412,GO:0044237,GO:0044238,GO:0044260,GO:0044267,GO:0044424,GO:0044444,GO:0044464,GO:0071704,GO:0140096,GO:1901564	2.7.11.1,5.2.1.8	ko:K03767,ko:K03768,ko:K08884	ko01503,ko04217,map01503,map04217				ko00000,ko00001,ko01000,ko01001,ko03110,ko04147				Bacteria	1R9ZQ@1224,1S222@1236,1YD98@136841,COG0652@1,COG0652@2	NA|NA|NA	G	PPIases accelerate the folding of proteins. It catalyzes the cis-trans isomerization of proline imidic peptide bonds in oligopeptides
NFLLPIFG_00916	287.DR97_94	2.4e-138	498	Pseudomonas aeruginosa group	lpxH	GO:0003674,GO:0003824,GO:0005488,GO:0005575,GO:0005623,GO:0005886,GO:0005975,GO:0006629,GO:0006643,GO:0006644,GO:0006664,GO:0006793,GO:0006796,GO:0008150,GO:0008152,GO:0008610,GO:0008654,GO:0008758,GO:0009058,GO:0009245,GO:0009247,GO:0009311,GO:0009312,GO:0009987,GO:0016020,GO:0016051,GO:0016462,GO:0016787,GO:0016817,GO:0016818,GO:0019637,GO:0019897,GO:0019898,GO:0030145,GO:0043167,GO:0043169,GO:…	3.6.1.54	ko:K03269	ko00540,ko01100,map00540,map01100	M00060	R04549	RC00002	ko00000,ko00001,ko00002,ko01000,ko01005			iE2348C_1286.E2348C_0457	Bacteria	1N3U7@1224,1RP1X@1236,1YE8S@136841,COG2908@1,COG2908@2	NA|NA|NA	S	Hydrolyzes the pyrophosphate bond of UDP-2,3- diacylglucosamine to yield 2,3-diacylglucosamine 1-phosphate (lipid X) and UMP by catalyzing the attack of water at the alpha-P atom. Involved in the biosynthesis of lipid A, a phosphorylated glycolipid that anchors the lipopolysaccharide to the outer membrane of the cell
NFLLPIFG_00917	287.DR97_95	1.6e-217	761.9	Pseudomonas aeruginosa group													Bacteria	1R93I@1224,1RPTI@1236,1YE2H@136841,COG0330@1,COG0330@2	NA|NA|NA	O	SPFH domain / Band 7 family
NFLLPIFG_00918	287.DR97_96	2e-106	391.7	Pseudomonas aeruginosa group	miaE			ko:K06169					ko00000,ko01000,ko03016				Bacteria	1MVFE@1224,1RQ8Z@1236,1YF8E@136841,COG4445@1,COG4445@2	NA|NA|NA	FJ	tRNA-(MS[2]IO[6]A)-hydroxylase (MiaE)
NFLLPIFG_00919	287.DR97_97	4.2e-158	563.9	Pseudomonas aeruginosa group				ko:K14055					ko00000				Bacteria	1MVZS@1224,1RPAE@1236,1YCYA@136841,COG0589@1,COG0589@2	NA|NA|NA	T	Universal stress protein family
NFLLPIFG_00920	287.DR97_98	9.9e-85	319.3	Pseudomonas aeruginosa group				ko:K06938					ko00000				Bacteria	1N711@1224,1S5BC@1236,1YFU4@136841,COG3313@1,COG3313@2	NA|NA|NA	S	Protein of unknown function (DUF1289)
NFLLPIFG_00921	287.DR97_99	0	1740.3	Pseudomonas aeruginosa group	acnB	GO:0003674,GO:0003676,GO:0003723,GO:0003729,GO:0003730,GO:0003824,GO:0003994,GO:0005488,GO:0005575,GO:0005622,GO:0005623,GO:0005737,GO:0005829,GO:0005975,GO:0006081,GO:0006082,GO:0006091,GO:0006097,GO:0006099,GO:0006101,GO:0006417,GO:0006629,GO:0006631,GO:0008150,GO:0008152,GO:0009056,GO:0009060,GO:0009062,GO:0009889,GO:0009987,GO:0010468,GO:0010556,GO:0010608,GO:0015980,GO:0016042,GO:0016054,GO:…	4.2.1.3,4.2.1.99	ko:K01682	ko00020,ko00630,ko00640,ko00720,ko01100,ko01110,ko01120,ko01130,ko01200,ko01210,ko01230,map00020,map00630,map00640,map00720,map01100,map01110,map01120,map01130,map01200,map01210,map01230	M00009,M00010,M00012,M00173	R01324,R01325,R01900,R04425	RC00497,RC00498,RC00618,RC01153	br01601,ko00000,ko00001,ko00002,ko01000			iECIAI1_1343.ECIAI1_0116,iPC815.YPO3415	Bacteria	1MVCR@1224,1RNMC@1236,1YDGZ@136841,COG1049@1,COG1049@2	NA|NA|NA	C	Belongs to the aconitase IPM isomerase family
NFLLPIFG_00922	287.DR97_100	3e-234	817.4	Pseudomonas aeruginosa group	nasF			ko:K02051,ko:K15576,ko:K15598,ko:K22067	ko00910,ko02010,map00910,map02010	M00188,M00438,M00442			ko00000,ko00001,ko00002,ko02000,ko02022	3.A.1.16,3.A.1.16.1,3.A.1.16.2,3.A.1.17,3.A.1.17.3,3.A.1.17.6			Bacteria	1MWDN@1224,1RPUP@1236,1YDGD@136841,COG0715@1,COG0715@2	NA|NA|NA	P	NMT1-like family
NFLLPIFG_00923	287.DR97_101	9.6e-98	362.8	Pseudomonas aeruginosa group	nasT			ko:K07183,ko:K22010		M00839			ko00000,ko00002,ko02022				Bacteria	1MXDV@1224,1S3YY@1236,1YE37@136841,COG3707@1,COG3707@2	NA|NA|NA	T	ANTAR
NFLLPIFG_00924	287.DR97_102	5.5e-132	476.9	Pseudomonas aeruginosa group													Bacteria	1Q444@1224,1RSEJ@1236,1YG05@136841,COG5297@1,COG5297@2	NA|NA|NA	G	Alginate lyase
NFLLPIFG_00925	287.DR97_103	6.2e-224	783.1	Pseudomonas aeruginosa group	nasA	GO:0005575,GO:0005623,GO:0005886,GO:0016020,GO:0044464,GO:0071944		ko:K02575	ko00910,map00910	M00615			ko00000,ko00001,ko00002,ko02000	2.A.1.8		iYO844.BSU03330	Bacteria	1MU27@1224,1RMXT@1236,1YF18@136841,COG2223@1,COG2223@2	NA|NA|NA	P	Major Facilitator Superfamily
NFLLPIFG_00926	287.DR97_104	0	1125.2	Pseudomonas aeruginosa group	ppkB		3.1.3.16	ko:K01090,ko:K11915,ko:K20074	ko02025,ko03070,map02025,map03070				ko00000,ko00001,ko01000,ko01009,ko02044				Bacteria	1MV1P@1224,1RNQN@1236,1YDMR@136841,COG0515@1,COG0515@2,COG0631@1,COG0631@2	NA|NA|NA	KLT	Serine/threonine phosphatases, family 2C, catalytic domain
NFLLPIFG_00927	287.DR97_105	0	1662.1	Pseudomonas aeruginosa group	nirB		1.7.1.15	ko:K00362	ko00910,ko01120,map00910,map01120	M00530	R00787	RC00176	ko00000,ko00001,ko00002,ko01000				Bacteria	1MW58@1224,1RNGY@1236,1YETV@136841,COG1251@1,COG1251@2	NA|NA|NA	C	Belongs to the nitrite and sulfite reductase 4Fe-4S domain family
NFLLPIFG_00928	287.DR97_106	3.4e-60	237.3	Pseudomonas aeruginosa group	nirD		1.7.1.15	ko:K00363,ko:K05710	ko00360,ko00910,ko01120,ko01220,map00360,map00910,map01120,map01220	M00530,M00545	R00787,R06782,R06783	RC00098,RC00176	br01602,ko00000,ko00001,ko00002,ko01000			iSB619.SA_RS12545,iYO844.BSU03290	Bacteria	1N03R@1224,1S9CV@1236,1YGJW@136841,COG2146@1,COG2146@2	NA|NA|NA	P	Nitrite reductase
NFLLPIFG_00929	287.DR97_107	5.8e-11	72	Pseudomonas aeruginosa group	nasA		1.6.99.3,1.7.7.2	ko:K00367,ko:K00372,ko:K03885	ko00190,ko00910,ko01120,map00190,map00910,map01120	M00531	R00791,R00798,R01106	RC02812	ko00000,ko00001,ko00002,ko01000				Bacteria	1NS3T@1224,1RMWN@1236,1YCVV@136841,COG0243@1,COG0243@2,COG1251@1,COG1251@2	NA|NA|NA	C	Belongs to the prokaryotic molybdopterin-containing oxidoreductase family
NFLLPIFG_00930	287.DR97_108	1.4e-133	482.3	Pseudomonas aeruginosa group	cobA	GO:0003674,GO:0003824,GO:0004851,GO:0006725,GO:0006778,GO:0006779,GO:0006783,GO:0006807,GO:0008150,GO:0008152,GO:0008168,GO:0008169,GO:0008757,GO:0009058,GO:0009987,GO:0016740,GO:0016741,GO:0018130,GO:0019354,GO:0019438,GO:0032259,GO:0033013,GO:0033014,GO:0034641,GO:0042168,GO:0042440,GO:0044237,GO:0044249,GO:0044271,GO:0046148,GO:0046156,GO:0046483,GO:0051186,GO:0051188,GO:0071704,GO:1901360,GO:…	1.3.1.76,2.1.1.107,4.2.1.75,4.99.1.4	ko:K02302,ko:K02303,ko:K13542	ko00860,ko01100,ko01110,ko01120,map00860,map01100,map01110,map01120	M00121	R02864,R03165,R03194,R03947	RC00003,RC00871,RC01012,RC01034,RC01861	ko00000,ko00001,ko00002,ko01000				Bacteria	1MUI0@1224,1SKDN@1236,1YF24@136841,COG0007@1,COG0007@2	NA|NA|NA	H	Tetrapyrrole (Corrin/Porphyrin) Methylases
NFLLPIFG_00931	287.DR97_109	6.7e-198	696.4	Pseudomonas aeruginosa group	oprF	GO:0005575,GO:0005623,GO:0009279,GO:0016020,GO:0019867,GO:0030312,GO:0030313,GO:0031975,GO:0044462,GO:0044464,GO:0071944		ko:K03286,ko:K07275					ko00000,ko02000	1.B.6			Bacteria	1R4WG@1224,1T1FC@1236,1YKUX@136841,COG2885@1,COG2885@2,COG3047@1,COG3047@2	NA|NA|NA	M	OprF membrane domain
NFLLPIFG_00932	1294143.H681_10665	1.9e-86	325.1	Gammaproteobacteria	sigX			ko:K03088					ko00000,ko03021				Bacteria	1NBAJ@1224,1SEK4@1236,COG1595@1,COG1595@2	NA|NA|NA	K	Belongs to the sigma-70 factor family. ECF subfamily
NFLLPIFG_00933	287.DR97_111	2.7e-122	444.9	Pseudomonas aeruginosa group	cmpX												Bacteria	1N2GE@1224,1SC4N@1236,1YKHH@136841,COG0668@1,COG0668@2	NA|NA|NA	M	Conserved TM helix
NFLLPIFG_00934	287.DR97_112	2.2e-38	164.5	Pseudomonas aeruginosa group	crfX												Bacteria	1P0ZX@1224,1SSVY@1236,1YGU2@136841,2FECW@1,346CP@2	NA|NA|NA
NFLLPIFG_00935	287.DR97_113	3e-187	661	Pseudomonas aeruginosa group	zntB	GO:0000041,GO:0003674,GO:0005215,GO:0005385,GO:0005575,GO:0005623,GO:0005886,GO:0005887,GO:0006810,GO:0006811,GO:0006812,GO:0006829,GO:0008150,GO:0008324,GO:0015075,GO:0015318,GO:0015562,GO:0016020,GO:0016021,GO:0022857,GO:0022883,GO:0022890,GO:0030001,GO:0031224,GO:0031226,GO:0034220,GO:0044425,GO:0044459,GO:0044464,GO:0046583,GO:0046873,GO:0046915,GO:0051179,GO:0051234,GO:0055085,GO:0070838,GO:…		ko:K03284,ko:K16074					ko00000,ko02000	1.A.35.1,1.A.35.3,1.A.35.4			Bacteria	1MW8W@1224,1RRTZ@1236,1YDMF@136841,COG0598@1,COG0598@2	NA|NA|NA	P	CorA-like Mg2+ transporter protein
NFLLPIFG_00936	287.DR97_114	6.2e-90	336.7	Pseudomonas aeruginosa group	rraA			ko:K02553					ko00000,ko03019				Bacteria	1RH18@1224,1RS9U@1236,1YCXC@136841,COG0684@1,COG0684@2	NA|NA|NA	H	Catalyzes the aldol cleavage of 4-hydroxy-4-methyl-2- oxoglutarate (HMG) into 2 molecules of pyruvate. Also contains a secondary oxaloacetate (OAA) decarboxylase activity due to the common pyruvate enolate transition state formed following C-C bond cleavage in the retro-aldol and decarboxylation reactions
NFLLPIFG_00937	287.DR97_115	2.7e-196	691	Pseudomonas aeruginosa group	estX												Bacteria	1RDWF@1224,1S564@1236,1YKII@136841,COG0596@1,COG0596@2	NA|NA|NA	S	Serine aminopeptidase, S33
NFLLPIFG_00938	287.DR97_116	0	1566.2	Pseudomonas aeruginosa group	ppsA	GO:0000287,GO:0003674,GO:0003824,GO:0005488,GO:0005575,GO:0005622,GO:0005623,GO:0005737,GO:0005829,GO:0005975,GO:0005996,GO:0006006,GO:0006094,GO:0006793,GO:0006796,GO:0008150,GO:0008152,GO:0008986,GO:0009058,GO:0009987,GO:0016051,GO:0016301,GO:0016310,GO:0016740,GO:0016772,GO:0016781,GO:0019318,GO:0019319,GO:0043167,GO:0043169,GO:0044237,GO:0044238,GO:0044281,GO:0044283,GO:0044424,GO:0044444,GO:…	2.7.9.2	ko:K01007	ko00620,ko00680,ko00720,ko01100,ko01120,ko01200,map00620,map00680,map00720,map01100,map01120,map01200	M00173,M00374	R00199	RC00002,RC00015	ko00000,ko00001,ko00002,ko01000			iEcE24377_1341.EcE24377A_1919,iYL1228.KPN_02160	Bacteria	1MU0R@1224,1RP3T@1236,1YEEV@136841,COG0574@1,COG0574@2,COG1080@1,COG1080@2	NA|NA|NA	G	Catalyzes the phosphorylation of pyruvate to phosphoenolpyruvate
NFLLPIFG_00939	287.DR97_117	8.1e-151	539.7	Pseudomonas aeruginosa group	ydiA	GO:0003674,GO:0005575,GO:0005622,GO:0005623,GO:0005737,GO:0005829,GO:0008150,GO:0030234,GO:0044424,GO:0044444,GO:0044464,GO:0050790,GO:0065007,GO:0065009,GO:0098772	2.7.11.33,2.7.4.28	ko:K09773					ko00000,ko01000				Bacteria	1MUHU@1224,1RPHX@1236,1YDKJ@136841,COG1806@1,COG1806@2	NA|NA|NA	S	Bifunctional serine threonine kinase and phosphorylase involved in the regulation of the phosphoenolpyruvate synthase (PEPS) by catalyzing its phosphorylation dephosphorylation
NFLLPIFG_00940	287.DR97_118	2.2e-96	358.2	Pseudomonas aeruginosa group													Bacteria	1N0VV@1224,1SZUE@1236,1YKWT@136841,COG4067@1,COG4067@2	NA|NA|NA	O	Putative ATP-dependant zinc protease
NFLLPIFG_00941	287.DR97_119	1.6e-277	961.4	Pseudomonas aeruginosa group	IV02_00930												Bacteria	1MVV3@1224,1RRIA@1236,1YEPU@136841,COG1305@1,COG1305@2	NA|NA|NA	E	7 transmembrane helices usually fused to an inactive transglutaminase
NFLLPIFG_00942	287.DR97_120	4.1e-189	667.2	Pseudomonas aeruginosa group	gshA		6.3.2.2	ko:K01919	ko00270,ko00480,ko01100,map00270,map00480,map01100	M00118	R00894,R10993	RC00064,RC00090	ko00000,ko00001,ko00002,ko01000				Bacteria	1MVDU@1224,1RR7D@1236,1YDA7@136841,COG0189@1,COG0189@2	NA|NA|NA	HJ	Sugar-transfer associated ATP-grasp
NFLLPIFG_00943	287.DR97_121	3.1e-228	797.3	Pseudomonas aeruginosa group													Bacteria	1NMXR@1224,1SHVJ@1236,1YCXN@136841,2EKJK@1,33E9E@2	NA|NA|NA	S	Maltose operon periplasmic protein precursor (MalM)
NFLLPIFG_00944	287.DR97_122	0	1108.2	Pseudomonas aeruginosa group													Bacteria	1N0NZ@1224,1S0U8@1236,1YEGJ@136841,COG2067@1,COG2067@2	NA|NA|NA	I	Outer membrane protein transport protein (OMPP1/FadL/TodX)
NFLLPIFG_00945	287.DR97_123	4.1e-192	677.2	Pseudomonas aeruginosa group	batE												Bacteria	1R4IV@1224,1RYIZ@1236,1YF1T@136841,COG3103@1,COG3103@2	NA|NA|NA	T	Sh3 type 3 domain protein
NFLLPIFG_00946	287.DR97_124	7.6e-143	513.1	Pseudomonas aeruginosa group				ko:K06992					ko00000				Bacteria	1R9HR@1224,1RYUR@1236,1YD6J@136841,COG3271@1,COG3271@2	NA|NA|NA	S	Peptidase C39 family
NFLLPIFG_00947	287.DR97_125	1.7e-70	271.9	Pseudomonas aeruginosa group													Bacteria	1P0S4@1224,1STKA@1236,1YGTS@136841,2FFR6@1,347NE@2	NA|NA|NA
NFLLPIFG_00948	287.DR97_126	0	1781.1	Pseudomonas aeruginosa group				ko:K03556					ko00000,ko03000				Bacteria	1MVZZ@1224,1RN29@1236,1YD9Z@136841,COG2909@1,COG2909@2	NA|NA|NA	K	AAA ATPase domain
NFLLPIFG_00949	287.DR97_127	0	1671.4	Pseudomonas aeruginosa group				ko:K03556					ko00000,ko03000				Bacteria	1MVZZ@1224,1RN29@1236,1YEBN@136841,COG2909@1,COG2909@2	NA|NA|NA	K	helix_turn_helix, Lux Regulon
NFLLPIFG_00950	287.DR97_128	4.8e-265	919.8	Pseudomonas aeruginosa group	pabB	GO:0000287,GO:0003674,GO:0003824,GO:0005488,GO:0005575,GO:0005622,GO:0005623,GO:0005737,GO:0006082,GO:0006575,GO:0006725,GO:0006732,GO:0006760,GO:0006807,GO:0008150,GO:0008152,GO:0008483,GO:0009058,GO:0009108,GO:0009396,GO:0009987,GO:0016053,GO:0016740,GO:0016769,GO:0018130,GO:0019438,GO:0019752,GO:0034641,GO:0042398,GO:0042558,GO:0042559,GO:0043167,GO:0043169,GO:0043436,GO:0043603,GO:0043604,GO:…	2.6.1.85	ko:K01665,ko:K13950	ko00790,map00790		R01716	RC00010,RC01418	ko00000,ko00001,ko01000			iEC042_1314.EC042_1977	Bacteria	1MVBJ@1224,1RMSE@1236,1YCWY@136841,COG0147@1,COG0147@2	NA|NA|NA	EH	chorismate binding enzyme
NFLLPIFG_00951	287.DR97_129	3.3e-112	411	Pseudomonas aeruginosa group	thrH		2.7.1.39,3.1.3.3	ko:K02203	ko00260,ko00680,ko01100,ko01110,ko01120,ko01130,ko01230,map00260,map00680,map01100,map01110,map01120,map01130,map01230	M00018	R00582,R01771	RC00002,RC00017	ko00000,ko00001,ko00002,ko01000				Bacteria	1MZPG@1224,1RRRU@1236,1YDR9@136841,COG0560@1,COG0560@2	NA|NA|NA	E	phosphoserine phosphatase homoserine phosphotransferase bifunctional protein
NFLLPIFG_00952	287.DR97_130	1.6e-145	521.9	Pseudomonas aeruginosa group	cysH	GO:0003674,GO:0003824,GO:0004604,GO:0005575,GO:0005622,GO:0005623,GO:0005737,GO:0008150,GO:0008152,GO:0016491,GO:0016667,GO:0016671,GO:0044424,GO:0044464,GO:0055114	1.7.7.1,1.8.4.10,1.8.4.8,2.7.1.25	ko:K00366,ko:K00390,ko:K00860	ko00230,ko00910,ko00920,ko01100,ko01120,map00230,map00910,map00920,map01100,map01120	M00176,M00531	R00509,R00790,R02021,R04928	RC00002,RC00007,RC00078,RC00176,RC02862	ko00000,ko00001,ko00002,ko01000			iJN746.PP_2328	Bacteria	1MXUR@1224,1RNC5@1236,1YDKG@136841,COG0175@1,COG0175@2	NA|NA|NA	EH	Reduction of activated sulfate into sulfite
NFLLPIFG_00953	287.DR97_131	4.1e-59	233.8	Pseudomonas aeruginosa group													Bacteria	1NDFF@1224,1SCX2@1236,1YGTM@136841,2EAR8@1,334TE@2	NA|NA|NA
NFLLPIFG_00954	287.DR97_132	7.8e-185	652.9	Pseudomonas aeruginosa group	cysB	GO:0003674,GO:0003676,GO:0003677,GO:0005488,GO:0005515,GO:0005575,GO:0005622,GO:0005623,GO:0005737,GO:0005829,GO:0008150,GO:0009314,GO:0009628,GO:0010165,GO:0010212,GO:0042802,GO:0044424,GO:0044444,GO:0044464,GO:0050896,GO:0097159,GO:1901363		ko:K13634					ko00000,ko03000				Bacteria	1MU8N@1224,1RN7T@1236,1YFGG@136841,COG0583@1,COG0583@2	NA|NA|NA	K	LysR substrate binding domain
NFLLPIFG_00955	287.DR97_133	1.1e-84	319.3	Pseudomonas aeruginosa group				ko:K06149					ko00000				Bacteria	1N9QR@1224,1SD8E@1236,1YG0M@136841,COG0589@1,COG0589@2	NA|NA|NA	T	Belongs to the universal stress protein A family
NFLLPIFG_00956	287.DR97_134	2.2e-176	624.8	Pseudomonas aeruginosa group	panE		1.1.1.169	ko:K00077	ko00770,ko01100,ko01110,map00770,map01100,map01110	M00119	R02472	RC00726	ko00000,ko00001,ko00002,ko01000			iAF987.Gmet_2643	Bacteria	1RFSW@1224,1RZSU@1236,1YE5C@136841,COG1893@1,COG1893@2	NA|NA|NA	H	Catalyzes the NADPH-dependent reduction of ketopantoate into pantoic acid
NFLLPIFG_00957	287.DR97_135	1.2e-67	262.3	Pseudomonas aeruginosa group				ko:K03671	ko04621,ko05418,map04621,map05418				ko00000,ko00001,ko03110				Bacteria	1NC9Q@1224,1T0R2@1236,1YKXY@136841,COG0526@1,COG0526@2	NA|NA|NA	CO	COG0526, thiol-disulfide isomerase and thioredoxins
NFLLPIFG_00958	287.DR97_136	2.2e-204	718	Pseudomonas aeruginosa group	aroF	GO:0003674,GO:0003824,GO:0003849,GO:0005488,GO:0005515,GO:0005575,GO:0005622,GO:0005623,GO:0005737,GO:0006082,GO:0006520,GO:0006725,GO:0006807,GO:0008150,GO:0008152,GO:0008652,GO:0009058,GO:0009072,GO:0009073,GO:0009987,GO:0016053,GO:0016740,GO:0016765,GO:0019438,GO:0019752,GO:0042802,GO:0043436,GO:0044237,GO:0044238,GO:0044249,GO:0044281,GO:0044283,GO:0044424,GO:0044464,GO:0046394,GO:0071704,GO:…	2.5.1.54	ko:K01626	ko00400,ko01100,ko01110,ko01130,ko01230,ko02024,map00400,map01100,map01110,map01130,map01230,map02024	M00022	R01826	RC00435	ko00000,ko00001,ko00002,ko01000			iAF987.Gmet_2375,iAPECO1_1312.APECO1_3932,iECOK1_1307.ECOK1_2946,iECS88_1305.ECS88_2787,iUMN146_1321.UM146_03705,iUTI89_1310.UTI89_C2934	Bacteria	1MU5Q@1224,1RMAA@1236,1YCXM@136841,COG0722@1,COG0722@2	NA|NA|NA	E	Stereospecific condensation of phosphoenolpyruvate (PEP) and D-erythrose-4-phosphate (E4P) giving rise to 3-deoxy-D- arabino-heptulosonate-7-phosphate (DAHP)
NFLLPIFG_00959	287.DR97_137	2.9e-47	194.1	Pseudomonas aeruginosa group	yjdJ			ko:K06975					ko00000				Bacteria	1N316@1224,1S7D3@1236,1YGKD@136841,COG2388@1,COG2388@2	NA|NA|NA	S	GCN5-related N-acetyl-transferase
NFLLPIFG_00960	287.DR97_138	4.8e-120	437.2	Pseudomonas aeruginosa group	echA3		4.2.1.17	ko:K01692	ko00071,ko00280,ko00281,ko00310,ko00360,ko00362,ko00380,ko00410,ko00627,ko00640,ko00650,ko00903,ko00930,ko01100,ko01110,ko01120,ko01130,ko01212,map00071,map00280,map00281,map00310,map00360,map00362,map00380,map00410,map00627,map00640,map00650,map00903,map00930,map01100,map01110,map01120,map01130,map01212	M00032,M00087	R03026,R03045,R04137,R04170,R04204,R04224,R04738,R04740,R04744,R04746,R04749,R05595,R06411,R06412,R06942,R08093	RC00831,RC00834,RC01086,RC01095,RC01098,RC01103,RC01217,RC02115	ko00000,ko00001,ko00002,ko01000				Bacteria	1RAAV@1224,1RRTJ@1236,1YD3T@136841,COG1024@1,COG1024@2	NA|NA|NA	I	Enoyl-CoA hydratase/isomerase
NFLLPIFG_00962	287.DR97_140	2.4e-92	344.7	Pseudomonas aeruginosa group													Bacteria	1MVYN@1224,1SBA6@1236,1YJIU@136841,COG2110@1,COG2110@2	NA|NA|NA	S	Macro domain
NFLLPIFG_00963	287.DR97_141	1.8e-84	318.5	Pseudomonas aeruginosa group													Bacteria	1QPXJ@1224,1TNPR@1236,1YK57@136841,2AQHX@1,3030R@2	NA|NA|NA
NFLLPIFG_00965	287.DR97_143	1.1e-36	158.7	Pseudomonas aeruginosa group													Bacteria	1QEMM@1224,1TBDQ@1236,1YH98@136841,2AHFI@1,317SU@2	NA|NA|NA
NFLLPIFG_00966	287.DR97_144	3.7e-139	500.7	Pseudomonas aeruginosa group			6.3.5.2	ko:K01951	ko00230,ko00983,ko01100,map00230,map00983,map01100	M00050	R01230,R01231,R08244	RC00010,RC00204	ko00000,ko00001,ko00002,ko01000,ko01002				Bacteria	1MV9U@1224,1S47A@1236,1YFA3@136841,COG0518@1,COG0518@2	NA|NA|NA	F	Glutamine amidotransferase class-I
NFLLPIFG_00967	287.DR97_145	1.1e-62	245.7	Pseudomonas aeruginosa group				ko:K06191					ko00000				Bacteria	1N0IY@1224,1SA4G@1236,1YGKM@136841,COG0695@1,COG0695@2	NA|NA|NA	O	Glutaredoxin
NFLLPIFG_00968	287.DR97_146	5e-187	660.2	Gammaproteobacteria													Bacteria	1MXB7@1224,1SJ6I@1236,COG3386@1,COG3386@2	NA|NA|NA	G	PFAM SMP-30 Gluconolaconase
NFLLPIFG_00969	287.DR97_147	6.6e-184	649.8	Pseudomonas aeruginosa group													Bacteria	1MV2Y@1224,1RPIE@1236,1YG95@136841,COG0667@1,COG0667@2	NA|NA|NA	C	Aldo/keto reductase family
NFLLPIFG_00970	287.DR97_148	2.5e-172	611.3	Pseudomonas aeruginosa group													Bacteria	1MU2E@1224,1RQ66@1236,1YF8T@136841,COG0583@1,COG0583@2	NA|NA|NA	K	LysR substrate binding domain
NFLLPIFG_00971	287.DR97_149	0	1395.6	Pseudomonas aeruginosa group	fadJ		1.1.1.108,1.1.1.157,1.1.1.35,4.2.1.17,5.1.2.3,5.3.3.8	ko:K00074,ko:K01782,ko:K01825,ko:K17735	ko00071,ko00280,ko00281,ko00310,ko00360,ko00362,ko00380,ko00410,ko00640,ko00650,ko00903,ko00930,ko01040,ko01100,ko01110,ko01120,ko01130,ko01200,ko01212,map00071,map00280,map00281,map00310,map00360,map00362,map00380,map00410,map00640,map00650,map00903,map00930,map01040,map01100,map01110,map01120,map01130,map01200,map01212	M00032,M00087	R01975,R01976,R03026,R03045,R03276,R04137,R04170,R04203,R04204,R04224,R04737,R04738,R04739,R04740,R04741,R04744,R04745,R04746,R04748,R04749,R04756,R05066,R05305,R05576,R06411,R06412,R06941,R06942,R07935,R07951,R08093,R08094	RC00029,RC00099,RC00117,RC00241,RC00525,RC00831,RC00834,RC00896,RC01078,RC01086,RC01095,RC01098,RC01103,RC01217,RC02115	ko00000,ko00001,ko00002,ko01000				Bacteria	1MU9P@1224,1RMZ8@1236,1YDWA@136841,COG1024@1,COG1024@2,COG1250@1,COG1250@2	NA|NA|NA	I	3-hydroxyacyl-CoA dehydrogenase, NAD binding domain
NFLLPIFG_00972	287.DR97_150	5.3e-223	780	Pseudomonas aeruginosa group	fadA_3		2.3.1.9	ko:K00626	ko00071,ko00072,ko00280,ko00310,ko00362,ko00380,ko00620,ko00630,ko00640,ko00650,ko00720,ko00900,ko01100,ko01110,ko01120,ko01130,ko01200,ko01212,ko02020,map00071,map00072,map00280,map00310,map00362,map00380,map00620,map00630,map00640,map00650,map00720,map00900,map01100,map01110,map01120,map01130,map01200,map01212,map02020	M00088,M00095,M00373,M00374,M00375	R00238,R01177	RC00004,RC00326	ko00000,ko00001,ko00002,ko01000,ko04147				Bacteria	1MU5G@1224,1RV50@1236,1YD82@136841,COG0183@1,COG0183@2	NA|NA|NA	I	Belongs to the thiolase family
NFLLPIFG_00974	287.DR97_152	6.1e-160	570.1	Pseudomonas aeruginosa group				ko:K07088					ko00000				Bacteria	1P2SH@1224,1RYK8@1236,1YFPS@136841,COG0679@1,COG0679@2	NA|NA|NA	S	Membrane transport protein
NFLLPIFG_00975	287.DR97_153	6.5e-156	556.6	Pseudomonas aeruginosa group													Bacteria	1N9MS@1224,1T0TG@1236,1YKY0@136841,COG2010@1,COG2010@2	NA|NA|NA	C	Cytochrome C oxidase, cbb3-type, subunit III
NFLLPIFG_00976	287.DR97_154	8.6e-136	489.6	Pseudomonas aeruginosa group	MA20_32445			ko:K07395					ko00000				Bacteria	1N057@1224,1RRR0@1236,1YFMT@136841,COG3484@1,COG3484@2	NA|NA|NA	O	PFAM 20S proteasome, A and B subunits
NFLLPIFG_00977	287.DR97_155	2e-154	551.6	Pseudomonas aeruginosa group	MA20_32430												Bacteria	1MVMI@1224,1RNV8@1236,1YEEE@136841,COG1305@1,COG1305@2	NA|NA|NA	E	Transglutaminase/protease-like homologues
NFLLPIFG_00978	287.DR97_156	4.5e-177	627.1	Pseudomonas aeruginosa group	MA20_32425												Bacteria	1MVZK@1224,1RN2Y@1236,1YEDW@136841,COG2307@1,COG2307@2	NA|NA|NA	S	A predicted alpha-helical domain with a conserved ER motif.
NFLLPIFG_00979	287.DR97_157	4.8e-276	956.4	Pseudomonas aeruginosa group	gcs2												Bacteria	1MUAD@1224,1RNAF@1236,1YCVU@136841,COG2308@1,COG2308@2	NA|NA|NA	S	Circularly permuted ATP-grasp type 2
NFLLPIFG_00980	287.DR97_158	1.5e-137	495.4	Pseudomonas aeruginosa group													Bacteria	1MUDH@1224,1RXUZ@1236,1YDG5@136841,COG0518@1,COG0518@2	NA|NA|NA	F	Glutamine amidotransferase class-I
NFLLPIFG_00981	287.DR97_159	6.8e-59	233	Pseudomonas aeruginosa group	IV02_06040												Bacteria	1NDUK@1224,1S9WE@1236,1YKKE@136841,2BXY5@1,33MBQ@2	NA|NA|NA	S	Regulator of ribonuclease activity B
NFLLPIFG_00982	287.DR97_160	0	1286.2	Pseudomonas aeruginosa group	gmr	GO:0000302,GO:0003674,GO:0003824,GO:0006950,GO:0006979,GO:0008081,GO:0008150,GO:0009987,GO:0010035,GO:0016740,GO:0016772,GO:0016779,GO:0016787,GO:0016788,GO:0033554,GO:0034599,GO:0034614,GO:0035690,GO:0042221,GO:0042493,GO:0042578,GO:0050896,GO:0051716,GO:0052621,GO:0070887,GO:0071111,GO:0071241,GO:0071731,GO:0071732,GO:0097366,GO:1901698,GO:1901699,GO:1901700,GO:1901701,GO:1902170	2.7.7.65	ko:K21023	ko02025,map02025				ko00000,ko00001,ko01000				Bacteria	1MU2C@1224,1RM8A@1236,1YF4V@136841,COG3300@1,COG3300@2,COG5001@1,COG5001@2	NA|NA|NA	T	Putative diguanylate phosphodiesterase
NFLLPIFG_00983	287.DR97_161	0	1452.6	Pseudomonas aeruginosa group	bglX	GO:0000272,GO:0003674,GO:0003824,GO:0004553,GO:0005575,GO:0005623,GO:0005886,GO:0005975,GO:0005976,GO:0008150,GO:0008152,GO:0008422,GO:0009056,GO:0009057,GO:0009251,GO:0015926,GO:0016020,GO:0016052,GO:0016787,GO:0016798,GO:0030288,GO:0030313,GO:0031975,GO:0042597,GO:0043170,GO:0044042,GO:0044238,GO:0044464,GO:0071704,GO:0071944,GO:1901575	3.2.1.21	ko:K05349	ko00460,ko00500,ko00940,ko01100,ko01110,map00460,map00500,map00940,map01100,map01110		R00026,R02558,R02887,R02985,R03527,R04949,R04998,R10035,R10039,R10040	RC00049,RC00059,RC00171,RC00262,RC00397,RC00451,RC00714,RC00746,RC01248	ko00000,ko00001,ko01000		GH3	iECOK1_1307.ECOK1_2363,iECS88_1305.ECS88_2276,iSF_1195.SF2217,iSFxv_1172.SFxv_2448,iS_1188.S2346,iUMN146_1321.UM146_06125,iUTI89_1310.UTI89_C2406	Bacteria	1MVIV@1224,1RMA0@1236,1YDFK@136841,COG1472@1,COG1472@2	NA|NA|NA	G	Fibronectin type III-like domain
NFLLPIFG_00984	287.DR97_162	5.1e-108	397.1	Gammaproteobacteria	fliH			ko:K02411,ko:K03223	ko02040,ko03070,map02040,map03070	M00332,M00660			ko00000,ko00001,ko00002,ko02035,ko02044	3.A.6.1,3.A.6.2,3.A.6.3			Bacteria	1RI2J@1224,1RZC2@1236,COG1317@1,COG1317@2	NA|NA|NA	NU	Type III
NFLLPIFG_00985	287.DR97_163	1.1e-118	432.6	Gammaproteobacteria	sctK			ko:K04054		M00332			ko00000,ko00002,ko02044	3.A.6.1			Bacteria	1RK7C@1224,1S7VZ@1236,2BJZU@1,32ECP@2	NA|NA|NA	S	YOP proteins translocation protein K (YscK)
NFLLPIFG_00986	287.DR97_164	1.1e-125	456.1	Pseudomonas aeruginosa group	sctJ			ko:K03222	ko03070,map03070	M00332,M00542,M00660			ko00000,ko00001,ko00002,ko02044	3.A.6.1,3.A.6.3			Bacteria	1N69F@1224,1RMNM@1236,1YK0W@136841,COG4669@1,COG4669@2	NA|NA|NA	U	type III secretion apparatus lipoprotein, YscJ HrcJ family
NFLLPIFG_00987	287.DR97_165	3.6e-52	210.7	Gammaproteobacteria	sctI			ko:K04053		M00332			ko00000,ko00002,ko02044	3.A.6.1			Bacteria	1N9JW@1224,1SDWY@1236,2ECD5@1,336BE@2	NA|NA|NA	S	Type III
NFLLPIFG_00988	287.DR97_166	7.5e-71	273.1	Gammaproteobacteria	sctH			ko:K04052					ko00000,ko02044	3.A.6.1			Bacteria	1NCH1@1224,1SFXF@1236,2EB7J@1,33585@2	NA|NA|NA	S	type III secretion
NFLLPIFG_00989	287.DR97_167	2.8e-60	237.7	Gammaproteobacteria	yscG			ko:K04051					ko00000,ko02044	3.A.6.1			Bacteria	1N6MH@1224,1S8VB@1236,2E2WX@1,32XY1@2	NA|NA|NA	S	Bacterial type II secretion system chaperone protein (type_III_yscG)
NFLLPIFG_00990	287.DR97_168	1.2e-39	168.7	Gammaproteobacteria	yscF			ko:K03221	ko03070,map03070	M00332,M00542			ko00000,ko00001,ko00002,ko02044	3.A.6.1			Bacteria	1N7VU@1224,1SCWJ@1236,2B5FD@1,32Z0P@2	NA|NA|NA	S	Type III secretion
NFLLPIFG_00992	287.DR97_170	7.6e-244	849.4	Gammaproteobacteria	yscD			ko:K02283,ko:K03220		M00332			ko00000,ko00002,ko02035,ko02044	3.A.6.1			Bacteria	1R7B5@1224,1S0ZR@1236,COG1716@1,COG1716@2	NA|NA|NA	T	Inner membrane component of T3SS, periplasmic domain
NFLLPIFG_00993	287.DR97_171	0	1172.5	Pseudomonas aeruginosa group	hrcC			ko:K03219	ko03070,map03070	M00332,M00542			ko00000,ko00001,ko00002,ko02044	3.A.6.1,3.A.6.3			Bacteria	1MV6H@1224,1RPIX@1236,1YJQX@136841,COG1450@1,COG1450@2	NA|NA|NA	NU	type III secretion outer membrane pore, YscC HrcC family
NFLLPIFG_00994	287.DR97_172	4.3e-71	273.9	Gammaproteobacteria	sctB			ko:K04049					ko00000,ko02044	3.A.6.1			Bacteria	1NC1F@1224,1SD6X@1236,2E54E@1,32ZXD@2	NA|NA|NA	O	regulation of peptide secretion
NFLLPIFG_00995	287.DR97_173	4.7e-154	550.4	Gammaproteobacteria													Bacteria	1RJWM@1224,1S8IE@1236,2APS1@1,31EVW@2	NA|NA|NA	S	Antiactivator protein ExsD
NFLLPIFG_00996	287.DR97_174	9.8e-158	562.8	Gammaproteobacteria	exsA	GO:0003674,GO:0003824,GO:0006081,GO:0006082,GO:0006089,GO:0006355,GO:0008150,GO:0008152,GO:0009056,GO:0009058,GO:0009438,GO:0009889,GO:0009987,GO:0010468,GO:0010556,GO:0016053,GO:0016829,GO:0016835,GO:0016836,GO:0019172,GO:0019219,GO:0019222,GO:0019243,GO:0019249,GO:0019752,GO:0031323,GO:0031326,GO:0032787,GO:0042180,GO:0042182,GO:0043436,GO:0044237,GO:0044248,GO:0044249,GO:0044281,GO:0044282,GO:…		ko:K20968	ko02025,map02025				ko00000,ko00001,ko03000				Bacteria	1R6WN@1224,1RRR4@1236,COG2207@1,COG2207@2	NA|NA|NA	K	COG2207 AraC-type DNA-binding domain-containing proteins
NFLLPIFG_00997	287.DR97_175	5.7e-68	263.5	Gammaproteobacteria	virG												Bacteria	1N83A@1224,1SFZ1@1236,2BZVR@1,3345J@2	NA|NA|NA	S	Type III secretion system lipoprotein chaperone (YscW)
NFLLPIFG_00999	287.DR97_177	5.1e-75	287	Gammaproteobacteria	exsC												Bacteria	1NUN3@1224,1SNNH@1236,2F0XM@1,33TZ9@2	NA|NA|NA	S	Tir chaperone protein (CesT) family
NFLLPIFG_01000	287.DR97_178	3.7e-149	534.3	Gammaproteobacteria	yopD												Bacteria	1REJ9@1224,1S3SE@1236,2CD72@1,30UVY@2	NA|NA|NA	S	YopD protein
NFLLPIFG_01001	287.DR97_179	5e-101	374.8	Gammaproteobacteria	bopB			ko:K13285	ko05100,ko05131,ko05132,map05100,map05131,map05132				ko00000,ko00001,ko02000	1.C.36.3			Bacteria	1R4JI@1224,1RQ0U@1236,COG5613@1,COG5613@2	NA|NA|NA	S	Secretion system effector C (SseC) like family
NFLLPIFG_01002	287.DR97_180	6.5e-90	336.7	Gammaproteobacteria													Bacteria	1MZH1@1224,1T1FP@1236,COG0457@1,COG0457@2	NA|NA|NA	S	Low calcium response locus protein H
NFLLPIFG_01003	287.DR97_181	9.7e-158	562.8	Gammaproteobacteria	lcrV	GO:0005575,GO:0005576											Bacteria	1REP0@1224,1S476@1236,298H3@1,2ZVN5@2	NA|NA|NA	S	V antigen (LcrV) protein
NFLLPIFG_01004	287.DR97_182	1.6e-43	181.8	Gammaproteobacteria	lcrG	GO:0008150,GO:0009892,GO:0010468,GO:0010605,GO:0010629,GO:0019222,GO:0048519,GO:0050789,GO:0060255,GO:0065007											Bacteria	1NKTI@1224,1SHAB@1236,2ERMU@1,33J7A@2	NA|NA|NA	S	LcrG protein
NFLLPIFG_01005	287.DR97_183	3.4e-79	300.8	Gammaproteobacteria	lcrR												Bacteria	1N5SX@1224,1S943@1236,2E2QB@1,32XT5@2	NA|NA|NA	S	Involved in the down-regulation of lcrGVH transcription in the presence or absence of calcium and is necessary for lcrG protein expression in the absence of calcium. Plays an important role in the regulation of the low-calcium response
NFLLPIFG_01006	287.DR97_184	0	1271.1	Pseudomonas aeruginosa group	sctV	GO:0005575,GO:0005623,GO:0005886,GO:0016020,GO:0044464,GO:0071944		ko:K03230	ko03070,map03070	M00332,M00542,M00660			ko00000,ko00001,ko00002,ko02044	3.A.6.1,3.A.6.3			Bacteria	1R346@1224,1T62Z@1236,1YHB9@136841,COG4789@1,COG4789@2	NA|NA|NA	U	FHIPEP family
NFLLPIFG_01007	287.DR97_185	1.3e-51	208.8	Gammaproteobacteria													Bacteria	1NDCK@1224,1SFJ0@1236,COG0457@1,COG0457@2	NA|NA|NA	O	Required for Yop secretion. Functions probably as a chaperone which stabilizes YscX within the cell, before its secretion
NFLLPIFG_01008	287.DR97_186	3.7e-63	247.3	Gammaproteobacteria	sctX	GO:0005575,GO:0005576		ko:K04059	ko03070,map03070	M00332			ko00000,ko00001,ko00002,ko02044				Bacteria	1NB1J@1224,1SE8M@1236,2E3TV@1,32YR9@2	NA|NA|NA	S	Type III secretion system YscX (type_III_YscX)
NFLLPIFG_01009	287.DR97_187	2.9e-63	247.7	Gammaproteobacteria	sycN												Bacteria	1NA58@1224,1SEVC@1236,2EKJ0@1,33E8X@2	NA|NA|NA	S	protein secretion
NFLLPIFG_01010	287.DR97_188	2.3e-44	184.5	Gammaproteobacteria	tyeA												Bacteria	1NAVH@1224,1SEHN@1236,2DPCX@1,331IZ@2	NA|NA|NA	S	TyeA
NFLLPIFG_01011	287.DR97_189	4e-148	530.8	Gammaproteobacteria	yopN			ko:K04058	ko03070,map03070	M00332			ko00000,ko00001,ko00002,ko02044				Bacteria	1RBZR@1224,1S331@1236,2DN4K@1,32VH1@2	NA|NA|NA	S	Outer membrane protein yopN
NFLLPIFG_01012	287.DR97_190	1.1e-239	835.5	Pseudomonas aeruginosa group	yscN		3.6.3.14	ko:K03224	ko03070,map03070	M00332,M00542,M00660			ko00000,ko00001,ko00002,ko01000,ko02044	3.A.6.1,3.A.6.3			Bacteria	1MUH6@1224,1RM9W@1236,1YI85@136841,COG1157@1,COG1157@2	NA|NA|NA	NU	H -transporting two-sector ATPase
NFLLPIFG_01013	287.DR97_191	1.3e-60	239.2	Gammaproteobacteria	yscO			ko:K04056	ko03070,map03070	M00332			ko00000,ko00001,ko00002,ko02044	3.A.6.1			Bacteria	1NASC@1224,1SDK4@1236,2E59M@1,3301X@2	NA|NA|NA	S	Type III secretion protein YscO
NFLLPIFG_01014	287.DR97_192	5.3e-63	246.9	Gammaproteobacteria	yscP			ko:K04057	ko03070,map03070	M00332			ko00000,ko00001,ko00002,ko02044	3.A.6.1			Bacteria	1NCAI@1224,1SFQR@1236,2E3P7@1,32YMB@2	NA|NA|NA	S	Yop proteins translocation protein P
NFLLPIFG_01015	287.DR97_193	9.5e-172	609.4	Gammaproteobacteria	yscQ			ko:K03225	ko03070,map03070	M00332,M00542,M00660			ko00000,ko00001,ko00002,ko02044	3.A.6.1			Bacteria	1REKW@1224,1S4ER@1236,COG1886@1,COG1886@2	NA|NA|NA	NU	Type III
NFLLPIFG_01016	287.DR97_194	6.6e-111	406.8	Pseudomonas aeruginosa group	yscR			ko:K03226,ko:K22507	ko03070,map03070	M00332,M00542,M00660			ko00000,ko00001,ko00002,ko02044	3.A.6.1,3.A.6.3			Bacteria	1R34E@1224,1RXPU@1236,1YJSV@136841,COG4790@1,COG4790@2	NA|NA|NA	U	FliP family
NFLLPIFG_01017	287.DR97_195	2e-37	161.4	Pseudomonas aeruginosa group	sctS			ko:K03227	ko03070,map03070	M00332,M00542,M00660			ko00000,ko00001,ko00002,ko02044	3.A.6.1,3.A.6.3			Bacteria	1N6RK@1224,1SA4K@1236,1YKCA@136841,COG4794@1,COG4794@2	NA|NA|NA	U	Bacterial export proteins, family 3
NFLLPIFG_01018	287.DR97_196	5.8e-130	470.3	Pseudomonas aeruginosa group	yscT			ko:K02421,ko:K03228	ko02040,ko03070,map02040,map03070	M00332,M00542,M00660			ko00000,ko00001,ko00002,ko02035,ko02044	3.A.6.1,3.A.6.2,3.A.6.3			Bacteria	1QMMJ@1224,1RTY7@1236,1YK74@136841,COG4791@1,COG4791@2	NA|NA|NA	U	protein SpaR YscT HrcT
NFLLPIFG_01019	287.DR97_197	2.4e-171	608.2	Pseudomonas aeruginosa group	yscU			ko:K03229	ko03070,map03070	M00332,M00542,M00660			ko00000,ko00001,ko00002,ko02044	3.A.6.1,3.A.6.3			Bacteria	1PD5Z@1224,1RXQ4@1236,1YJZI@136841,COG4792@1,COG4792@2	NA|NA|NA	U	FlhB HrpN YscU SpaS Family
NFLLPIFG_01020	287.DR97_198	0	1405.6	Pseudomonas aeruginosa group													Bacteria	1MVCM@1224,1RYKY@1236,1YFQD@136841,COG1368@1,COG1368@2	NA|NA|NA	M	Sulfatase
NFLLPIFG_01021	287.DR97_199	1.4e-164	585.5	Pseudomonas aeruginosa group													Bacteria	1RA3Q@1224,1TACS@1236,1YFCS@136841,COG3386@1,COG3386@2	NA|NA|NA	G	PFAM SMP-30 Gluconolaconase
NFLLPIFG_01022	287.DR97_200	9.4e-166	589.3	Pseudomonas aeruginosa group	speE	GO:0003674,GO:0003824,GO:0004766,GO:0005575,GO:0005622,GO:0005623,GO:0005737,GO:0005829,GO:0006576,GO:0006595,GO:0006596,GO:0006807,GO:0008150,GO:0008152,GO:0008216,GO:0008295,GO:0009058,GO:0009308,GO:0009309,GO:0009987,GO:0010487,GO:0016740,GO:0016765,GO:0034641,GO:0042401,GO:0043918,GO:0044106,GO:0044237,GO:0044249,GO:0044271,GO:0044424,GO:0044444,GO:0044464,GO:0071704,GO:0097164,GO:1901564,GO:…	2.5.1.16	ko:K00797	ko00270,ko00330,ko00410,ko00480,ko01100,map00270,map00330,map00410,map00480,map01100	M00034,M00133	R01920,R02869,R08359	RC00021,RC00053	ko00000,ko00001,ko00002,ko01000			iECED1_1282.ECED1_0125,iPC815.YPO3411,iSDY_1059.SDY_0028	Bacteria	1MVV5@1224,1RMUT@1236,1YDQS@136841,COG0421@1,COG0421@2	NA|NA|NA	E	Catalyzes the irreversible transfer of a propylamine group from the amino donor S-adenosylmethioninamine (decarboxy- AdoMet) to putrescine (1,4-diaminobutane) to yield spermidine
NFLLPIFG_01023	287.DR97_201	1.2e-168	599	Pseudomonas aeruginosa group	alkA	GO:0003674,GO:0003676,GO:0003677,GO:0003684,GO:0003824,GO:0003905,GO:0005488,GO:0005575,GO:0005622,GO:0005623,GO:0005737,GO:0006139,GO:0006259,GO:0006281,GO:0006284,GO:0006285,GO:0006304,GO:0006307,GO:0006725,GO:0006807,GO:0006950,GO:0006974,GO:0008150,GO:0008152,GO:0008725,GO:0009987,GO:0016787,GO:0016798,GO:0016799,GO:0019104,GO:0032131,GO:0032991,GO:0032993,GO:0033554,GO:0034641,GO:0035510,GO:…	3.2.2.21	ko:K01247,ko:K13529	ko03410,map03410				ko00000,ko00001,ko01000,ko03000,ko03400				Bacteria	1N4N4@1224,1T1FZ@1236,1YF3C@136841,COG0122@1,COG0122@2	NA|NA|NA	L	AlkA N-terminal domain
NFLLPIFG_01024	287.DR97_202	1.2e-23	115.2	Pseudomonas aeruginosa group	IV01_13290												Bacteria	1NH3I@1224,1SGAI@1236,1YGYJ@136841,2EGMT@1,33ADY@2	NA|NA|NA	S	Phospholipase_D-nuclease N-terminal
NFLLPIFG_01025	287.DR97_203	6.1e-120	436.8	Pseudomonas aeruginosa group	mtnC	GO:0000096,GO:0000097,GO:0003674,GO:0003824,GO:0006082,GO:0006520,GO:0006555,GO:0006790,GO:0006793,GO:0006796,GO:0006807,GO:0008150,GO:0008152,GO:0008652,GO:0009058,GO:0009066,GO:0009067,GO:0009086,GO:0009987,GO:0016053,GO:0016311,GO:0016787,GO:0016788,GO:0016791,GO:0017144,GO:0019509,GO:0019752,GO:0042578,GO:0043094,GO:0043102,GO:0043436,GO:0043874,GO:0044237,GO:0044238,GO:0044249,GO:0044272,GO:…	3.1.3.77	ko:K09880	ko00270,ko01100,map00270,map01100	M00034	R07395	RC02779	ko00000,ko00001,ko00002,ko01000				Bacteria	1R3V9@1224,1RP5Y@1236,1YENS@136841,COG4229@1,COG4229@2	NA|NA|NA	E	Bifunctional enzyme that catalyzes the enolization of 2,3-diketo-5-methylthiopentyl-1-phosphate (DK-MTP-1-P) into the intermediate 2-hydroxy-3-keto-5-methylthiopentenyl-1-phosphate (HK-MTPenyl-1-P), which is then dephosphorylated to form the acireductone 1,2-dihydroxy-3-keto-5-methylthiopentene (DHK- MTPene)
NFLLPIFG_01026	287.DR97_204	3e-101	374.4	Pseudomonas aeruginosa group	mtnD	GO:0000096,GO:0003674,GO:0003824,GO:0006082,GO:0006520,GO:0006555,GO:0006790,GO:0006807,GO:0008150,GO:0008152,GO:0009066,GO:0009987,GO:0010309,GO:0016491,GO:0016701,GO:0016702,GO:0019752,GO:0043436,GO:0044237,GO:0044238,GO:0044281,GO:0051213,GO:0055114,GO:0071704,GO:1901564,GO:1901605	1.13.11.53,1.13.11.54	ko:K08967	ko00270,ko01100,map00270,map01100	M00034	R07363,R07364	RC01866,RC02018,RC02118	ko00000,ko00001,ko00002,ko01000			iYL1228.KPN_00643	Bacteria	1RCZD@1224,1S42U@1236,1YES3@136841,COG1791@1,COG1791@2	NA|NA|NA	S	Catalyzes 2 different reactions between oxygene and the acireductone 1,2-dihydroxy-3-keto-5-methylthiopentene (DHK-MTPene) depending upon the metal bound in the active site. Fe-containing acireductone dioxygenase (Fe-ARD) produces formate and 2-keto-4- methylthiobutyrate (KMTB), the alpha-ketoacid precursor of methionine in the methionine recycle pathway. Ni-containing acireductone dioxygenase (N…
NFLLPIFG_01027	287.DR97_205	3.8e-116	424.1	Pseudomonas aeruginosa group	mtnB		3.1.3.87,4.1.2.17,4.2.1.109	ko:K01628,ko:K08964,ko:K08966	ko00051,ko00270,ko01100,ko01120,map00051,map00270,map01100,map01120	M00034	R02262,R07392,R07394	RC00603,RC00604,RC01939,RC02074	ko00000,ko00001,ko00002,ko01000				Bacteria	1RE8T@1224,1S3UF@1236,1YCX4@136841,COG0235@1,COG0235@2	NA|NA|NA	E	Catalyzes the dehydration of methylthioribulose-1- phosphate (MTRu-1-P) into 2,3-diketo-5-methylthiopentyl-1- phosphate (DK-MTP-1-P)
NFLLPIFG_01028	287.DR97_206	1.4e-212	745.3	Pseudomonas aeruginosa group	hcaT			ko:K05820					ko00000,ko02000	2.A.1.27			Bacteria	1MVZI@1224,1RPBT@1236,1YCSF@136841,COG0477@1,COG2814@2	NA|NA|NA	EGP	Major facilitator Superfamily
[truncated: 29,100 more rows]
