# Supplementary material for: Antibiotic-resistant organisms establish reservoirs in new hospital built environments and are related to patient blood infection isolates
Source: Commun Med (Lond). 2022 Jun 1;2:62. doi: 10.1038/s43856-022-00124-5 (PMC9160058; doi:10.1038/s43856-022-00124-5)
Supplement: Supplementary file 6 — Supplementary Data 5 [file 43856_2022_124_MOESM6_ESM.xlsx]

## Sheet: SupplementaryData4
PC1	PC2	PC3
group_10104	3.32e-05	-0.000230283	0.00018536
mdoG	3.32e-05	-0.000230283	0.00018536
group_10112	3.32e-05	-0.000230283	0.00018536
group_10113	3.32e-05	-0.000230283	0.00018536
group_10118	3.32e-05	-0.000230283	0.00018536
puuR_1	3.32e-05	-0.000230283	0.00018536
group_10135	-0.000748071	4.12e-05	-0.000200626
queG	3.32e-05	-0.000230283	0.00018536
hisZ	-0.000743836	4.42e-05	-0.000186472
livF_2	3.32e-05	-0.000230283	0.00018536
ybiI_1	4.04e-05	0.000170221	-3.05e-05
group_10160	4.04e-05	0.000170221	-3.05e-05
ureA	4.04e-05	0.000170221	-3.05e-05
mgtB	3.32e-05	-0.000230283	0.00018536
group_10181	3.32e-05	-0.000230283	0.00018536
lrpC_1	0.000293385	-0.000345835	-0.000283847
zraR_1	3.32e-05	-0.000230283	0.00018536
msrQ	7.23e-05	-0.000268379	0.000280994
gpuA	3.32e-05	-0.000230283	0.00018536
aguA	3.32e-05	-0.000230283	0.00018536
spuC_2	3.32e-05	-0.000230283	0.00018536
group_10223	3.32e-05	-0.000230283	0.00018536
group_10224	3.32e-05	-0.000230283	0.00018536
group_10232	3.32e-05	-0.000230283	0.00018536
rdgB	-5.09e-06	-0.000190515	0.000177276
fecI_2	3.32e-05	-0.000230283	0.00018536
puuR_3	3.32e-05	-0.000230283	0.00018536
amgK	3.32e-05	-0.000230283	0.00018536
group_10302	3.32e-05	-0.000230283	0.00018536
group_10314	3.32e-05	-0.000230283	0.00018536
group_10319	3.32e-05	-0.000230283	0.00018536
group_10376	0.000141688	-0.000145366	0.00022607
gltI_2	0.000141688	-0.000145366	0.00022607
glnM_1	0.000141688	-0.000145366	0.00022607
group_10381	0.000141688	-0.000145366	0.00022607
ansB	0.000141688	-0.000145366	0.00022607
nagZ	3.32e-05	-0.000230283	0.00018536
group_10462	4.1e-05	-0.000165266	0.000340628
group_10469	3.32e-05	-0.000230283	0.00018536
group_10490	3.32e-05	-0.000230283	0.00018536
tadA	3.32e-05	-0.000230283	0.00018536
group_10501	3.32e-05	-0.000230283	0.00018536
dsbC	3.32e-05	-0.000230283	0.00018536
pld	0.000172484	-0.000524698	-0.000103785
yaeQ	0.000172484	-0.000524698	-0.000103785
gltR_1	0.000172484	-0.000524698	-0.000103785
dxr	3.32e-05	-0.000230283	0.00018536
group_10550	0.00010369	-0.000105656	0.000311525
nemA_3	3.32e-05	-0.000230283	0.00018536
crcB	9.69e-05	-0.000126268	0.000299415
group_10569	3.32e-05	-0.000230283	0.00018536
group_10576	3.32e-05	-0.000230283	0.00018536
ldc	0.000137115	0.000632698	0.00121744
pyrC_1	3.32e-05	-0.000230283	0.00018536
rsxA	-0.000719242	2.44e-05	-0.000203994
mepH_1	0.000172484	-0.000524698	-0.000103785
group_10622	0.000118586	-0.000204972	0.000127463
fadA_5	3.32e-05	-0.000230283	0.00018536
group_10626	0.000105948	-0.000140822	0.000235403
group_10627	0.000105948	-0.000140822	0.000235403
group_10631	3.32e-05	-0.000230283	0.00018536
amiE	0.000170658	-0.00064347	-0.000457017
aaeX_2	-0.000743836	4.42e-05	-0.000186472
group_10695	0.000293385	-0.000345835	-0.000283847
aprA_1	3.32e-05	-0.000230283	0.00018536
artI	3.32e-05	-0.000230283	0.00018536
lutR	3.32e-05	-0.000230283	0.00018536
aphA	0.000185919	-0.000162948	-0.000471403
potF_1	0.000185919	-0.000162948	-0.000471403
opuE	0.000185919	-0.000162948	-0.000471403
group_10732	0.000185919	-0.000162948	-0.000471403
gbuA	0.000185919	-0.000162948	-0.000471403
group_10735	0.000185919	-0.000162948	-0.000471403
czcR_2	0.000185848	0.000549496	-0.000215197
fliN	-5.09e-06	-0.000190515	0.000177276
ccmB	0.000124954	-0.00028269	0.000155051
ccmF	3.32e-05	-0.000230283	0.00018536
glyS	3.32e-05	-0.000230283	0.00018536
group_10825	3.32e-05	-0.000230283	0.00018536
group_10860	3.32e-05	-0.000230283	0.00018536
group_10861	-0.000719242	2.44e-05	-0.000203994
group_10864	3.32e-05	-0.000230283	0.00018536
osmW	2.6e-05	-0.000180931	0.000154587
eamA_2	3.32e-05	-0.000230283	0.00018536
moaB_2	3.32e-05	-0.000230283	0.00018536
lrp_1	3.32e-05	-0.000230283	0.00018536
amn	-0.000748071	4.12e-05	-0.000200626
group_10897	3.32e-05	-0.000230283	0.00018536
pfeS_3	3.5e-05	-0.000156843	0.000112944
nudJ	-5.09e-06	-0.000190515	0.000177276
cvfB	3.32e-05	-0.000230283	0.00018536
braC	3.32e-05	-0.000230283	0.00018536
pdxH	3.32e-05	-0.000230283	0.00018536
bcp	3.32e-05	-0.000230283	0.00018536
nfrA	3.32e-05	-0.000230283	0.00018536
uraA	8.37e-05	-0.000199165	0.000294293
group_11000	3.32e-05	-0.000230283	0.00018536
group_11002	7.05e-05	-0.000225544	0.000235717
katB	3.32e-05	-0.000230283	0.00018536
proB	3.32e-05	-0.000230283	0.00018536
cysM	3.32e-05	-0.000230283	0.00018536
group_11048	0.000172484	-0.000524698	-0.000103785
astB	3.32e-05	-0.000230283	0.00018536
gltC_2	5.09e-05	2.98e-05	0.000186492
group_11067	3.32e-05	-0.000230283	0.00018536
yedI	3.32e-05	-0.000230283	0.00018536
dctQ_2	3.32e-05	-0.000230283	0.00018536
arcC1	3.32e-05	-0.000230283	0.00018536
pitA_2	3.32e-05	-0.000230283	0.00018536
gcvH_2	8.25e-05	-0.000130738	9.45e-05
group_11127	3.32e-05	-0.000230283	0.00018536
hemY	3.32e-05	-0.000230283	0.00018536
hemC	3.32e-05	-0.000230283	0.00018536
puuB_4	3.32e-05	-0.000230283	0.00018536
group_11202	3.32e-05	-0.000230283	0.00018536
map_2	3.32e-05	-0.000230283	0.00018536
pheT	3.32e-05	-0.000230283	0.00018536
group_11239	-0.000762901	7.11e-05	-0.000198491
hpcB	3.32e-05	-0.000230283	0.00018536
group_11248	0.000166828	-0.000410501	-0.000192052
pcpR_7	3.32e-05	-0.000230283	0.00018536
copZ	0.000293385	-0.000345835	-0.000283847
group_11277	3.32e-05	-0.000230283	0.00018536
potA_2	3.32e-05	-0.000230283	0.00018536
dapF	-5.09e-06	-0.000190515	0.000177276
exoA	3.32e-05	-0.000230283	0.00018536
group_11312	3.32e-05	-0.000230283	0.00018536
group_11322	3.32e-05	-0.000230283	0.00018536
gbuC_1	3.32e-05	-0.000230283	0.00018536
ugpC	3.32e-05	-0.000230283	0.00018536
group_11369	0.000166828	-0.000410501	-0.000192052
ddl_2	0.000166828	-0.000410501	-0.000192052
tag_1	3.32e-05	-0.000230283	0.00018536
group_11424	3.32e-05	-0.000230283	0.00018536
dedA_1	0.000105235	-0.000200072	6.16e-05
dapE	3.32e-05	-0.000230283	0.00018536
cdhR_6	-0.000719242	2.44e-05	-0.000203994
group_11452	-0.000748071	4.12e-05	-0.000200626
group_11477	0.000119347	-0.000163382	0.000241562
uvrC	3.32e-05	-0.000230283	0.00018536
dmlR_25	0.000164182	-3.22e-05	-1.61e-05
xpkA	3.32e-05	-0.000230283	0.00018536
emrB_4	3.32e-05	-0.000230283	0.00018536
group_12716	1.55e-05	3.1e-05	-0.000196086
group_12929	0.000164182	-3.22e-05	-1.61e-05
dppA_4	3.32e-05	-0.000230283	0.00018536
phnP	3.32e-05	-0.000230283	0.00018536
phzS	3.32e-05	-0.000230283	0.00018536
btr_1	3.32e-05	-0.000230283	0.00018536
pchR_4	0.000218609	-5.61e-05	-0.000239179
group_13615	3.32e-05	-0.000230283	0.00018536
yjiA_1	3.32e-05	-0.000230283	0.00018536
yhdG_1	3.32e-05	-0.000230283	0.00018536
group_14512	-1.21e-15	1.49e-15	4.79e-15
gpmI	3.32e-05	-0.000230283	0.00018536
tatA	3.32e-05	-0.000230283	0.00018536
phaC_1	3.32e-05	-0.000230283	0.00018536
hemE	3.32e-05	-0.000230283	0.00018536
ilvE	3.32e-05	-0.000230283	0.00018536
orn	3.32e-05	-0.000230283	0.00018536
group_14525	4.04e-05	0.000170221	-3.05e-05
fdoH	3.32e-05	-0.000230283	0.00018536
ftsH_1	3.32e-05	-0.000230283	0.00018536
group_14545	3.32e-05	-0.000230283	0.00018536
group_14548	3.32e-05	-0.000230283	0.00018536
mutM	3.32e-05	-0.000230283	0.00018536
metXA	3.32e-05	-0.000230283	0.00018536
metXS	3.32e-05	-0.000230283	0.00018536
group_14554	3.32e-05	-0.000230283	0.00018536
group_14555	0.00012524	-0.000144994	0.000239169
metC	3.32e-05	-0.000230283	0.00018536
rutR_2	3.32e-05	-0.000230283	0.00018536
dht	3.32e-05	-0.000230283	0.00018536
pucI_2	3.32e-05	-0.000230283	0.00018536
group_14566	3.32e-05	-0.000230283	0.00018536
trpC	3.32e-05	-0.000230283	0.00018536
cysS	3.32e-05	-0.000230283	0.00018536
uspE_1	3.32e-05	-0.000230283	0.00018536
ppsR	3.32e-05	-0.000230283	0.00018536
fadA_4	3.32e-05	-0.000230283	0.00018536
prpC_1	3.32e-05	-0.000230283	0.00018536
group_14598	3.32e-05	-0.000230283	0.00018536
ccoP1	3.32e-05	-0.000230283	0.00018536
gltK	0.000141688	-0.000145366	0.00022607
group_14623	3.32e-05	-0.000230283	0.00018536
tesA	3.32e-05	-0.000230283	0.00018536
group_14629	3.32e-05	-0.000230283	0.00018536
fabV	3.32e-05	-0.000230283	0.00018536
etfA_1	3.32e-05	-0.000230283	0.00018536
nqrE	3.32e-05	-0.000230283	0.00018536
group_14637	3.32e-05	-0.000230283	0.00018536
pyrD	3.32e-05	-0.000230283	0.00018536
iscA	3.32e-05	-0.000230283	0.00018536
trmD	3.32e-05	-0.000230283	0.00018536
kdsA	3.32e-05	-0.000230283	0.00018536
fdxA_1	3.32e-05	-0.000230283	0.00018536
sodB_2	3.32e-05	-0.000230283	0.00018536
group_14727	3.32e-05	-0.000230283	0.00018536
murE	3.32e-05	-0.000230283	0.00018536
group_14731	3.32e-05	-0.000230283	0.00018536
bfr_2	3.32e-05	-0.000230283	0.00018536
asnB	3.32e-05	-0.000230283	0.00018536
folX	0.000105948	-0.000140822	0.000235403
fpr_1	3.32e-05	-0.000230283	0.00018536
lsrG_1	3.32e-05	-0.000230283	0.00018536
group_14750	0.000119347	-0.000163382	0.000241562
phnL	3.32e-05	-0.000230283	0.00018536
fadD_2	3.32e-05	-0.000230283	0.00018536
group_14761	3.32e-05	-0.000230283	0.00018536
group_14762	1.55e-05	3.1e-05	-0.000196086
dmlR_16	3.32e-05	-0.000230283	0.00018536
group_14764	3.32e-05	-0.000230283	0.00018536
bicA_2	3.32e-05	-0.000230283	0.00018536
metR_3	3.32e-05	-0.000230283	0.00018536
group_14770	-0.000762138	8e-05	-0.000195974
pntAA	3.32e-05	-0.000230283	0.00018536
fliM	3.32e-05	-0.000230283	0.00018536
ccmC	3.32e-05	-0.000230283	0.00018536
group_14814	-0.000748071	4.12e-05	-0.000200626
ttuE	3.32e-05	-0.000230283	0.00018536
dnaN	3.32e-05	-0.000230283	0.00018536
mnmG	3.32e-05	-0.000230283	0.00018536
atpA	3.32e-05	-0.000230283	0.00018536
group_14833	3.32e-05	-0.000230283	0.00018536
group_14834	0.000149682	0.000473958	0.00130183
moaC	3.32e-05	-0.000230283	0.00018536
group_14840	3.32e-05	-0.000230283	0.00018536
ycaC_2	-6.18e-05	-3.46e-05	0.000144355
nuoF	3.32e-05	-0.000230283	0.00018536
nuoE	3.32e-05	-0.000230283	0.00018536
clpS	3.32e-05	-0.000230283	0.00018536
allE	3.32e-05	-0.000230283	0.00018536
bepA_5	8.17e-05	0.000139517	-0.000278417
group_14894	3.32e-05	-0.000230283	0.00018536
group_14895	0.000239393	-0.000337151	-0.000312032
group_14896	3.32e-05	-0.000230283	0.00018536
group_14897	3.32e-05	-0.000230283	0.00018536
ruvB	3.32e-05	-0.000230283	0.00018536
group_14903	3.32e-05	-0.000230283	0.00018536
group_14905	3.32e-05	-0.000230283	0.00018536
arfB	-5.09e-06	-0.000190515	0.000177276
group_14907	3.32e-05	-0.000230283	0.00018536
group_14908	3.32e-05	-0.000230283	0.00018536
clpX	3.32e-05	-0.000230283	0.00018536
rnhA	3.32e-05	-0.000230283	0.00018536
group_14921	3.32e-05	-0.000230283	0.00018536
group_14923	3.32e-05	-0.000230283	0.00018536
prsE_3	3.32e-05	-0.000230283	0.00018536
rho	3.32e-05	-0.000230283	0.00018536
rplT	3.32e-05	-0.000230283	0.00018536
ompW	3.32e-05	-0.000230283	0.00018536
betB_1	3.32e-05	-0.000230283	0.00018536
group_15007	0.000224018	0.000268328	-2.31e-05
group_15008	0.000224018	0.000268328	-2.31e-05
acsA_2	3.32e-05	-0.000230283	0.00018536
ydcV_1	3.32e-05	-0.000230283	0.00018536
group_15029	3.32e-05	-0.000230283	0.00018536
hupB_2	0.000141688	-0.000145366	0.00022607
pstS_2	3.32e-05	-0.000230283	0.00018536
rdgC	3.32e-05	-0.000230283	0.00018536
rluA_1	3.32e-05	-0.000230283	0.00018536
yciI	3.32e-05	-0.000230283	0.00018536
purF	3.32e-05	-0.000230283	0.00018536
uvrB	3.32e-05	-0.000230283	0.00018536
rnc	-5.09e-06	-0.000190515	0.000177276
putP_2	3.32e-05	-0.000230283	0.00018536
prpB	3.32e-05	-0.000230283	0.00018536
group_15071	8.17e-05	0.000139517	-0.000278417
rplD	3.32e-05	-0.000230283	0.00018536
rpmD	3.32e-05	-0.000230283	0.00018536
bfr_3	3.32e-05	-0.000230283	0.00018536
group_15095	3.32e-05	-0.000230283	0.00018536
napC	6.67e-05	0.000764778	0.00156991
betT1	3.32e-05	-0.000230283	0.00018536
group_15101	3.32e-05	-0.000230283	0.00018536
gacA	3.32e-05	-0.000230283	0.00018536
gcvH_3	0.000164182	-3.22e-05	-1.61e-05
log	3.32e-05	-0.000230283	0.00018536
group_15424	3.32e-05	-0.000230283	0.00018536
phzF_1	3.32e-05	-0.000230283	0.00018536
ttgF	3.32e-05	-0.000230283	0.00018536
rarD_2	0.000172484	-0.000524698	-0.000103785
fecA_2	3.32e-05	-0.000230283	0.00018536
bluF	3.32e-05	-0.000230283	0.00018536
cobL	-0.000719242	2.44e-05	-0.000203994
group_1929	4.04e-05	0.000170221	-3.05e-05
ccoN1_3	0.000180769	-0.000462062	-8.88e-06
group_1972	-0.000748071	4.12e-05	-0.000200626
gabR_1	3.32e-05	-0.000230283	0.00018536
thiL	3.32e-05	-0.000230283	0.00018536
group_2020	-0.000719242	2.44e-05	-0.000203994
lpoA	3.32e-05	-0.000230283	0.00018536
ccoN1_1	3.32e-05	-0.000230283	0.00018536
yfeX	-0.000719242	2.44e-05	-0.000203994
rssA	-0.000748071	4.12e-05	-0.000200626
gyrA	3.32e-05	-0.000230283	0.00018536
ampG_2	-0.000719242	2.44e-05	-0.000203994
group_2339	0.000164182	-3.22e-05	-1.61e-05
rng	3.32e-05	-0.000230283	0.00018536
greA	3.32e-05	-0.000230283	0.00018536
group_2492	0.000104063	-0.000159717	0.000153186
group_2493	3.32e-05	-0.000230283	0.00018536
group_2595	3.32e-05	-0.000230283	0.00018536
kinB	1.55e-05	3.1e-05	-0.000196086
gcvT_2	0.000164182	-3.22e-05	-1.61e-05
pmbA	0.000131325	6.87e-05	0.000135972
aruI_2	0.000185919	-0.000162948	-0.000471403
yjiA_2	3.32e-05	-0.000230283	0.00018536
group_3119	0.000164182	-3.22e-05	-1.61e-05
etfA_2	-0.000748071	4.12e-05	-0.000200626
group_3260	3.32e-05	-0.000230283	0.00018536
codA	3.32e-05	-0.000230283	0.00018536
group_3374	3.32e-05	-0.000230283	0.00018536
group_3380	-0.000719242	2.44e-05	-0.000203994
group_3392	-0.000748071	4.12e-05	-0.000200626
mcpB	0.000172484	-0.000524698	-0.000103785
cheA_1	3.32e-05	-0.000230283	0.00018536
group_3477	-0.000762138	8e-05	-0.000195974
phnC_2	-5.09e-06	-0.000190515	0.000177276
ssb	0.000166828	-0.000410501	-0.000192052
baeR_1	0.000113907	-0.00021022	0.00031192
fabY	3.32e-05	-0.000230283	0.00018536
zipA	3.32e-05	-0.000230283	0.00018536
dusA	3.32e-05	-0.000230283	0.00018536
rlmA	3.32e-05	-0.000230283	0.00018536
group_3964	3.32e-05	-0.000230283	0.00018536
glcA	3.32e-05	-0.000230283	0.00018536
ftsA_1	3.32e-05	-0.000230283	0.00018536
aceF	3.32e-05	-0.000230283	0.00018536
ureC	4.04e-05	0.000170221	-3.05e-05
group_4083	3.32e-05	-0.000230283	0.00018536
creC	3.32e-05	-0.000230283	0.00018536
group_4094	0.000131325	6.87e-05	0.000135972
group_4100	0.000110466	-0.000242879	6.05e-05
nicB_2	3.32e-05	-0.000230283	0.00018536
group_4122	3.32e-05	-0.000230283	0.00018536
hcaR_1	0.000120903	-0.000548207	-1.29e-05
mcpU_2	3.32e-05	-0.000230283	0.00018536
group_4181	-0.000743836	4.42e-05	-0.000186472
group_4219	3.32e-05	-0.000230283	0.00018536
mglA	-5.09e-06	-0.000190515	0.000177276
group_4239	-0.000719242	2.44e-05	-0.000203994
fliP	9.54e-05	-1.37e-05	0.000233475
flhB_1	3.32e-05	-0.000230283	0.00018536
cydB	3.32e-05	-0.000230283	0.00018536
hxuB_2	3.32e-05	-0.000230283	0.00018536
group_4427	0.000185919	-0.000162948	-0.000471403
emrA_2	3.32e-05	-0.000230283	0.00018536
pgl_1	3.32e-05	-0.000230283	0.00018536
dkgB	0.000166828	-0.000410501	-0.000192052
ytnP	0.000166828	-0.000410501	-0.000192052
rodZ	3.32e-05	-0.000230283	0.00018536
iorB_1	3.32e-05	-0.000230283	0.00018536
pcpR_1	3.32e-05	-0.000230283	0.00018536
group_4917	0.000218609	-5.61e-05	-0.000239179
motB_1	-0.000719242	2.44e-05	-0.000203994
ycaL	3.32e-05	-0.000230283	0.00018536
group_4969	9.82e-07	-0.000196675	0.000195871
group_4971	-0.000748071	4.12e-05	-0.000200626
ybiI_2	3.32e-05	-0.000230283	0.00018536
zntB_1	3.32e-05	-0.000230283	0.00018536
fecR_3	0.000159727	-4.6e-05	-0.000170147
group_5048	0.000141688	-0.000145366	0.00022607
ped	0.000141688	-0.000145366	0.00022607
group_5056	0.000141688	-0.000145366	0.00022607
group_5061	-0.000762138	8e-05	-0.000195974
lolD_2	3.32e-05	-0.000230283	0.00018536
fabG_2	3.32e-05	-0.000230283	0.00018536
acrB_2	3.32e-05	-0.000230283	0.00018536
eptC	0.000137115	0.000632698	0.00121744
ndh	3.32e-05	-0.000230283	0.00018536
rhlA_1	3.32e-05	-0.000230283	0.00018536
group_5143	3.32e-05	-0.000230283	0.00018536
garR_1	-0.000762138	8e-05	-0.000195974
aaeB_2	3.32e-05	-0.000230283	0.00018536
rhsB	8.37e-05	-0.000199165	0.000294293
madA	-5.09e-06	-0.000190515	0.000177276
group_5203	0.000185919	-0.000162948	-0.000471403
group_5269	3.32e-05	-0.000230283	0.00018536
fdhA	3.32e-05	-0.000230283	0.00018536
cpnA	6.67e-05	0.000764778	0.00156991
rluE	3.32e-05	-0.000230283	0.00018536
group_5325	-6.18e-05	-3.46e-05	0.000144355
tolA	8.31e-05	-0.000313396	0.000266473
group_5374	9.08e-05	-3.34e-05	0.000150335
bmrA	3.32e-05	-0.000230283	0.00018536
group_5380	3.32e-05	-0.000230283	0.00018536
group_5392	0.00014708	-0.000310748	-1.92e-06
group_5395	3.32e-05	-0.000230283	0.00018536
group_5455	3.32e-05	-0.000230283	0.00018536
ada_1	9.83e-05	-0.0004227	-4.81e-05
cdhR_7	0.000166828	-0.000410501	-0.000192052
dmlR_24	0.000164182	-3.22e-05	-1.61e-05
deaD	-0.000719242	2.44e-05	-0.000203994
cefD_1	3.32e-05	-0.000230283	0.00018536
msbA_3	0.000185848	0.000549496	-0.000215197
opgH	3.32e-05	-0.000230283	0.00018536
ubiB	0.000124954	-0.00028269	0.000155051
yedA	-0.000748071	4.12e-05	-0.000200626
tolC_1	3.32e-05	-0.000230283	0.00018536
barA_1	3.32e-05	-0.000230283	0.00018536
fadI	0.000293385	-0.000345835	-0.000283847
group_6180	0.000119347	-0.000163382	0.000241562
tauR	3.32e-05	-0.000230283	0.00018536
pyrC.	3.32e-05	-0.000230283	0.00018536
group_6218	3.32e-05	-0.000230283	0.00018536
group_6233	3.32e-05	-0.000230283	0.00018536
group_6235	3.32e-05	-0.000230283	0.00018536
group_6245	3.32e-05	-0.000230283	0.00018536
kdpE	3.32e-05	-0.000230283	0.00018536
ggt_1	0.000141688	-0.000145366	0.00022607
dctB_2	0.000141688	-0.000145366	0.00022607
etfB	3.32e-05	-0.000230283	0.00018536
group_6341	6.78e-05	-2.39e-05	0.000420132
group_6348	3.32e-05	-0.000230283	0.00018536
agaA	3.32e-05	-0.000230283	0.00018536
yrdA_1	3.32e-05	-0.000230283	0.00018536
alkJ_1	0.000172484	-0.000524698	-0.000103785
group_6386	0.000100114	-7.3e-05	0.000307201
kdsC	3.32e-05	-0.000230283	0.00018536
group_6408	3.32e-05	-0.000230283	0.00018536
group_6414	3.81e-05	-0.000215979	0.0002203
prsE_1	3.81e-05	-0.000215979	0.0002203
afsQ1	8.37e-05	-0.000199165	0.000294293
aaeA_2	-0.000743836	4.42e-05	-0.000186472
phoA	0.000131113	0.000788984	0.00161649
group_6440	1.55e-05	3.1e-05	-0.000196086
group_6444	8.37e-05	-0.000199165	0.000294293
guaD_2	3.32e-05	-0.000230283	0.00018536
fecI_10	-5.09e-06	-0.000190515	0.000177276
stp_2	-0.000748071	4.12e-05	-0.000200626
pheS_1	3.32e-05	-0.000230283	0.00018536
mscK_2	0.000185919	-0.000162948	-0.000471403
gloC_1	0.000185919	-0.000162948	-0.000471403
group_6542	3.32e-05	-0.000230283	0.00018536
glnA_2	-5.09e-06	-0.000190515	0.000177276
rtcB_1	7.23e-05	-0.000268379	0.000280994
group_6551	9.82e-07	-0.000196675	0.000195871
moaD	7.84e-05	-0.000163386	0.000241393
group_6558	3.32e-05	-0.000230283	0.00018536
group_6568	-5.09e-06	-0.000190515	0.000177276
group_6587	-5.09e-06	-0.000190515	0.000177276
flgD	0.000100114	-7.3e-05	0.000307201
pqsC	0.000166828	-0.000410501	-0.000192052
polB	3.32e-05	-0.000230283	0.00018536
rfbA	3.32e-05	-0.000230283	0.00018536
dctB_1	3.32e-05	-0.000230283	0.00018536
group_6715	3.32e-05	-0.000230283	0.00018536
phnR_3	3.32e-05	-0.000230283	0.00018536
vanW	3.32e-05	-0.000230283	0.00018536
btuF_2	-5.09e-06	-0.000190515	0.000177276
hpcH	-0.000719242	2.44e-05	-0.000203994
catA	-0.000719242	2.44e-05	-0.000203994
lvr	3.32e-05	-0.000230283	0.00018536
cbdA	-0.000743836	4.42e-05	-0.000186472
ynbA	-0.000719242	2.44e-05	-0.000203994
lrpC_2	0.000141496	0.000275674	-4.56e-05
rhtC_5	0.000159727	-4.6e-05	-0.000170147
group_6918	3.32e-05	-0.000230283	0.00018536
ycgJ_1	0.000185848	0.000549496	-0.000215197
emrB_5	3.32e-05	-0.000230283	0.00018536
todT	0.000166828	-0.000410501	-0.000192052
bepE_3	0.000166828	-0.000410501	-0.000192052
recO	3.32e-05	-0.000230283	0.00018536
group_6945	3.32e-05	-0.000230283	0.00018536
napA	-0.000762138	8e-05	-0.000195974
group_6998	-0.000719242	2.44e-05	-0.000203994
apbE	3.32e-05	-0.000230283	0.00018536
cadA_1	3.32e-05	-0.000230283	0.00018536
sutR_1	0.000141688	-0.000145366	0.00022607
algG	3.32e-05	-0.000230283	0.00018536
group_7477	-0.000762901	7.11e-05	-0.000198491
fadF	3.32e-05	-0.000230283	0.00018536
rhlB	3.32e-05	-0.000230283	0.00018536
tolB_1	9.69e-05	-0.000126268	0.000299415
dnaA	3.32e-05	-0.000230283	0.00018536
yibN	3.32e-05	-0.000230283	0.00018536
yabJ_1	3.32e-05	-0.000230283	0.00018536
hisE	3.32e-05	-0.000230283	0.00018536
group_7680	3.32e-05	-0.000230283	0.00018536
ttgW	0.000192818	0.000113661	-0.000104661
gltD_1	3.32e-05	-0.000230283	0.00018536
group_7707	3.32e-05	-0.000230283	0.00018536
rimO_1	3.32e-05	-0.000230283	0.00018536
dnaK_1	4.04e-05	0.000170221	-3.05e-05
group_7724	4.04e-05	0.000170221	-3.05e-05
panB_1	0.000103686	-8.49e-05	0.000298526
group_7760	3.32e-05	-0.000230283	0.00018536
potH_1	0.000166828	-0.000410501	-0.000192052
glpQ_1	3.32e-05	-0.000230283	0.00018536
ilvD	3.32e-05	-0.000230283	0.00018536
group_7779	3.32e-05	-0.000230283	0.00018536
group_7788	3.32e-05	-0.000230283	0.00018536
fecR_2	3.32e-05	-0.000230283	0.00018536
group_7802	3.32e-05	-0.000230283	0.00018536
dmdC_5	-5.09e-06	-0.000190515	0.000177276
mepM_2	3.32e-05	-0.000230283	0.00018536
group_7832	4.76e-05	-0.00016697	0.0004087
cysH	3.32e-05	-0.000230283	0.00018536
group_7866	3.32e-05	-0.000230283	0.00018536
sixA	3.32e-05	-0.000230283	0.00018536
group_7874	3.32e-05	-0.000230283	0.00018536
amnD	3.32e-05	-0.000230283	0.00018536
group_7884	3.32e-05	-0.000230283	0.00018536
group_7885	0.000135887	0.000787817	0.0016127
fabR_2	3.32e-05	-0.000230283	0.00018536
sadH_2	3.32e-05	-0.000230283	0.00018536
ybaK_2	0.000141688	-0.000145366	0.00022607
group_7900	0.000141688	-0.000145366	0.00022607
aroH_1	-0.000748071	4.12e-05	-0.000200626
group_7915	3.32e-05	-0.000230283	0.00018536
group_7924	3.32e-05	-0.000230283	0.00018536
btuF_1	3.32e-05	-0.000230283	0.00018536
group_7945	0.000146357	0.000480508	0.00131418
gloB_1	3.32e-05	-0.000230283	0.00018536
hscB	0.000141496	0.000275674	-4.56e-05
tyrP	3.32e-05	-0.000230283	0.00018536
smtB	3.32e-05	-0.000230283	0.00018536
ydjF	3.32e-05	-0.000230283	0.00018536
namA	0.000172484	-0.000524698	-0.000103785
group_7989	0.000172484	-0.000524698	-0.000103785
yebE	0.000172484	-0.000524698	-0.000103785
proP_1	0.000172484	-0.000524698	-0.000103785
pimC	3.32e-05	-0.000230283	0.00018536
group_8019	8.37e-05	-0.000199165	0.000294293
uspE_2	3.32e-05	-0.000230283	0.00018536
group_8035	3.32e-05	-0.000230283	0.00018536
cobO	3.32e-05	-0.000230283	0.00018536
murF	3.32e-05	-0.000230283	0.00018536
mcpQ_6	0.000137115	0.000632698	0.00121744
group_8085	0.000105948	-0.000140822	0.000235403
folM	0.000105948	-0.000140822	0.000235403
group_8092	3.32e-05	-0.000230283	0.00018536
hasA	3.81e-05	-0.000215979	0.0002203
cmpR_1	3.32e-05	-0.000230283	0.00018536
fosA_2	0.000131325	6.87e-05	0.000135972
phnC_1	3.32e-05	-0.000230283	0.00018536
phnH	3.32e-05	-0.000230283	0.00018536
ltaE_2	-0.000719242	2.44e-05	-0.000203994
phnE_3	3.32e-05	-0.000230283	0.00018536
group_8125	3.32e-05	-0.000230283	0.00018536
bauD	3.32e-05	-0.000230283	0.00018536
ppk2	3.32e-05	-0.000230283	0.00018536
group_8138	-0.000719242	2.44e-05	-0.000203994
rihB	3.32e-05	-0.000230283	0.00018536
group_8153	3.32e-05	-0.000230283	0.00018536
gltR_2	0.000185919	-0.000162948	-0.000471403
cheZ	3.32e-05	-0.000230283	0.00018536
group_8262	0	0	0
group_8268	9.82e-07	-0.000196675	0.000195871
osmX	0.000155723	-0.000545075	-0.000115537
group_8288	9.69e-05	-0.000126268	0.000299415
thlA_1	3.32e-05	-0.000230283	0.00018536
group_8317	3.32e-05	-0.000230283	0.00018536
group_8320	3.32e-05	-0.000230283	0.00018536
aat	3.32e-05	-0.000230283	0.00018536
dsrF	3.32e-05	-0.000230283	0.00018536
group_8371	4.19e-05	-0.000361443	-9.67e-05
group_8376	0.000100114	-7.3e-05	0.000307201
pucA	3.32e-05	-0.000230283	0.00018536
ltaE_1	3.32e-05	-0.000230283	0.00018536
uctC	-0.000743836	4.42e-05	-0.000186472
group_8426	3.32e-05	-0.000230283	0.00018536
gloB	3.32e-05	-0.000230283	0.00018536
group_8447	3.32e-05	-0.000230283	0.00018536
guaB_2	3.32e-05	-0.000230283	0.00018536
modA	3.32e-05	-0.000230283	0.00018536
arcA_2	3.32e-05	-0.000230283	0.00018536
group_8467	3.32e-05	-0.000230283	0.00018536
ygiF	3.32e-05	-0.000230283	0.00018536
ubiI	-0.000719242	2.44e-05	-0.000203994
eco	3.32e-05	-0.000230283	0.00018536
infC	3.32e-05	-0.000230283	0.00018536
group_8580	0.000131325	6.87e-05	0.000135972
macB_3	3.32e-05	-0.000230283	0.00018536
hpcE_1	6.78e-05	-2.39e-05	0.000420132
catB	3.32e-05	-0.000230283	0.00018536
czcA	9.82e-07	-0.000196675	0.000195871
mdtB_2	3.32e-05	-0.000230283	0.00018536
group_8629	0.000139419	-0.000565579	-0.000252359
yabJ_3	0	0	0
xcpT_1	3.32e-05	-0.000230283	0.00018536
ppiC_2	0.000166828	-0.000410501	-0.000192052
group_8707	0.000166828	-0.000410501	-0.000192052
phzM	0.000166828	-0.000410501	-0.000192052
gcvA_7	3.32e-05	-0.000230283	0.00018536
rapA_2	3.32e-05	-0.000230283	0.00018536
group_8724	-0.000748071	4.12e-05	-0.000200626
sdaB	0.000164182	-3.22e-05	-1.61e-05
group_8730	0.000164182	-3.22e-05	-1.61e-05
mltA	-5.09e-06	-0.000190515	0.000177276
ompR_2	-0.000748071	4.12e-05	-0.000200626
group_8804	-0.000759736	8.27e-05	-0.000179663
group_8817	6.77e-05	-0.000263653	0.000177052
group_8818	6.77e-05	-0.000263653	0.000177052
recX	3.32e-05	-0.000230283	0.00018536
nosF	3.32e-05	-0.000230283	0.00018536
yieH	3.32e-05	-0.000230283	0.00018536
fliF	-0.000748071	4.12e-05	-0.000200626
ydaF_1	0.000320966	0.000570124	-0.000491905
adaA	3.32e-05	-0.000230283	0.00018536
mrcB	3.32e-05	-0.000230283	0.00018536
atoC_2	0.000159727	-4.6e-05	-0.000170147
oprD_6	7.95e-05	-0.000149298	-4.84e-06
dapb1	3.32e-05	-0.000230283	0.00018536
ftsI	3.32e-05	-0.000230283	0.00018536
nfdA_2	0.000164182	-3.22e-05	-1.61e-05
nirM	0	0	0
cynR_3	0	0	0
group_10276	0	0	0
group_10548	0.000493451	4.54e-05	-0.00059569
group_10557	-0.000714894	-0.000189089	-1.53e-05
group_10620	9.94e-05	-0.000625977	2.71e-05
group_10633	7.12e-05	-0.000446262	0.00040566
group_10662	4.87e-05	-0.000199294	-1.07e-05
catJ	-0.000753163	-0.00014932	-2.33e-05
group_10718	0.000385506	3.26e-05	-0.000297149
group_10728	0.00033088	0.000353582	0.000803017
group_10733	0.000219096	-0.000393232	-0.000286043
pqqB	0.000253591	-0.000426601	-0.000294351
pqqC_2	0.000253591	-0.000426601	-0.000294351
dhaT_2	0.000253591	-0.000426601	-0.000294351
group_10752	0.000253591	-0.000426601	-0.000294351
hmgA	0.000253591	-0.000426601	-0.000294351
liuE	0.000253591	-0.000426601	-0.000294351
mmgC_7	0.000253591	-0.000426601	-0.000294351
gtaB	0.000253591	-0.000426601	-0.000294351
group_10759	0.000253591	-0.000426601	-0.000294351
ygaZ	0.000253591	-0.000426601	-0.000294351
group_10909	0.000105068	-0.000445136	-4.77e-05
iutA_2	0.000155395	-0.000581775	0.000547468
dksA_2	-0.000714894	-0.000189089	-1.53e-05
pbpG	-0.000742853	-0.000152487	9.4e-06
epd_2	-0.000742853	-0.000152487	9.4e-06
group_11358	0.000200005	-0.000640784	-6.69e-06
ywnA	0.000249914	-0.000723897	7.44e-05
exaA	0.000253591	-0.000426601	-0.000294351
spuE_4	0.000105068	-0.000445136	-4.77e-05
cheA_2	-0.000686065	-0.000205919	-1.86e-05
macA	0.000262477	-0.000454941	-6.42e-05
norB	0	0	0
tyrS_1	0.000105486	-0.000498662	0.000466354
group_14560	0	0	0
norC	0	0	0
group_14616	0.000128582	-0.000244017	0.000418835
gltC_1	0.000136863	-0.000315154	0.000483886
group_14658	0.000277355	-0.000315301	0.000211583
group_14732	0.000148148	-0.000499789	0.000362671
mopII	0.000139125	-0.000371105	0.000420763
group_14743	0.000139125	-0.000371105	0.000420763
folE_2	0.000321386	-0.000379675	-0.000186097
scoA	0.000253591	-0.000426601	-0.000294351
scoB	0.000253591	-0.000426601	-0.000294351
menB	0.000253591	-0.000426601	-0.000294351
decR	0.000253591	-0.000426601	-0.000294351
yabI	-0.000753163	-0.00014932	-2.33e-05
group_14850	0.000105068	-0.000445136	-4.77e-05
serC	0.000100849	-0.000493936	0.000362412
alsS	0.000200005	-0.000640784	-6.69e-06
mbtH	0.000262477	-0.000454941	-6.42e-05
group_15069	0.000262477	-0.000454941	-6.42e-05
group_15078	0.00031071	0.000430853	0.000985101
group_15094	0.000253591	-0.000426601	-0.000294351
group_15331	0.000374499	-0.000278657	-0.000771906
group_1974	-0.000753163	-0.00014932	-2.33e-05
group_2066	0.000386516	0.00140974	-0.00119769
group_2148	0.000192904	-0.000276258	1.52e-05
hmuU_2	-0.000714894	-0.000189089	-1.53e-05
hxuA_4	0.000219096	-0.000393232	-0.000286043
ycfH	0.000236833	-0.000719407	-0.00063576
group_2542	0.000306465	-0.000653182	0.000253289
rseP	8.48e-05	-0.000337641	0.000443283
group_2613	3.42e-05	-0.000426958	0.000381231
group_2618	0.000196946	-0.000286107	-0.000154496
pknK_2	-0.000714894	-0.000189089	-1.53e-05
phnE_2	-0.00149191	8.54e-05	-0.000387097
group_3024	0.000143643	-0.000473163	0.000245909
group_3133	0.000262477	-0.000454941	-6.42e-05
nasC_2	0.000105068	-0.000445136	-4.77e-05
tatB	-0.000714894	-0.000189089	-1.53e-05
group_3385	0.00034998	0.000343813	-0.000343752
nirS_2	0	0	0
cheB2	-0.00149191	8.54e-05	-0.000387097
oprD_3	0.000180392	-0.000523903	0.000259404
group_3716	0.00021864	-0.000797469	-0.000234095
potD_1	-0.000733359	-0.000151735	-5.19e-06
qoxC	0	0	0
group_4097	0	0	0
sumT	0.000232422	-0.00056942	0.000249044
hit_1	0.000174865	-0.000375649	0.00041143
group_4170	-0.000742853	-0.000152487	9.4e-06
group_4247	0.000219096	-0.000393232	-0.000286043
group_4264	0.000253591	-0.000426601	-0.000294351
garK	-4.11e-06	-0.00038719	0.000373147
mepC	0.000262477	-0.000454941	-6.42e-05
yciV	0.000219025	0.000319213	-2.98e-05
fecI_13	0.000244421	-0.000134693	0.000319628
araG	0.000253591	-0.000426601	-0.000294351
bdlA_2	0.000214029	0.000216856	0.00149123
fliH	0.000251786	-0.000286356	-5.38e-05
fdhE	-0.000742853	-0.000152487	9.4e-06
yjiK_1	4.98e-05	0.000127592	0.000333217
group_4964	-0.00149191	8.54e-05	-0.000387097
group_4982	0	0	0
group_5004	8.77e-05	-0.000314379	-0.00016711
hupR1_1	-0.000753163	-0.00014932	-2.33e-05
group_5120	-0.000742853	-0.000152487	9.4e-06
nasC_1	-0.00146308	6.86e-05	-0.000390466
phnN	-0.000665559	-8.95e-05	-0.000106108
ctpF	0.000406011	-0.000939871	-0.000660731
ppiC_1	0.000253591	-0.000426601	-0.000294351
atoE	0.000253591	-0.000426601	-0.000294351
group_5316	-0.000753163	-0.00014932	-2.33e-05
group_5397	3.32e-05	-0.000230283	0.00018536
fcuA	0.000143643	-0.000473163	0.000245909
group_5573	0.000253591	-0.000426601	-0.000294351
rimI_1	0.000253591	-0.000426601	-0.000294351
lacC	-0.00146731	6.56e-05	-0.00040462
yhhS	0.000253591	-0.000426601	-0.000294351
group_6142	-0.000686065	-0.000205919	-1.86e-05
group_6151	0.000175553	-3.45e-05	0.000241596
group_6196	0.000200295	-0.000870797	-0.000278368
mftC_1	0	0	0
group_6228	0	0	0
nasA	-0.000710658	-0.000186095	-1.11e-06
group_6349	2.81e-05	-0.000420798	0.000362636
purT	-0.000747089	-0.00015548	-4.75e-06
tas_2	0.000381494	-0.000846715	-0.00028664
trpS	-0.000742853	-0.000152487	9.4e-06
dppA_3	0.000148148	-0.000499789	0.000362671
pqqCD	0.000253591	-0.000426601	-0.000294351
group_6504	0.000253591	-0.000426601	-0.000294351
group_6513	0.000253591	-0.000426601	-0.000294351
group_6554	0.000192904	-0.000276258	1.52e-05
nuoG	-0.000748927	-0.000146327	-9.2e-06
serB1	-0.000710658	-0.000186095	-1.11e-06
group_6661	3.42e-05	-0.000426958	0.000381231
nhaB	0.000186006	-0.000721642	-9.38e-05
potB_1	-0.00146308	6.86e-05	-0.000390466
ygfF	0.000248615	-0.000469137	-0.00023614
hpxO	-0.000552414	-0.000386137	-0.000396046
psaA	0.000262477	-0.000454941	-6.42e-05
uppP	0.000253591	-0.000426601	-0.000294351
group_6987	0.000253591	-0.000426601	-0.000294351
group_6988	0.000253591	-0.000426601	-0.000294351
cysL_3	-0.00150655	0.000116482	-0.000388859
group_7037	0.0003882	0.000236087	-3.92e-05
group_7173	0.000253591	-0.000426601	-0.000294351
group_7180	0.00025917	-0.000346338	-0.000236838
ldh	-0.000719242	2.44e-05	-0.000203994
livQ	0.000118067	-0.000786564	-0.000223326
yceJ_1	8.71e-05	-0.000388412	0.000309547
group_7806	0	0	0
rhtA	0.000136596	-0.000335881	0.000403346
group_8059	0.000136269	-0.000489291	0.00027108
cobP	-0.000753163	-0.00014932	-2.33e-05
mftC_2	0.000253591	-0.000426601	-0.000294351
gltC_3	0.000253591	-0.000426601	-0.000294351
hchA	0.000105068	-0.000445136	-4.77e-05
dctM_1	0.000225995	-0.000116622	8.07e-05
cysZ	0.000143643	-0.000473163	0.000245909
azoR	0.000341972	8.61e-05	0.000130577
acoC	0.00021864	-0.000797469	-0.000234095
yofA_5	-4.11e-06	-0.00038719	0.000373147
group_8733	0.000262477	-0.000454941	-6.42e-05
group_8735	0.000262477	-0.000454941	-6.42e-05
group_8780	0.000253591	-0.000426601	-0.000294351
lysX_2	0.000253591	-0.000426601	-0.000294351
rbsR	0.000253591	-0.000426601	-0.000294351
nrdA	-0.000714894	-0.000189089	-1.53e-05
spk1	2.81e-05	-0.000420798	0.000362636
pgl_2	0.000200005	-0.000640784	-6.69e-06
occR	-0.000714894	-0.000189089	-1.53e-05
group_9635	0.0003882	0.000236087	-3.92e-05
group_10270	3.32e-05	-0.000230283	0.00018536
group_10271	3.32e-05	-0.000230283	0.00018536
nirQ	3.32e-05	-0.000230283	0.00018536
atsK	8.71e-05	-0.000388412	0.000309547
group_10736	0.000422696	0.000416395	-0.000500108
acsA_3	0.000286768	-0.000656884	-0.000108991
kdgR_2	0.000286768	-0.000656884	-0.000108991
cynT_1	0.000413318	-0.000472576	-0.000464498
fusA_1	0.000413318	-0.000472576	-0.000464498
group_10772	0.000413318	-0.000472576	-0.000464498
tauA	8.71e-05	-0.000388412	0.000309547
nrdG	0.000138245	-0.000675419	0.000137663
cpo	0.000273759	-0.000819523	-0.000299344
group_10906	0.000138245	-0.000675419	0.000137663
rhtC_2	0.000138245	-0.000675419	0.000137663
group_11009	0	0	0
iorA_2	0.00033204	-0.000600844	0.000139904
lldD_2	0.00033204	-0.000600844	0.000139904
epsM	-0.000669765	-0.000250246	-0.000379188
pdhA	-0.00071575	-0.00037661	0.000176164
group_11420	0.000447101	-0.000944108	-3.28e-05
degU_4	0.000286768	-0.000656884	-0.000108991
qgdA	0.000359434	-0.000546358	6.08e-05
limB	0.000520057	0.00122279	0.00259294
qseB_3	0.000520057	0.00122279	0.00259294
group_1237	0.000138245	-0.000675419	0.000137663
ompP1	0	0	0
glxR_1	8.25e-05	-0.000130738	9.45e-05
xpsE	0.000286206	-0.000681853	0.000418847
pepA_2	-0.000685083	-0.000402594	0.000177238
tolQ_4	8.71e-05	-0.000388412	0.000309547
exbD_3	8.71e-05	-0.000388412	0.000309547
phaA	0.000286768	-0.000656884	-0.000108991
group_14821	0.000286768	-0.000656884	-0.000108991
group_14891	8.71e-05	-0.000388412	0.000309547
group_14899	0.000959417	0.00171247	-0.00155585
group_14933	0	0	0
ubiH	-0.00225462	0.000157676	-0.000589484
acoB	0.000419849	-0.00128534	-0.000455522
xcpT_3	0.000377713	0.00109398	0.00233759
group_15166	0.000520057	0.00122279	0.00259294
group_15168	-0.000565351	-0.000190229	-3.32e-05
pdxB	-0.0015129	-6.66e-05	-0.000203013
katA	0.000333621	-0.000719501	-0.000407851
pglF	0.000662955	7.77e-05	-0.000384467
group_2532	-0.000490876	7.92e-05	-3.83e-05
copB	0.000413318	-0.000472576	-0.000464498
group_2791	-0.000639249	-0.000398243	0.000293212
aruI_1	-0.000747945	-0.000343002	0.000186675
fliY_2	-0.000669473	0.000151956	0.000129223
holC	8.71e-05	-0.000388412	0.000309547
group_3002	-0.000613756	-0.000474298	0.00026236
entS_2	0.000185066	-0.000138238	0.000120684
nudC_3	0.000263599	-0.000812662	0.000274595
fosB	8.71e-05	-0.000388412	0.000309547
putP_1	-0.000138189	0.000968284	-0.000771327
rkpK_2	0.000286768	-0.000656884	-0.000108991
narX	-0.000619349	0.000558859	0.00155128
group_3615	8.71e-05	-0.000388412	0.000309547
mtaD	-0.000565053	0.000333235	0.00110787
clsC	0.000222043	-0.000350419	0.000104507
cheB_2	-0.000534399	0.000172429	0.000955883
puuA_1	-0.0014299	-0.000161731	-0.000205106
bepE_1	0.000436813	0.000374223	3.34e-07
group_4226	-0.000719986	-0.000379604	0.00016201
fliO	0.000470241	-0.000126272	-4.79e-05
group_4282	0.000183999	-0.000514679	0.000608962
group_4466	-0.000747945	-0.000343002	0.000186675
dmdC_7	-0.00132508	-0.000325118	-0.00057915
group_4642	0.000219816	0.000231141	0.00190089
lpxL_2	0.000369968	-0.000252833	3.34e-05
znuC_2	-0.000456765	-0.000430577	-0.000268218
envC	-0.000713912	-0.000385763	0.000180606
ptsP	4.35e-05	-0.00055416	0.000781847
group_4984	-0.000723352	-0.000362826	0.000169153
group_5152	-0.00225462	0.000157676	-0.000589484
group_5157	-0.00147241	-0.000124956	-0.000227344
group_5163	0.000134543	-0.000556174	0.00048466
tfdA	8.71e-05	-0.000388412	0.000309547
spaR_2	0.000356636	0.000182011	0.000368388
cueR_2	0.000286768	-0.000656884	-0.000108991
oprD_2	0.000105068	-0.000445136	-4.77e-05
group_5359	8.71e-05	-0.000388412	0.000309547
cefD_2	0.000295654	-0.000685224	0.000121136
nodD2_2	0.000520057	0.00122279	0.00259294
spuD_1	-0.0014299	-0.000161731	-0.000205106
rbsC	-0.000508546	-0.000346568	-0.000490325
group_5581	0.000286768	-0.000656884	-0.000108991
group_5638	0.000520057	0.00122279	0.00259294
tsdA	0.000520057	0.00122279	0.00259294
rcsC	0.000286768	-0.000656884	-0.000108991
bioH	0.000138222	-0.000586675	0.000534418
group_6250	0.000175977	-0.000354328	-0.000168844
amtB_1	0.000436652	-0.00140543	-0.000163372
nit1	-0.00221115	0.000109746	-0.000591091
atsA	8.71e-05	-0.000388412	0.000309547
ssuB_3	8.71e-05	-0.000388412	0.000309547
group_6461	-0.00146817	-0.000121963	-0.00021319
bdlA_1	0.000245108	-0.000574162	-0.000131455
group_6494	0.000417717	-0.000232003	1.69e-05
group_6505	0.000286768	-0.000656884	-0.000108991
group_6508	0.0002485	-0.000617116	-0.000117075
cynS	0.000413318	-0.000472576	-0.000464498
tauB_1	-0.000598963	-0.000316687	0.000277605
group_6567	-0.000747945	-0.000343002	0.000186675
group_6580	0.000185066	-0.000138238	0.000120684
nfdA_1	-0.000614175	-0.000420772	-0.000251691
group_6652	0.000434309	-0.000220715	0.000407333
pta	-0.00143414	-0.000164725	-0.00021926
yheS_1	-0.00222705	0.000148308	-0.000584283
rkpK_1	8.71e-05	-0.000388412	0.000309547
actP_1	0.000606582	0.00065506	2.09e-06
epsF_4	0.000377713	0.00109398	0.00233759
mltB_1	-0.00146633	-0.000131116	-0.000208748
pchR_2	0.000413318	-0.000472576	-0.000464498
eptA_2	0.000286768	-0.000656884	-0.000108991
rhlE_1	-0.000606582	-0.000355218	-2.35e-05
plcN_2	8.71e-05	-0.000388412	0.000309547
ydgI	0.000447101	-0.000944108	-3.28e-05
acnM	0.000389578	-0.000551974	5.4e-05
aroF_1	0.000483074	3.53e-05	0.000993695
hcrC_1	-0.000723352	-0.000362826	0.000169153
dgt_2	0.000270473	-0.000751478	0.000188396
group_8126	0.000385971	-0.0013951	-0.000660034
caf1A	8.71e-05	-0.000388412	0.000309547
cynR_5	8.71e-05	-0.000388412	0.000309547
cbiA	-0.00133399	-0.000163261	-0.000166412
nagL_2	-0.000465651	-0.000402237	-0.000498345
group_8213	0.000413318	-0.000472576	-0.000464498
ssuD_1	8.71e-05	-0.000388412	0.000309547
group_8377	8.71e-05	-0.000388412	0.000309547
group_8517	0.00033204	-0.000600844	0.000139904
cusS_1	0.00023017	-0.000753899	0.000763753
group_8547	-0.000752181	-0.000345995	0.000172522
kduD	-0.0014221	0.000845606	0.00113269
bepF_2	0.000520057	0.00122279	0.00259294
benC	0.000814015	0.00124978	-0.00176254
group_8680	-0.00141127	-0.000318417	-0.000432508
znuB_2	0.000295654	-0.000685224	0.000121136
brnQ_2	0.0002485	-0.000617116	-0.000117075
comR_2	0.000520057	0.00122279	0.00259294
qseC_2	0.000520057	0.00122279	0.00259294
resA_2	0.000520057	0.00122279	0.00259294
dsbG	0.000520057	0.00122279	0.00259294
group_9381	-0.00225462	0.000157676	-0.000589484
ssuB_2	0.000193082	-0.000529234	0.00054495
ssuA_2	0.000193082	-0.000529234	0.00054495
sstT	0.000446495	-0.000702859	-0.000279138
yhgF	-0.00149602	-0.000301807	-1.4e-05
arnC	0.00012031	-0.000618695	0.000494907
group_11338	-0.00140569	0.000639822	0.00134257
yjiE_1	-0.00149602	-0.000301807	-1.4e-05
group_11517	0.000659476	0.000657215	0.00234058
group_11663	-0.00147142	-0.000321631	-3.15e-05
glyA_2	0.000281389	-0.000824539	0.000631681
ybiT	0.000543993	-0.000373229	-6.45e-05
aruG	-0.00145387	-0.00032414	-4.37e-05
arnT_1	0.00012031	-0.000618695	0.000494907
group_1831	-0.000256454	-0.000183968	-0.000163526
tldD_1	-0.00111773	-0.000134798	-0.000689772
group_2021	0.000166828	-0.000410501	-0.000192052
ssuC_4	0.000261076	-0.000635749	0.000235704
group_2185	0.000738305	-0.000808624	-0.000636238
acoA	0.000488195	-0.00133042	-0.00104573
group_2404	-0.00050149	-0.000634434	2.32e-05
group_2608	0.000523784	-0.000715455	-0.000403949
nlhH	0.00012031	-0.000618695	0.000494907
copA_3	0.000546638	-0.000701395	-0.00022629
flgE	-0.000417102	-0.000512429	-0.000285116
pdeB_1	0.00116307	0.00122335	-0.00237697
group_3626	-0.00116333	0.00114825	-0.00113246
helD	-0.000529831	-0.000539559	-0.000295239
group_3969	0.000553234	0.00099251	0.0027783
pdeR	0.000617121	-0.0019238	-0.00113208
hisF	-0.000385469	0.000735431	0.00188906
yjiK_2	0.000118031	-0.000406373	0.000638619
group_4161	0.00012031	-0.000618695	0.000494907
ywiE_1	-0.000743836	4.42e-05	-0.000186472
group_4294	-0.000670507	-0.000206479	-0.000105895
cydA	-0.000504548	-0.000618457	-0.00025949
fdxA_2	-0.000614175	-0.000420772	-0.000251691
hcnC_2	0.000343736	-0.000486385	5.14e-06
group_4500	-0.0012995	-0.000541617	-0.0004008
pcaK_4	0.000684239	0.00119055	0.0025768
sdgD	0.000684239	0.00119055	0.0025768
lutA_2	0.000472269	-0.000908451	0.000541005
sbcB	-0.00146382	-0.000335416	-2.45e-05
dppA_1	0.000347889	-0.00103681	0.000597508
acrB_3	0.000467588	-0.000840346	0.000212714
yidD	0.000446495	-0.000702859	-0.000279138
hcnA_2	0.000305467	-0.000446617	-2.94e-06
group_5319	-0.000639987	-7.27e-05	0.000330391
group_5381	-0.00136733	-0.000360864	-0.000153207
glpQ_2	0.000399805	-0.000624756	0.000560037
group_5472	0.000208036	-0.000936618	0.000296696
marA_2	0.000553234	0.00099251	0.0027783
fecR_12	0.000684239	0.00119055	0.0025768
group_5841	0.000487433	-0.000901318	-3.56e-05
lgrE_2	-0.00048645	-0.000601268	-7.34e-05
group_6032	-0.000499572	-0.000575921	-0.000317701
lip_1	0.00012031	-0.000618695	0.000494907
yddE_3	0.000369513	-0.000603761	0.000708987
ssuD_2	0.000193082	-0.000529234	0.00054495
phnD	0.000155312	-0.000956333	0.000868005
acrE	-0.000308633	0.00016409	-0.000710173
flgC	0.000950168	0.00244913	-0.00236343
pqsB	0.000386907	-0.00100041	-0.000282224
adiC	0.000286948	-0.000975837	0.000511706
bicA_1	0.000257902	-0.00109838	0.000836147
fhuA_4	0.000684239	0.00119055	0.0025768
brnQ_1	0.000315718	-0.000183723	0.000345949
tam_2	0.00012031	-0.000618695	0.000494907
group_7996	-0.00149602	-0.000301807	-1.4e-05
group_8203	0.00047676	-1.14e-05	-0.000618398
lptE	-0.00147142	-0.000321631	-3.15e-05
group_8516	0.000365217	-0.000831127	0.000325264
group_8799	0.000257902	-0.00109838	0.000836147
nagK	0.000684239	0.00119055	0.0025768
group_8841	0.000684239	0.00119055	0.0025768
mgtA_1	0.000295427	-0.000819994	0.000655605
fyuA_1	0.00012031	-0.000618695	0.000494907
group_10098	8.71e-05	-0.000388412	0.000309547
ousX_1	8.71e-05	-0.000388412	0.000309547
group_10120	8.71e-05	-0.000388412	0.000309547
group_10121	8.71e-05	-0.000388412	0.000309547
group_10125	8.71e-05	-0.000388412	0.000309547
group_10126	8.71e-05	-0.000388412	0.000309547
betI_1	8.71e-05	-0.000388412	0.000309547
bmrR	8.71e-05	-0.000388412	0.000309547
group_10158	8.71e-05	-0.000388412	0.000309547
yfcD	8.71e-05	-0.000388412	0.000309547
acrR	8.71e-05	-0.000388412	0.000309547
entH	8.71e-05	-0.000388412	0.000309547
nat	8.71e-05	-0.000388412	0.000309547
group_10176	8.71e-05	-0.000388412	0.000309547
group_10180	8.71e-05	-0.000388412	0.000309547
group_10182	8.71e-05	-0.000388412	0.000309547
group_10185	8.71e-05	-0.000388412	0.000309547
yqcC	8.71e-05	-0.000388412	0.000309547
group_10211	8.71e-05	-0.000388412	0.000309547
group_10228	8.71e-05	-0.000388412	0.000309547
group_10246	0.000546395	-0.00068492	0.000779904
group_10267	8.71e-05	-0.000388412	0.000309547
group_10275	8.71e-05	-0.000388412	0.000309547
yqjC	8.71e-05	-0.000388412	0.000309547
kshB	8.71e-05	-0.000388412	0.000309547
djlA	8.71e-05	-0.000388412	0.000309547
ftsH_2	8.71e-05	-0.000388412	0.000309547
ephD_1	8.71e-05	-0.000388412	0.000309547
group_10324	8.71e-05	-0.000388412	0.000309547
group_10327	8.71e-05	-0.000388412	0.000309547
pscG	8.71e-05	-0.000388412	0.000309547
pscF	8.71e-05	-0.000388412	0.000309547
yscU	8.71e-05	-0.000388412	0.000309547
group_10333	8.71e-05	-0.000388412	0.000309547
group_10336	8.71e-05	-0.000388412	0.000309547
group_10338	8.71e-05	-0.000388412	0.000309547
group_10342	8.71e-05	-0.000388412	0.000309547
group_10350	8.71e-05	-0.000388412	0.000309547
group_10371	8.71e-05	-0.000388412	0.000309547
alc	8.71e-05	-0.000388412	0.000309547
group_10410	8.71e-05	-0.000388412	0.000309547
rcsB_2	8.71e-05	-0.000388412	0.000309547
murB	8.71e-05	-0.000388412	0.000309547
yfkJ	8.71e-05	-0.000388412	0.000309547
ycf3	8.71e-05	-0.000388412	0.000309547
group_10484	8.71e-05	-0.000388412	0.000309547
group_10486	-0.00145308	-0.000522005	0.000156022
ddpX	8.71e-05	-0.000388412	0.000309547
cheW_1	8.71e-05	-0.000388412	0.000309547
group_10517	8.71e-05	-0.000388412	0.000309547
nylB	8.71e-05	-0.000388412	0.000309547
group_10604	0.000412066	-0.000862687	0.000940608
bepF_1	8.71e-05	-0.000388412	0.000309547
rsxG	8.71e-05	-0.000388412	0.000309547
clpC_2	8.71e-05	-0.000388412	0.000309547
group_10641	8.71e-05	-0.000388412	0.000309547
cph2_2	8.71e-05	-0.000388412	0.000309547
group_10646	8.71e-05	-0.000388412	0.000309547
hldD	8.71e-05	-0.000388412	0.000309547
ydhP_1	8.71e-05	-0.000388412	0.000309547
group_10652	8.71e-05	-0.000388412	0.000309547
hit_2	8.71e-05	-0.000388412	0.000309547
group_10660	8.71e-05	-0.000388412	0.000309547
group_10669	-0.00221526	-0.000277444	-0.000217944
group_10674	8.71e-05	-0.000388412	0.000309547
group_10676	8.71e-05	-0.000388412	0.000309547
dmlR_17	8.71e-05	-0.000388412	0.000309547
dmlR_18	8.71e-05	-0.000388412	0.000309547
iclR	8.71e-05	-0.000388412	0.000309547
exuT_1	8.71e-05	-0.000388412	0.000309547
nicS_2	8.71e-05	-0.000388412	0.000309547
aroQ1_2	8.71e-05	-0.000388412	0.000309547
pobA	8.71e-05	-0.000388412	0.000309547
lrp_3	0.000741784	-0.000913669	-0.000668074
group_10780	0.000741361	-0.00111157	-0.000728655
group_10784	8.71e-05	-0.000388412	0.000309547
group_10785	8.71e-05	-0.000388412	0.000309547
qorA_3	8.71e-05	-0.000388412	0.000309547
group_10812	8.71e-05	-0.000388412	0.000309547
group_10815	8.71e-05	-0.000388412	0.000309547
group_10818	8.71e-05	-0.000388412	0.000309547
thrB	8.71e-05	-0.000388412	0.000309547
oatA_2	8.71e-05	-0.000388412	0.000309547
group_10834	8.71e-05	-0.000388412	0.000309547
group_10855	8.71e-05	-0.000388412	0.000309547
lcfB	8.71e-05	-0.000388412	0.000309547
group_10871	8.71e-05	-0.000388412	0.000309547
group_10872	8.71e-05	-0.000388412	0.000309547
group_10910	8.71e-05	-0.000388412	0.000309547
group_10916	8.71e-05	-0.000388412	0.000309547
phoQ_2	8.71e-05	-0.000388412	0.000309547
group_10946	8.71e-05	-0.000388412	0.000309547
group_10948	8.71e-05	-0.000388412	0.000309547
dosC_1	8.71e-05	-0.000388412	0.000309547
group_10958	8.71e-05	-0.000388412	0.000309547
mshD	8.71e-05	-0.000388412	0.000309547
group_10967	8.71e-05	-0.000388412	0.000309547
group_10968	8.71e-05	-0.000388412	0.000309547
group_10969	8.71e-05	-0.000388412	0.000309547
group_10970	8.71e-05	-0.000388412	0.000309547
group_10971	8.71e-05	-0.000388412	0.000309547
group_10972	8.71e-05	-0.000388412	0.000309547
allR	8.71e-05	-0.000388412	0.000309547
murI	8.71e-05	-0.000388412	0.000309547
bluR_2	8.71e-05	-0.000388412	0.000309547
group_11014	8.71e-05	-0.000388412	0.000309547
adhB_1	8.71e-05	-0.000388412	0.000309547
group_11023	8.71e-05	-0.000388412	0.000309547
group_11032	8.71e-05	-0.000388412	0.000309547
acyP	8.71e-05	-0.000388412	0.000309547
resA_1	8.71e-05	-0.000388412	0.000309547
group_11041	8.71e-05	-0.000388412	0.000309547
mazG	8.71e-05	-0.000388412	0.000309547
group_11047	8.71e-05	-0.000388412	0.000309547
yodB_2	8.71e-05	-0.000388412	0.000309547
dctQ_1	8.71e-05	-0.000388412	0.000309547
group_11089	8.71e-05	-0.000388412	0.000309547
group_11092	0.000291079	-0.00132866	0.00102151
fan1	8.71e-05	-0.000388412	0.000309547
group_11098	8.71e-05	-0.000388412	0.000309547
quiP_3	8.71e-05	-0.000388412	0.000309547
group_11103	8.71e-05	-0.000388412	0.000309547
rfbD	8.71e-05	-0.000388412	0.000309547
group_11115	8.71e-05	-0.000388412	0.000309547
group_11121	8.71e-05	-0.000388412	0.000309547
group_11133	0.000509717	0.000340884	0.00339675
arsC	0.000509717	0.000340884	0.00339675
eamB_2	0.000509717	0.000340884	0.00339675
group_11171	8.71e-05	-0.000388412	0.000309547
gstB_2	8.71e-05	-0.000388412	0.000309547
group_11176	8.71e-05	-0.000388412	0.000309547
group_11195	8.71e-05	-0.000388412	0.000309547
ttgR_1	8.71e-05	-0.000388412	0.000309547
hpaC	8.71e-05	-0.000388412	0.000309547
oprB_1	8.71e-05	-0.000388412	0.000309547
pstS_1	8.71e-05	-0.000388412	0.000309547
group_11259	8.71e-05	-0.000388412	0.000309547
group_11284	8.71e-05	-0.000388412	0.000309547
gcvA_8	8.71e-05	-0.000388412	0.000309547
group_11295	8.71e-05	-0.000388412	0.000309547
group_11296	8.71e-05	-0.000388412	0.000309547
group_11297	8.71e-05	-0.000388412	0.000309547
group_11315	8.71e-05	-0.000388412	0.000309547
polC_1	8.71e-05	-0.000388412	0.000309547
virS_2	8.71e-05	-0.000388412	0.000309547
glk	8.71e-05	-0.000388412	0.000309547
xthA_2	0.000337047	-0.00111231	0.000383968
group_11373	8.71e-05	-0.000388412	0.000309547
ycaC_3	0.000709578	-0.00139905	-9.7e-05
group_11414	8.71e-05	-0.000388412	0.000309547
birA	8.71e-05	-0.000388412	0.000309547
group_11593	8.71e-05	-0.000388412	0.000309547
tyeA	8.71e-05	-0.000388412	0.000309547
group_12359	8.71e-05	-0.000388412	0.000309547
rnfE	8.71e-05	-0.000388412	0.000309547
group_13140	8.71e-05	-0.000388412	0.000309547
group_13154	8.71e-05	-0.000388412	0.000309547
group_13157	8.71e-05	-0.000388412	0.000309547
ltaS	8.71e-05	-0.000388412	0.000309547
speE_3	8.71e-05	-0.000388412	0.000309547
auaG	8.71e-05	-0.000388412	0.000309547
group_1343	8.71e-05	-0.000388412	0.000309547
group_14275	8.71e-05	-0.000388412	0.000309547
spoT_1	8.71e-05	-0.000388412	0.000309547
lhpI	8.71e-05	-0.000388412	0.000309547
group_14520	8.71e-05	-0.000388412	0.000309547
yhdN_2	8.71e-05	-0.000388412	0.000309547
acdA_1	8.71e-05	-0.000388412	0.000309547
kefF_1	8.71e-05	-0.000388412	0.000309547
eryG	8.71e-05	-0.000388412	0.000309547
grpE	8.71e-05	-0.000388412	0.000309547
sfsA	8.71e-05	-0.000388412	0.000309547
group_14534	8.71e-05	-0.000388412	0.000309547
group_14546	8.71e-05	-0.000388412	0.000309547
group_14547	8.71e-05	-0.000388412	0.000309547
group_14549	8.71e-05	-0.000388412	0.000309547
rsmD	8.71e-05	-0.000388412	0.000309547
guaA_4	8.71e-05	-0.000388412	0.000309547
sulD	8.71e-05	-0.000388412	0.000309547
pdxA	8.71e-05	-0.000388412	0.000309547
fadB_2	8.71e-05	-0.000388412	0.000309547
iolS_1	8.71e-05	-0.000388412	0.000309547
group_14592	8.71e-05	-0.000388412	0.000309547
group_14594	8.71e-05	-0.000388412	0.000309547
group_14595	8.71e-05	-0.000388412	0.000309547
ppnP	8.71e-05	-0.000388412	0.000309547
group_14600	8.71e-05	-0.000388412	0.000309547
group_14601	8.71e-05	-0.000388412	0.000309547
group_14618	8.71e-05	-0.000388412	0.000309547
msrC	8.71e-05	-0.000388412	0.000309547
ygiD	8.71e-05	-0.000388412	0.000309547
group_14627	8.71e-05	-0.000388412	0.000309547
mntP	8.71e-05	-0.000388412	0.000309547
fdx_1	8.71e-05	-0.000388412	0.000309547
tas_1	8.71e-05	-0.000388412	0.000309547
mdtN_1	0.00032521	-0.000730226	0.000889332
zntR	8.71e-05	-0.000388412	0.000309547
group_14714	8.71e-05	-0.000388412	0.000309547
group_14723	8.71e-05	-0.000388412	0.000309547
proP_2	8.71e-05	-0.000388412	0.000309547
group_14729	8.71e-05	-0.000388412	0.000309547
ypeA	8.71e-05	-0.000388412	0.000309547
group_14736	8.71e-05	-0.000388412	0.000309547
group_14738	8.71e-05	-0.000388412	0.000309547
ssuC_3	0.000226259	-0.000759517	0.00073031
lip1	8.71e-05	-0.000388412	0.000309547
group_14747	8.71e-05	-0.000388412	0.000309547
ycgR_2	8.71e-05	-0.000388412	0.000309547
group_14755	8.71e-05	-0.000388412	0.000309547
group_14758	8.71e-05	-0.000388412	0.000309547
group_14771	8.71e-05	-0.000388412	0.000309547
group_14772	8.71e-05	-0.000388412	0.000309547
cheR	8.71e-05	-0.000388412	0.000309547
cynR_6	8.71e-05	-0.000388412	0.000309547
group_14787	8.71e-05	-0.000388412	0.000309547
inh	8.71e-05	-0.000388412	0.000309547
group_14815	8.71e-05	-0.000388412	0.000309547
group_14825	8.71e-05	-0.000388412	0.000309547
puuA_5	8.71e-05	-0.000388412	0.000309547
group_14837	8.71e-05	-0.000388412	0.000309547
group_14855	8.71e-05	-0.000388412	0.000309547
tusE	8.71e-05	-0.000388412	0.000309547
yhdN_1	8.71e-05	-0.000388412	0.000309547
rluF	8.71e-05	-0.000388412	0.000309547
atoS_1	8.71e-05	-0.000388412	0.000309547
group_14886	8.71e-05	-0.000388412	0.000309547
slyX	8.71e-05	-0.000388412	0.000309547
group_14909	8.71e-05	-0.000388412	0.000309547
group_14917	8.71e-05	-0.000388412	0.000309547
yrfG	8.71e-05	-0.000388412	0.000309547
benM_2	8.71e-05	-0.000388412	0.000309547
group_14939	8.71e-05	-0.000388412	0.000309547
elbB	8.71e-05	-0.000388412	0.000309547
group_14942	8.71e-05	-0.000388412	0.000309547
dsbB_1	8.71e-05	-0.000388412	0.000309547
hemD	8.71e-05	-0.000388412	0.000309547
group_14946	0.000509717	0.000340884	0.00339675
group_14980	8.71e-05	-0.000388412	0.000309547
group_14981	8.71e-05	-0.000388412	0.000309547
group_14982	8.71e-05	-0.000388412	0.000309547
group_14983	8.71e-05	-0.000388412	0.000309547
group_15001	8.71e-05	-0.000388412	0.000309547
catC	8.71e-05	-0.000388412	0.000309547
group_15011	8.71e-05	-0.000388412	0.000309547
group_15013	8.71e-05	-0.000388412	0.000309547
group_15030	8.71e-05	-0.000388412	0.000309547
ybgC_2	8.71e-05	-0.000388412	0.000309547
group_15037	8.71e-05	-0.000388412	0.000309547
group_15091	8.71e-05	-0.000388412	0.000309547
yfcG_2	8.71e-05	-0.000388412	0.000309547
mtr_2	8.71e-05	-0.000388412	0.000309547
group_15151	8.71e-05	-0.000388412	0.000309547
coaX	8.71e-05	-0.000388412	0.000309547
group_15498	8.71e-05	-0.000388412	0.000309547
group_1612	8.71e-05	-0.000388412	0.000309547
group_1637	8.71e-05	-0.000388412	0.000309547
aroK_2	8.71e-05	-0.000388412	0.000309547
group_1970	0.00012031	-0.000618695	0.000494907
spaP	8.71e-05	-0.000388412	0.000309547
ydhC	8.71e-05	-0.000388412	0.000309547
mutS	0.000795704	0.000273981	0.000367965
group_2134	8.71e-05	-0.000388412	0.000309547
hcnB_1	-0.00225873	-0.000229514	-0.000216337
group_2233	8.71e-05	-0.000388412	0.000309547
yeaW	8.71e-05	-0.000388412	0.000309547
group_2511	-0.000722867	-0.000325959	0.000197609
comEC	8.71e-05	-0.000388412	0.000309547
yahB_1	-0.0022482	-0.000210499	-0.000229208
group_2582	8.71e-05	-0.000388412	0.000309547
group_2681	8.71e-05	-0.000388412	0.000309547
group_2684	8.71e-05	-0.000388412	0.000309547
hemL2	0.000291079	-0.00132866	0.00102151
group_2776	8.71e-05	-0.000388412	0.000309547
group_2780	8.71e-05	-0.000388412	0.000309547
estD	8.71e-05	-0.000388412	0.000309547
group_2883	-0.000377828	-0.00068676	0.000715179
group_2898	8.71e-05	-0.000388412	0.000309547
group_2911	8.71e-05	-0.000388412	0.000309547
group_2912	8.71e-05	-0.000388412	0.000309547
group_2964	8.71e-05	-0.000388412	0.000309547
aroE_2	8.71e-05	-0.000388412	0.000309547
czcS_2	8.71e-05	-0.000388412	0.000309547
pbuE_4	8.71e-05	-0.000388412	0.000309547
yfiH	8.71e-05	-0.000388412	0.000309547
yfdC	8.71e-05	-0.000388412	0.000309547
ramB	8.71e-05	-0.000388412	0.000309547
group_3252	8.71e-05	-0.000388412	0.000309547
group_3253	8.71e-05	-0.000388412	0.000309547
wbnJ	8.71e-05	-0.000388412	0.000309547
group_3414	8.71e-05	-0.000388412	0.000309547
yceF	8.71e-05	-0.000388412	0.000309547
group_3449	-0.000429896	-1.74e-06	0.000276576
group_3474	8.71e-05	-0.000388412	0.000309547
group_3479	8.71e-05	-0.000388412	0.000309547
group_3496	8.71e-05	-0.000388412	0.000309547
group_34997	8.71e-05	-0.000388412	0.000309547
gcvA_6	8.71e-05	-0.000388412	0.000309547
group_3503	8.71e-05	-0.000388412	0.000309547
group_3532	8.71e-05	-0.000388412	0.000309547
yeiR	8.71e-05	-0.000388412	0.000309547
menH_4	8.71e-05	-0.000388412	0.000309547
group_3616	8.71e-05	-0.000388412	0.000309547
acpP_3	8.71e-05	-0.000388412	0.000309547
sutR_4	8.71e-05	-0.000388412	0.000309547
emrB_1	0.000352169	-0.00115379	0.000540768
fdhD	8.71e-05	-0.000388412	0.000309547
nucM	-0.000661794	-0.000534739	0.000300351
group_3691	8.71e-05	-0.000388412	0.000309547
group_3966	-0.00136644	0.000403379	0.00154653
pcaF_1	8.71e-05	-0.000388412	0.000309547
dnaX	-0.00276151	0.00115583	0.000952697
group_4032	8.71e-05	-0.000388412	0.000309547
group_4050	-0.00113959	-0.000289416	-0.000517854
fecR_1	-0.00227722	-0.000194858	-0.000221944
recB	8.71e-05	-0.000388412	0.000309547
dppD	0.000528094	0.000462295	0.00186122
mqo_1	0.000226259	-0.000759517	0.00073031
group_4200	-0.00146284	-0.000532091	0.00017141
amiC_4	0.000676744	-0.00171777	-0.000125333
hudA	8.71e-05	-0.000388412	0.000309547
kipI_3	0.000741784	-0.000913669	-0.000668074
glgB	0.000741361	-0.00111157	-0.000728655
rlpA_1	-0.00143401	-0.000548921	0.000168042
group_4350	8.71e-05	-0.000388412	0.000309547
group_4406	-0.000421123	-0.000750164	0.000116554
ygfZ	8.71e-05	-0.000388412	0.000309547
group_4446	8.71e-05	-0.000388412	0.000309547
rhaR	8.71e-05	-0.000388412	0.000309547
mdaB	8.71e-05	-0.000388412	0.000309547
hxcR_2	-0.0010896	0.00115954	0.00193297
group_4540	8.71e-05	-0.000388412	0.000309547
pflA	8.71e-05	-0.000388412	0.000309547
fecR_11	8.71e-05	-0.000388412	0.000309547
wprA	8.71e-05	-0.000388412	0.000309547
group_4825	8.71e-05	-0.000388412	0.000309547
glpT_1	-0.00140379	-0.000499704	0.000118321
group_4856	8.71e-05	-0.000388412	0.000309547
group_4896	8.71e-05	-0.000388412	0.000309547
ctpL_1	8.71e-05	-0.000388412	0.000309547
group_4940	8.71e-05	-0.000388412	0.000309547
group_4949	8.71e-05	-0.000388412	0.000309547
group_4957	8.71e-05	-0.000388412	0.000309547
group_4976	8.71e-05	-0.000388412	0.000309547
group_4995	-0.00222653	-0.000263122	-0.000226849
vgb_1	8.71e-05	-0.000388412	0.000309547
yscH	8.71e-05	-0.000388412	0.000309547
yscD	8.71e-05	-0.000388412	0.000309547
group_5018	8.71e-05	-0.000388412	0.000309547
yopD	8.71e-05	-0.000388412	0.000309547
group_5023	0.00045072	-0.000984717	0.000731486
rhtC_4	8.71e-05	-0.000388412	0.000309547
aceK	0.000517925	-0.000416967	0.00138162
group_5047	8.71e-05	-0.000388412	0.000309547
lysX_1	-0.0013412	-0.000453866	0.000189589
sspA_1	8.71e-05	-0.000388412	0.000309547
group_5060	8.71e-05	-0.000388412	0.000309547
group_5063	8.71e-05	-0.000388412	0.000309547
srpC_5	8.71e-05	-0.000388412	0.000309547
group_5115	8.71e-05	-0.000388412	0.000309547
group_5124	8.71e-05	-0.000388412	0.000309547
group_5129	8.71e-05	-0.000388412	0.000309547
group_5130	8.71e-05	-0.000388412	0.000309547
group_5145	8.71e-05	-0.000388412	0.000309547
fabH_2	8.71e-05	-0.000388412	0.000309547
group_5169	8.71e-05	-0.000388412	0.000309547
tolC_2	8.71e-05	-0.000388412	0.000309547
smvA_2	8.71e-05	-0.000388412	0.000309547
group_5224	8.71e-05	-0.000388412	0.000309547
yjhB_2	0.000741784	-0.000913669	-0.000668074
group_5257	0.000741361	-0.00111157	-0.000728655
group_5272	8.71e-05	-0.000388412	0.000309547
group_5279	8.71e-05	-0.000388412	0.000309547
fabG_11	-0.00221784	-0.000247492	-0.000227281
prpR_1	8.71e-05	-0.000388412	0.000309547
group_5341	8.71e-05	-0.000388412	0.000309547
tetA_1	8.71e-05	-0.000388412	0.000309547
group_5352	8.71e-05	-0.000388412	0.000309547
acrC_3	8.71e-05	-0.000388412	0.000309547
group_5356	8.71e-05	-0.000388412	0.000309547
puuA_4	0.000437349	-0.000976912	-0.000131383
group_5409	-0.00041006	-0.00101919	0.000339948
nodD2_1	8.71e-05	-0.000388412	0.000309547
group_5416	0.000509717	0.000340884	0.00339675
group_5427	0.000509717	0.000340884	0.00339675
yqaA	8.71e-05	-0.000388412	0.000309547
group_5473	8.71e-05	-0.000388412	0.000309547
csgA	8.71e-05	-0.000388412	0.000309547
group_5494	8.71e-05	-0.000388412	0.000309547
cph2_3	8.71e-05	-0.000388412	0.000309547
mdtD	8.71e-05	-0.000388412	0.000309547
group_5515	8.71e-05	-0.000388412	0.000309547
group_5594	8.71e-05	-0.000388412	0.000309547
pbpX	8.71e-05	-0.000388412	0.000309547
group_6019	-0.00208286	-0.000157564	-0.000845409
ndoR	8.71e-05	-0.000388412	0.000309547
group_6130	8.71e-05	-0.000388412	0.000309547
tobZ	0.000514584	-0.00133464	0.000324728
waaA	8.71e-05	-0.000388412	0.000309547
alr	8.71e-05	-0.000388412	0.000309547
nadD_1	8.71e-05	-0.000388412	0.000309547
group_6172	8.71e-05	-0.000388412	0.000309547
group_6175	8.71e-05	-0.000388412	0.000309547
secDF	8.71e-05	-0.000388412	0.000309547
group_6193	8.71e-05	-0.000388412	0.000309547
hcaR_2	8.71e-05	-0.000388412	0.000309547
group_6203	8.71e-05	-0.000388412	0.000309547
group_6230	8.71e-05	-0.000388412	0.000309547
group_6231	8.71e-05	-0.000388412	0.000309547
group_6241	8.71e-05	-0.000388412	0.000309547
group_6253	8.71e-05	-0.000388412	0.000309547
group_6254	8.71e-05	-0.000388412	0.000309547
pscE	8.71e-05	-0.000388412	0.000309547
group_6259	8.71e-05	-0.000388412	0.000309547
exsB	8.71e-05	-0.000388412	0.000309547
exsC	8.71e-05	-0.000388412	0.000309547
group_6262	8.71e-05	-0.000388412	0.000309547
group_6263	8.71e-05	-0.000388412	0.000309547
sttH_1	8.71e-05	-0.000388412	0.000309547
group_6281	8.71e-05	-0.000388412	0.000309547
group_6283	8.71e-05	-0.000388412	0.000309547
group_6284	8.71e-05	-0.000388412	0.000309547
mdtJ	8.71e-05	-0.000388412	0.000309547
pdeG	8.71e-05	-0.000388412	0.000309547
glmS_1	8.71e-05	-0.000388412	0.000309547
group_6366	8.71e-05	-0.000388412	0.000309547
leuE_1	-0.000472598	-0.000989226	2.98e-05
recC	8.71e-05	-0.000388412	0.000309547
lipL	8.71e-05	-0.000388412	0.000309547
argO	8.71e-05	-0.000388412	0.000309547
panE	8.71e-05	-0.000388412	0.000309547
group_6401	8.71e-05	-0.000388412	0.000309547
group_6403	8.71e-05	-0.000388412	0.000309547
group_6404	8.71e-05	-0.000388412	0.000309547
yyaP	8.71e-05	-0.000388412	0.000309547
amiR	8.71e-05	-0.000388412	0.000309547
group_6436	8.71e-05	-0.000388412	0.000309547
yopE_2	8.71e-05	-0.000388412	0.000309547
mdtA_4	8.71e-05	-0.000388412	0.000309547
group_6462	8.71e-05	-0.000388412	0.000309547
group_6470	8.71e-05	-0.000388412	0.000309547
tetC_1	8.71e-05	-0.000388412	0.000309547
sseB	8.71e-05	-0.000388412	0.000309547
group_6497	8.71e-05	-0.000388412	0.000309547
group_6514	0.000625247	-0.000718269	0.000240175
kynU	0.000741784	-0.000913669	-0.000668074
glgE2	0.000741361	-0.00111157	-0.000728655
group_6555	8.71e-05	-0.000388412	0.000309547
group_6563	8.71e-05	-0.000388412	0.000309547
group_6597	8.71e-05	-0.000388412	0.000309547
group_6614	8.71e-05	-0.000388412	0.000309547
yknY	8.71e-05	-0.000388412	0.000309547
mdtN	8.71e-05	-0.000388412	0.000309547
thiO	8.71e-05	-0.000388412	0.000309547
group_6647	8.71e-05	-0.000388412	0.000309547
rlmD	8.71e-05	-0.000388412	0.000309547
group_6650	8.71e-05	-0.000388412	0.000309547
nimR_7	8.71e-05	-0.000388412	0.000309547
mas	8.71e-05	-0.000388412	0.000309547
xcpQ_1	8.71e-05	-0.000388412	0.000309547
hslR	8.71e-05	-0.000388412	0.000309547
group_6730	8.71e-05	-0.000388412	0.000309547
pchR_3	0.000509717	0.000340884	0.00339675
arsH	0.000509717	0.000340884	0.00339675
adhA	0.000509717	0.000340884	0.00339675
pbpC	0.000509717	0.000340884	0.00339675
group_6744	0.000509717	0.000340884	0.00339675
glnM_2	0.000583562	9.26e-06	-0.000376525
group_6764	0.000509717	0.000340884	0.00339675
fccB	0.000400787	-0.000821431	0.000755908
group_6780	8.71e-05	-0.000388412	0.000309547
group_6805	8.71e-05	-0.000388412	0.000309547
dgcP	8.71e-05	-0.000388412	0.000309547
group_6809	8.71e-05	-0.000388412	0.000309547
group_6842	8.71e-05	-0.000388412	0.000309547
exuT_2	8.71e-05	-0.000388412	0.000309547
bltD	8.71e-05	-0.000388412	0.000309547
group_6859	8.71e-05	-0.000388412	0.000309547
iolS_2	8.71e-05	-0.000388412	0.000309547
yfdE_1	8.71e-05	-0.000388412	0.000309547
group_6895	8.71e-05	-0.000388412	0.000309547
group_6906	8.71e-05	-0.000388412	0.000309547
tcyA	8.71e-05	-0.000388412	0.000309547
group_6948	8.71e-05	-0.000388412	0.000309547
dat	-0.00123452	-0.000560073	-0.000274046
group_6972	8.71e-05	-0.000388412	0.000309547
group_6973	8.71e-05	-0.000388412	0.000309547
yhfA_1	8.71e-05	-0.000388412	0.000309547
group_6980	8.71e-05	-0.000388412	0.000309547
czcO	8.71e-05	-0.000388412	0.000309547
group_7033	8.71e-05	-0.000388412	0.000309547
yhjX_2	8.71e-05	-0.000388412	0.000309547
nicP_8	0.000741784	-0.000913669	-0.000668074
yjhB_1	8.71e-05	-0.000388412	0.000309547
resE	8.71e-05	-0.000388412	0.000309547
group_7420	8.71e-05	-0.000388412	0.000309547
gcd	0.000509717	0.000340884	0.00339675
yscK	8.71e-05	-0.000388412	0.000309547
vgrG1_2	8.71e-05	-0.000388412	0.000309547
group_7510	8.71e-05	-0.000388412	0.000309547
lpd3	8.71e-05	-0.000388412	0.000309547
pgrR_9	0.000509717	0.000340884	0.00339675
group_7673	8.71e-05	-0.000388412	0.000309547
ousX_2	8.71e-05	-0.000388412	0.000309547
arcA_1	8.71e-05	-0.000388412	0.000309547
group_7705	8.71e-05	-0.000388412	0.000309547
aruH	8.71e-05	-0.000388412	0.000309547
group_7728	8.71e-05	-0.000388412	0.000309547
group_7732	-0.00378312	0.000408533	-0.000950273
group_7734	8.71e-05	-0.000388412	0.000309547
rnfH	8.71e-05	-0.000388412	0.000309547
cheY_2	8.71e-05	-0.000388412	0.000309547
gadX	8.71e-05	-0.000388412	0.000309547
group_7768	8.71e-05	-0.000388412	0.000309547
group_7793	8.71e-05	-0.000388412	0.000309547
group_7795	8.71e-05	-0.000388412	0.000309547
vgb_2	8.71e-05	-0.000388412	0.000309547
group_7810	8.71e-05	-0.000388412	0.000309547
murU	8.71e-05	-0.000388412	0.000309547
group_7823	8.71e-05	-0.000388412	0.000309547
anmK	8.71e-05	-0.000388412	0.000309547
nrtA_1	8.71e-05	-0.000388412	0.000309547
group_7836	8.71e-05	-0.000388412	0.000309547
pabB	8.71e-05	-0.000388412	0.000309547
group_7843	8.71e-05	-0.000388412	0.000309547
yscI	8.71e-05	-0.000388412	0.000309547
invA	8.71e-05	-0.000388412	0.000309547
spaR_1	8.71e-05	-0.000388412	0.000309547
barA_4	8.71e-05	-0.000388412	0.000309547
group_7879	8.71e-05	-0.000388412	0.000309547
tatD	8.71e-05	-0.000388412	0.000309547
group_7918	8.71e-05	-0.000388412	0.000309547
group_7935	8.71e-05	-0.000388412	0.000309547
trpI_1	8.71e-05	-0.000388412	0.000309547
sufS_2	8.71e-05	-0.000388412	0.000309547
lpxK	8.71e-05	-0.000388412	0.000309547
group_7971	8.71e-05	-0.000388412	0.000309547
group_8000	8.71e-05	-0.000388412	0.000309547
cckA	8.71e-05	-0.000388412	0.000309547
group_8014	8.71e-05	-0.000388412	0.000309547
aam_1	8.71e-05	-0.000388412	0.000309547
yfcF	8.71e-05	-0.000388412	0.000309547
group_8050	8.71e-05	-0.000388412	0.000309547
hisC_1	8.71e-05	-0.000388412	0.000309547
yhdE	8.71e-05	-0.000388412	0.000309547
group_8070	8.71e-05	-0.000388412	0.000309547
oprM_3	8.71e-05	-0.000388412	0.000309547
pqqC_1	8.71e-05	-0.000388412	0.000309547
rsxD	8.71e-05	-0.000388412	0.000309547
ssuE	0.000226259	-0.000759517	0.00073031
group_8087	-0.000569056	-0.000449201	0.000348975
group_8109	8.71e-05	-0.000388412	0.000309547
group_8117	8.71e-05	-0.000388412	0.000309547
group_8119	8.71e-05	-0.000388412	0.000309547
lhpD	8.71e-05	-0.000388412	0.000309547
cobD_2	-0.00223796	-0.000243083	-0.000222026
mdtA_2	8.71e-05	-0.000388412	0.000309547
gstB_1	8.71e-05	-0.000388412	0.000309547
glpR_2	8.71e-05	-0.000388412	0.000309547
aroP_3	0.000741784	-0.000913669	-0.000668074
malP	0.000741361	-0.00111157	-0.000728655
katE	0.000741361	-0.00111157	-0.000728655
srpB	0.000741361	-0.00111157	-0.000728655
opuAC	8.71e-05	-0.000388412	0.000309547
fmt	8.71e-05	-0.000388412	0.000309547
folE2	8.71e-05	-0.000388412	0.000309547
group_8249	8.71e-05	-0.000388412	0.000309547
yibF_1	8.71e-05	-0.000388412	0.000309547
group_8285	8.71e-05	-0.000388412	0.000309547
group_8286	8.71e-05	-0.000388412	0.000309547
sadH_1	8.71e-05	-0.000388412	0.000309547
group_8319	8.71e-05	-0.000388412	0.000309547
group_8321	8.71e-05	-0.000388412	0.000309547
group_8331	8.71e-05	-0.000388412	0.000309547
ppsC	8.71e-05	-0.000388412	0.000309547
group_8333	8.71e-05	-0.000388412	0.000309547
fosA_1	8.71e-05	-0.000388412	0.000309547
dgt_1	8.71e-05	-0.000388412	0.000309547
nimR_3	8.71e-05	-0.000388412	0.000309547
group_8349	8.71e-05	-0.000388412	0.000309547
mrpE	8.71e-05	-0.000388412	0.000309547
cdaR	8.71e-05	-0.000388412	0.000309547
group_8357	8.71e-05	-0.000388412	0.000309547
group_8362	8.71e-05	-0.000388412	0.000309547
paaF_3	8.71e-05	-0.000388412	0.000309547
ybaQ	0.000102507	-0.000516603	0.000288679
group_8381	8.71e-05	-0.000388412	0.000309547
group_8384	8.71e-05	-0.000388412	0.000309547
group_8385	8.71e-05	-0.000388412	0.000309547
ybiA	8.71e-05	-0.000388412	0.000309547
murJ_1	8.71e-05	-0.000388412	0.000309547
group_8404	8.71e-05	-0.000388412	0.000309547
group_8406	8.71e-05	-0.000388412	0.000309547
group_8424	8.71e-05	-0.000388412	0.000309547
group_8443	8.71e-05	-0.000388412	0.000309547
lpxT	8.71e-05	-0.000388412	0.000309547
ybbJ	8.71e-05	-0.000388412	0.000309547
soxR_2	0.000509717	0.000340884	0.00339675
group_8521	8.71e-05	-0.000388412	0.000309547
group_8533	8.71e-05	-0.000388412	0.000309547
group_8535	8.71e-05	-0.000388412	0.000309547
group_8541	8.71e-05	-0.000388412	0.000309547
group_8542	8.71e-05	-0.000388412	0.000309547
rhlA_2	8.71e-05	-0.000388412	0.000309547
feaR	8.71e-05	-0.000388412	0.000309547
group_8588	8.71e-05	-0.000388412	0.000309547
ampR	8.71e-05	-0.000388412	0.000309547
bphP	8.71e-05	-0.000388412	0.000309547
neo	8.71e-05	-0.000388412	0.000309547
group_8610	8.71e-05	-0.000388412	0.000309547
group_8615	8.71e-05	-0.000388412	0.000309547
arnE_1	-0.00144319	-0.000232025	-6.84e-05
azoR1_1	8.71e-05	-0.000388412	0.000309547
nimR_10	8.71e-05	-0.000388412	0.000309547
slmA	8.71e-05	-0.000388412	0.000309547
group_8769	8.71e-05	-0.000388412	0.000309547
rbsK	-0.00121274	-0.000557717	-0.000503099
group_8807	8.71e-05	-0.000388412	0.000309547
pmfR_2	8.71e-05	-0.000388412	0.000309547
fecI_12	8.71e-05	-0.000388412	0.000309547
pqsH	8.71e-05	-0.000388412	0.000309547
group_8949	8.71e-05	-0.000388412	0.000309547
yscJ	8.71e-05	-0.000388412	0.000309547
yscQ	8.71e-05	-0.000388412	0.000309547
group_9436	8.71e-05	-0.000388412	0.000309547
group_9438	8.71e-05	-0.000388412	0.000309547
group_9446	8.71e-05	-0.000388412	0.000309547
lgrB_3	0.000364187	-0.000673024	-2.28e-05
petE	8.71e-05	-0.000388412	0.000309547
group_9522	8.71e-05	-0.000388412	0.000309547
yopN	8.71e-05	-0.000388412	0.000309547
group_9550	8.71e-05	-0.000388412	0.000309547
narG	-0.00131849	-0.000444657	0.000106769
qseC_1	8.71e-05	-0.000388412	0.000309547
lemA_2	8.71e-05	-0.000388412	0.000309547
puuB_10	8.71e-05	-0.000388412	0.000309547
group_9655	8.71e-05	-0.000388412	0.000309547
nicS_1	8.71e-05	-0.000388412	0.000309547
gcvP_2	-0.00282379	-2.63e-05	-0.000610816
group_10134	-0.000656702	-0.000344224	0.000123075
folP	0.00012031	-0.000618695	0.000494907
group_10201	0.00012031	-0.000618695	0.000494907
hmuT	0.00012031	-0.000618695	0.000494907
potF_2	0.00012031	-0.000618695	0.000494907
rclR_1	2.54e-05	-0.000423047	0.000453902
group_10313	0.00012031	-0.000618695	0.000494907
group_10378	0.000228821	-0.000533778	0.000535617
fadA_3	0.00012031	-0.000618695	0.000494907
group_10445	0.000145071	-0.000446093	0.000502567
group_10447	0.000145071	-0.000446093	0.000502567
ccp	0.000145071	-0.000446093	0.000502567
group_10513	0.000259618	-0.000913109	0.000205762
group_10514	0.000259618	-0.000913109	0.000205762
ybhF_1	0.00012031	-0.000618695	0.000494907
atl	0.00012031	-0.000618695	0.000494907
rsxB	-0.000660938	-0.000347217	0.000108921
yohK_2	-0.00218208	-0.000507727	-3.26e-05
group_10657	-0.0029428	-0.000228303	-0.000408119
group_10661	0.00012031	-0.000618695	0.000494907
group_10665	0.000730829	0.00471843	0.00964464
trpA	-0.000632109	-0.000364048	0.000105553
mcbR	0.00012031	-0.000618695	0.000494907
group_10813	0.00012031	-0.000618695	0.000494907
group_10829	0.00012031	-0.000618695	0.000494907
group_10832	0.000180268	-0.000627244	0.000524023
group_10862	0.00012031	-0.000618695	0.000494907
ghrB_1	-0.000660938	-0.000347217	0.000108921
group_10884	0.00012031	-0.000618695	0.000494907
group_10944	0.000183999	-0.000514679	0.000608962
pqsE	0.000253961	-0.000798912	0.000117494
oprJ	0.00012031	-0.000618695	0.000494907
group_11036	0.00012031	-0.000618695	0.000494907
group_11039	0.000122096	-0.000545255	0.00042249
group_11070	0.00012031	-0.000618695	0.000494907
ntrC	0.000419174	-0.000989256	0.000449451
queF	0.00012031	-0.000618695	0.000494907
crt_2	0.00012031	-0.000618695	0.000494907
group_11201	0.00012031	-0.000618695	0.000494907
nphR	-0.000660938	-0.000347217	0.000108921
hpcE_2	0.000154898	-0.000412324	0.000729679
group_11249	0.000253961	-0.000798912	0.000117494
rhaS_2	0.00012031	-0.000618695	0.000494907
lecA	0.000159442	-0.000656791	0.000590541
group_11262	0.00012031	-0.000618695	0.000494907
cyaY	0.000183999	-0.000514679	0.000608962
scpB	-0.000656702	-0.000344224	0.000123075
eamB_1	0.000253961	-0.000798912	0.000117494
fepB	0.000253961	-0.000798912	0.000117494
paiB	0.000253961	-0.000798912	0.000117494
group_11381	0.00012031	-0.000618695	0.000494907
group_11383	0.00107806	-0.000119363	-0.000256879
dnaE2	0.00012031	-0.000618695	0.000494907
hxuB_3	0.00133713	0.00280646	0.000781743
exbD_2	0.00133713	0.00280646	0.000781743
leuA_2	0.000159442	-0.000656791	0.000590541
group_11428	0.000159442	-0.000656791	0.000590541
group_11521	0.000251316	-0.000420652	0.000293408
group_12238	0.000253961	-0.000798912	0.000117494
group_12250	-0.000632109	-0.000364048	0.000105553
group_1248	0.000171709	0.000663582	-0.00226246
group_12873	0.00012031	-0.000618695	0.000494907
group_12984	0.000273053	-0.00055136	-0.000161856
ipgC	-0.000660938	-0.000347217	0.000108921
thpR	0.00012031	-0.000618695	0.000494907
group_13444	0.00012031	-0.000618695	0.000494907
trxA_2	0.000326526	-0.000725563	-2.49e-06
group_14526	0.000127523	-0.000218191	0.000279039
eamA_1	0.00012031	-0.000618695	0.000494907
group_14532	0.00012031	-0.000618695	0.000494907
group_14544	0.00012031	-0.000618695	0.000494907
yiiM_1	0.00012031	-0.000618695	0.000494907
argD	0.00012031	-0.000618695	0.000494907
apaH	0.00012031	-0.000618695	0.000494907
group_14587	0.00012031	-0.000618695	0.000494907
yscC	0.00012031	-0.000618695	0.000494907
group_14621	0.000267902	-0.000850474	0.000300668
mhqP	0.000192289	-0.000640744	0.000321469
group_14628	-0.00137656	0.0001922	0.00171437
yxaF_1	0.000145071	-0.000446093	0.000502567
dhmA	0.000145071	-0.000446093	0.000502567
group_14705	0.000170842	-0.000587576	0.000603839
group_14715	1.4e-05	-0.000489692	0.000440437
group_14724	0.00012031	-0.000618695	0.000494907
group_14730	0.000308269	-0.000619832	-0.000128556
group_14754	0.00012031	-0.000618695	0.000494907
group_14756	0.00012031	-0.000618695	0.000494907
clpP_2	0.00012031	-0.000618695	0.000494907
group_14759	0.00012031	-0.000618695	0.000494907
group_14768	0.00012031	-0.000618695	0.000494907
madC	0.00012031	-0.000618695	0.000494907
dapA_2	-0.00138319	0.000254418	0.00174476
group_14790	0.00012031	-0.000618695	0.000494907
rlmK	0.000273053	-0.00055136	-0.000161856
group_14835	0.00012031	-0.000618695	0.000494907
rlmF	0.00012031	-0.000618695	0.000494907
group_14841	0.00012031	-0.000618695	0.000494907
group_14852	0.00012031	-0.000618695	0.000494907
group_14887	0.00012031	-0.000618695	0.000494907
moeB	0.00012031	-0.000618695	0.000494907
group_14892	0.00012031	-0.000618695	0.000494907
yfgD	0.00012031	-0.000618695	0.000494907
mprA_2	0.00012031	-0.000618695	0.000494907
rstA	0.000237525	-0.000229189	0.00041986
dmlR_1	0.00012031	-0.000618695	0.000494907
group_14926	0.00012031	-0.000618695	0.000494907
rmlC	0.00012031	-0.000618695	0.000494907
fadB_1	0.00012031	-0.000618695	0.000494907
group_14951	0.000655871	-0.000259123	-9.55e-05
msuE	0.000419174	-0.000989256	0.000449451
zraR_4	0.000419174	-0.000989256	0.000449451
group_14959	0.000419174	-0.000989256	0.000449451
group_14984	0.00012031	-0.000618695	0.000494907
ntaA	0.000253961	-0.000798912	0.000117494
rseC	0.00012031	-0.000618695	0.000494907
group_15059	0.00012031	-0.000618695	0.000494907
ycgJ_2	0.00012031	-0.000618695	0.000494907
group_15063	8.2e-05	-0.000578927	0.000486822
group_15072	0.000168807	-0.000248895	3.11e-05
ybhF_2	0.00012031	-0.000618695	0.000494907
sprT	0.00012031	-0.000618695	0.000494907
nreC_2	0.00012031	-0.000618695	0.000494907
group_1631	0.000821268	-0.00106297	-0.000672914
group_16940	0.00012031	-0.000618695	0.000494907
group_1727	-0.00132939	-0.00058566	0.000368914
group_1798	0.000441399	0.00104981	-0.000797364
nepI	0.000576434	0.00110566	0.00496667
group_1839	-0.000660938	-0.000347217	0.000108921
zraR_2	0.00012031	-0.000618695	0.000494907
group_18433	0.00012031	-0.000618695	0.000494907
pilQ	0.00130084	0.000665612	-0.00119656
group_1930	0.000169646	-0.00051915	0.000404064
group_1943	0.000232094	0.000128118	0.00158397
htpX_3	0.000542894	0.000110601	0.00358211
group_2192	-0.00113603	0.000258409	-0.0006285
paaF_1	0.000185428	-0.000811112	0.000261461
group_2309	0.00012031	-0.000618695	0.000494907
hflC_2	-0.00285173	3.13e-05	-0.000627876
irtB	0.00012031	-0.000618695	0.000494907
puuB_5	0.000680948	-0.00232158	-0.00107512
plcN_1	-0.00201196	0.000991764	0.000496327
cpg2	0.000169646	-0.00051915	0.000404064
group_2859	0.00012031	-0.000618695	0.000494907
group_3018	0.00012031	-0.000618695	0.000494907
iraD	0.000419174	-0.000989256	0.000449451
isfD_2	0.00012031	-0.000618695	0.000494907
mip	9.72e-05	-0.00053296	0.000517622
ybgK_1	0.00012031	-0.000618695	0.000494907
malT_2	0.000917661	-0.00115251	-0.00252711
group_3408	-0.000632109	-0.000364048	0.000105553
kdpC	0.00012031	-0.000618695	0.000494907
group_3422	-0.00136805	-0.000526997	0.000391087
cbiG	8.81e-05	-0.000585086	0.000505418
group_3529	0.000273053	-0.00055136	-0.000161856
gltR_3	0.000821268	-0.00106297	-0.000672914
group_3554	0.00085225	-0.00115655	-0.000607525
glgA	0.000774538	-0.00134186	-0.000543295
menH_2	0.000774538	-0.00134186	-0.000543295
garR_3	0.000747886	-0.00011063	-0.000637801
fadD3	0.00012031	-0.000618695	0.000494907
gabR_2	0.000253961	-0.000798912	0.000117494
group_3769	0.000154805	-0.000652064	0.000486598
group_3987	0.000558285	0.000620359	-0.000317712
impA	0.00012031	-0.000618695	0.000494907
lhgO	0.00012031	-0.000618695	0.000494907
group_4037	0.00012031	-0.000618695	0.000494907
group_4075	-0.00121044	0.00016356	0.00154428
catD_2	0.000159442	-0.000656791	0.000590541
mdtK_1	-0.00122747	-0.0001404	0.000164729
group_4145	0.000145071	-0.000446093	0.000502567
group_4164	0.000259618	-0.000913109	0.000205762
group_4174	0.00012031	-0.000618695	0.000494907
recD	0.00012031	-0.000618695	0.000494907
group_4205	8.2e-05	-0.000578927	0.000486822
mcp4	0.00012031	-0.000618695	0.000494907
emrK_1	-0.000672602	-0.000305663	0.000129883
betC	-0.00297981	-0.000200316	-0.000441744
group_4303	0.000190225	-0.00064742	0.000395267
group_4316	0.00012031	-0.000618695	0.000494907
rpaR	8.2e-05	-0.000578927	0.000486822
group_4344	-0.000656702	-0.000344224	0.000123075
acrA	0.00012031	-0.000618695	0.000494907
hemR_3	0.000542894	0.000110601	0.00358211
group_4402	0.000419174	-0.000989256	0.000449451
group_4403	0.000419174	-0.000989256	0.000449451
group_4404	0.000419174	-0.000989256	0.000449451
ydjA	8.81e-05	-0.000585086	0.000505418
group_4491	0.000253961	-0.000798912	0.000117494
group_4510	0.00133713	0.00280646	0.000781743
pkn1_2	8.2e-05	-0.000578927	0.000486822
betI_2	-0.000656443	-0.000286682	0.000134436
group_4905	0.000450588	-0.00154219	0.00110226
group_4916	-0.000660938	-0.000347217	0.000108921
pobB	0.000170219	-0.000701808	0.00057602
group_4961	0.00012031	-0.000618695	0.000494907
metF	-0.00012529	-0.00149027	-0.000801371
bioD1	0.00012031	-0.000618695	0.000494907
pknK_1	0.000366226	-0.000970687	0.000382118
group_5101	0.00012031	-0.000618695	0.000494907
smvA_1	0.000259618	-0.000913109	0.000205762
group_5158	-0.0029774	-0.000197411	-0.000413918
marR_2	0.000311878	-0.000971489	-0.000170186
fadR	0.000273053	-0.00055136	-0.000161856
group_5254	0.00085225	-0.00115655	-0.000607525
group_5344	0.000197599	-0.000631291	0.000370096
group_5346	0.00012031	-0.000618695	0.000494907
upp	0.000558285	0.000620359	-0.000317712
group_5371	0.000125201	-0.000604391	0.000529847
aaeB_3	0.000441399	0.00104981	-0.000797364
group_5402	0.00012031	-0.000618695	0.000494907
chiD	0.000582968	0.000157495	0.00363132
soxC_2	0.000419174	-0.000989256	0.000449451
group_5435	0.000419174	-0.000989256	0.000449451
group_5471	0.00012031	-0.000618695	0.000494907
csgD	0.00012031	-0.000618695	0.000494907
group_5485	0.000311151	-0.000120084	0.000286476
wecD_2	0.000253961	-0.000798912	0.000117494
sulA_2	0.000168807	-0.000248895	3.11e-05
group_5557	0.00133713	0.00280646	0.000781743
group_5567	0.00012031	-0.000618695	0.000494907
metE	0.000154805	-0.000652064	0.000486598
group_5931	0.000272981	0.000161084	9.44e-05
arsB	0.000542894	0.000110601	0.00358211
yhaI_2	0.00012031	-0.000618695	0.000494907
hipO_2	0.00012031	-0.000618695	0.000494907
cyaA	-0.000632109	-0.000364048	0.000105553
group_6060	-0.0029985	-0.000150687	-0.000397419
dadA1_1	-0.000632109	-0.000364048	0.000105553
group_6147	0.00012031	-0.000618695	0.000494907
group_6179	0.00012031	-0.000618695	0.000494907
group_6200	-0.00138527	-0.000513368	8.22e-05
yxaF_2	-0.000632109	-0.000364048	0.000105553
yhaJ_3	0.000159442	-0.000656791	0.000590541
kipA	0.000280595	-0.00118617	0.00107731
group_6232	0.00012031	-0.000618695	0.000494907
group_6238	0.00012031	-0.000618695	0.000494907
group_6270	0.00012031	-0.000618695	0.000494907
group_6272	0.00012031	-0.000618695	0.000494907
group_6285	0.00012031	-0.000618695	0.000494907
glpD_2	0.000145071	-0.000446093	0.000502567
group_6374	0.000232094	0.000128118	0.00158397
group_6383	0.000234348	-0.000682031	0.000383591
group_6402	0.000224248	0.000244286	0.00152699
group_6412	0.00012031	-0.000618695	0.000494907
group_6413	0.000153928	-0.000520002	0.000413233
group_6426	0.00012031	-0.000618695	0.000494907
group_6438	0.000102668	-0.000357423	0.000113461
hpd_2	0.00012031	-0.000618695	0.000494907
yjaB_2	0.000289063	-0.000960938	0.000206535
group_6530	0.000821268	-0.00106297	-0.000672914
leuO	0.000821268	-0.00106297	-0.000672914
dprA	-0.000632109	-0.000364048	0.000105553
group_6548	0.000145071	-0.000446093	0.000502567
group_6609	0.000190819	-0.000473282	0.000608073
group_6646	0.00012031	-0.000618695	0.000494907
group_6687	-0.00111975	-0.000920136	-0.00016429
aroQ	0.00012031	-0.000618695	0.000494907
group_6717	0.00012031	-0.000618695	0.000494907
group_6725	-0.00221165	-0.000278793	-9e-05
group_6767	0.000419174	-0.000989256	0.000449451
group_6772	0.000419174	-0.000989256	0.000449451
rsuA	0.00012031	-0.000618695	0.000494907
group_6852	0.00012031	-0.000618695	0.000494907
guaD_3	0.000311151	-0.000120084	0.000286476
srpC_4	0.000253961	-0.000798912	0.000117494
group_6946	-0.000632109	-0.000364048	0.000105553
group_6963	0.00133713	0.00280646	0.000781743
group_6978	0.000159442	-0.000656791	0.000590541
kefF_2	0.00012031	-0.000618695	0.000494907
tyrR_2	-0.0027244	0.000441525	-0.000674576
cfiB_1	0.000273053	-0.00055136	-0.000161856
group_7423	-0.000675577	-0.000316118	0.00010716
group_7670	9.68e-05	-0.000539727	0.00052032
gntR_1	0.000170219	-0.000701808	0.00057602
group_7720	-0.000675768	-0.000317308	0.000111056
group_7731	0.00021669	-0.000742094	0.000121937
group_774	0.00012031	-0.000618695	0.000494907
group_7749	0.00012031	-0.000618695	0.000494907
group_7767	0.00012031	-0.000618695	0.000494907
group_7809	0.00012031	-0.000618695	0.000494907
degS_1	0.00012031	-0.000618695	0.000494907
lcrV	0.00012031	-0.000618695	0.000494907
yscY	-0.000660938	-0.000347217	0.000108921
yscO	0.00012031	-0.000618695	0.000494907
dgcM_1	0.000175365	-0.000428361	0.000307813
pyrF	-0.00219723	0.000513411	0.00134804
group_7932	0.00012031	-0.000618695	0.000494907
group_7954	0.000145071	-0.000446093	0.000502567
group_7960	0.000145071	-0.000446093	0.000502567
group_7972	0.00012031	-0.000618695	0.000494907
ymdB	-0.000632109	-0.000364048	0.000105553
rsmJ	-0.000656702	-0.000344224	0.000123075
group_8011	0.00012031	-0.000618695	0.000494907
group_8031	0.00012031	-0.000618695	0.000494907
group_8089	0.000193082	-0.000529234	0.00054495
group_8118	0.00012031	-0.000618695	0.000494907
group_8181	0.000273053	-0.00055136	-0.000161856
group_8183	0.000273053	-0.00055136	-0.000161856
flhB_2	0.00012031	-0.000618695	0.000494907
group_8224	0.00085225	-0.00115655	-0.000607525
prsA	0.00012031	-0.000618695	0.000494907
group_8252	0.00012031	-0.000618695	0.000494907
group_8269	0.00012031	-0.000618695	0.000494907
cysL_1	0.00012031	-0.000618695	0.000494907
group_8402	0.00012031	-0.000618695	0.000494907
group_8420	-0.000632109	-0.000364048	0.000105553
group_8439	0.00012031	-0.000618695	0.000494907
group_8444	0.00012031	-0.000618695	0.000494907
group_8451	-0.000660938	-0.000347217	0.000108921
lasA	0.00012031	-0.000618695	0.000494907
ttr	-0.000632109	-0.000364048	0.000105553
yecS_4	-0.000160273	5.34e-05	-0.000562996
hcp1_2	0.000419174	-0.000989256	0.000449451
group_8514	0.000419174	-0.000989256	0.000449451
group_8530	0.00012031	-0.000618695	0.000494907
group_8536	0.000255825	-0.000762798	5.79e-05
group_8539	0.00012031	-0.000618695	0.000494907
wbgU	0.000208036	-0.000936618	0.000296696
oprD_5	0.000311151	-0.000120084	0.000286476
aidB_1	-0.000632109	-0.000364048	0.000105553
gylR	0.000253961	-0.000798912	0.000117494
group_8732	-0.00123429	-0.000723412	-0.0001
group_8738	0.000168807	-0.000248895	3.11e-05
fpvA_1	0.000168807	-0.000248895	3.11e-05
mdtH	0.000159442	-0.000656791	0.000590541
tam_1	0.000159442	-0.000656791	0.000590541
lgrB_1	0.000159442	-0.000656791	0.000590541
nimR_5	-0.000632109	-0.000364048	0.000105553
gcvA_2	0.000267902	-0.000850474	0.000300668
group_8961	0.00012031	-0.000618695	0.000494907
group_8972	0.00012031	-0.000618695	0.000494907
group_9412	0.00012031	-0.000618695	0.000494907
pat_3	0.00012031	-0.000618695	0.000494907
phrB	0.00012031	-0.000618695	0.000494907
group_990	-0.00298279	-0.000190439	-0.000400331
group_993	-0.000632109	-0.000364048	0.000105553
ves	0.000134752	-0.000555381	0.000718247
group_10166	0.00021551	-0.000770008	0.00070468
speH	0.00204848	0.0032083	-0.00233481
group_10278	8.3e-05	-0.000775601	0.000682694
oprF_4	0.00114923	-0.0003211	0.000234406
sycN	8.3e-05	-0.000775601	0.000682694
group_10339	-0.00137594	-0.00031986	-8.09e-05
actIII_2	0.000223997	-0.000703565	0.000793433
group_10411	0.000218605	-0.0010414	0.000446821
comR_1	0.000223882	-0.000957415	0.00065892
group_10419	0.000234659	-0.00100243	0.000644399
group_10463	0.000178248	-0.000676376	0.000687927
group_10464	0.000230771	-0.000570646	0.000623122
group_10468	0.000178248	-0.000676376	0.000687927
lasB	0.000419345	-0.000959084	3.56e-05
group_10547	-0.000623525	-0.000574507	0.000308435
group_10555	0.000121293	-0.00081537	0.000690778
group_10558	-0.00290796	-2.41e-05	-0.000677785
phnG	-0.00366262	0.000858882	0.000795098
group_10650	-0.00137594	-0.00031986	-8.09e-05
iolG	-0.000598932	-0.000594331	0.000290913
group_10727	0.00047264	-0.000355834	1.24e-05
group_10743	-0.00137594	-0.00031986	-8.09e-05
group_10760	0.000340724	-0.000815013	1.52e-05
group_10761	0.000340724	-0.000815013	1.52e-05
narV	0.00174528	-0.00134047	-0.00431396
group_10880	-0.00066603	-0.000537732	0.000286197
cysK	0.000192201	-0.000833548	0.000261849
argJ	0.000744053	0.0022677	-0.00164472
rof	0.000287236	-0.000591528	0.000368525
[truncated: 31,436 more rows]
